# Supplementary material for: High Expression of FCRLB Predicts Poor Prognosis in Patients With Colorectal Cancer
Source: Front Genet. 2022 Jun 16;13:882307. doi: 10.3389/fgene.2022.882307 (PMC9244534; doi:10.3389/fgene.2022.882307)
Supplement: Supplementary file 2 [file Table3.XLSX]

## Sheet: Sheet 1
gene_name	gene_id	gene_biotype	HR	CI	p.Cox
DPP7	ENSG00000176978	protein_coding	3.217	1.950-5.308	4.78987e-06
SIPA1	ENSG00000213445	protein_coding	2.936	1.790-4.815	1.98052e-05
BRIP1	ENSG00000136492	protein_coding	0.351	0.215-0.571	2.61064e-05
TMC6	ENSG00000141524	protein_coding	2.904	1.760-4.791	3.00301e-05
CIB1	ENSG00000185043	protein_coding	2.823	1.723-4.625	3.77017e-05
FAM110D	ENSG00000197245	protein_coding	2.855	1.730-4.711	4.03401e-05
SOX18	ENSG00000203883	protein_coding	2.806	1.713-4.598	4.21836e-05
FJX1	ENSG00000179431	protein_coding	2.806	1.712-4.600	4.27126e-05
CLK2	ENSG00000176444	protein_coding	2.761	1.685-4.524	5.52461e-05
HOOK1	ENSG00000134709	protein_coding	0.378	0.235-0.610	6.68782e-05
NAPRT	ENSG00000147813	protein_coding	2.682	1.648-4.364	7.16996e-05
GABRD	ENSG00000187730	protein_coding	2.716	1.659-4.449	7.19578e-05
EGFL7	ENSG00000172889	protein_coding	2.681	1.647-4.363	7.24199e-05
USP20	ENSG00000136878	protein_coding	2.623	1.612-4.268	0.000103876
EXOC3L4	ENSG00000205436	protein_coding	2.590	1.600-4.191	0.000106656
IPMK	ENSG00000151151	protein_coding	0.388	0.240-0.628	0.000115496
ARRDC1	ENSG00000197070	protein_coding	2.577	1.592-4.169	0.00011575
INAFM1	ENSG00000257704	protein_coding	2.572	1.589-4.162	0.000119679
NTN5	ENSG00000142233	protein_coding	2.557	1.580-4.138	0.000132676
CRIP2	ENSG00000182809	protein_coding	2.579	1.584-4.200	0.000140211
FSTL3	ENSG00000070404	protein_coding	2.563	1.575-4.171	0.000152087
CDK9	ENSG00000136807	protein_coding	2.559	1.573-4.165	0.00015555
CDC27	ENSG00000004897	protein_coding	0.400	0.248-0.643	0.00015743
AVPR2	ENSG00000126895	protein_coding	2.555	1.570-4.159	0.000159616
IDUA	ENSG00000127415	protein_coding	2.521	1.558-4.078	0.000165745
CCT6B	ENSG00000132141	protein_coding	0.398	0.246-0.645	0.000179045
CYBA	ENSG00000051523	protein_coding	2.497	1.546-4.031	0.000182668
PPFIA4	ENSG00000143847	protein_coding	2.486	1.536-4.023	0.000210665
GOLGA4	ENSG00000144674	protein_coding	0.405	0.251-0.653	0.000211304
CYP21A2	ENSG00000231852	protein_coding	2.472	1.527-4.001	0.00022919
KDM1B	ENSG00000165097	protein_coding	0.409	0.254-0.658	0.000233259
SURF2	ENSG00000148291	protein_coding	2.486	1.527-4.046	0.000249188
FBXL15	ENSG00000107872	protein_coding	2.419	1.505-3.888	0.000262206
UBTD1	ENSG00000165886	protein_coding	2.446	1.511-3.957	0.000270893
FAM210B	ENSG00000124098	protein_coding	0.405	0.249-0.659	0.000271832
ST7L	ENSG00000007341	protein_coding	0.413	0.256-0.665	0.000272725
SLC4A7	ENSG00000033867	protein_coding	0.412	0.254-0.666	0.000302317
MIER2	ENSG00000105556	protein_coding	2.398	1.490-3.859	0.000316659
LMBR1L	ENSG00000139636	protein_coding	2.419	1.495-3.914	0.000323403
ATP8B1	ENSG00000081923	protein_coding	0.418	0.260-0.673	0.000326678
NCOA7	ENSG00000111912	protein_coding	0.414	0.256-0.671	0.000335943
TMEM88	ENSG00000167874	protein_coding	2.383	1.481-3.836	0.000347805
AIP	ENSG00000110711	protein_coding	2.379	1.477-3.832	0.000366818
MUCL3	ENSG00000168631	protein_coding	2.400	1.482-3.886	0.000372046
INHBB	ENSG00000163083	protein_coding	2.421	1.487-3.941	0.000377171
TOM1L1	ENSG00000141198	protein_coding	0.418	0.258-0.676	0.000377307
LRCH4	ENSG00000077454	protein_coding	2.365	1.469-3.806	0.000392943
SLC39A14	ENSG00000104635	protein_coding	0.415	0.255-0.676	0.000406728
BMP2K	ENSG00000138756	protein_coding	0.420	0.260-0.680	0.000411646
PYURF	ENSG00000145337	protein_coding	0.423	0.262-0.682	0.000424315
PDLIM4	ENSG00000131435	protein_coding	2.375	1.468-3.843	0.000427675
C1orf35	ENSG00000143793	protein_coding	2.376	1.468-3.846	0.000429404
CCDC47	ENSG00000108588	protein_coding	0.421	0.260-0.682	0.000430407
ZNF467	ENSG00000181444	protein_coding	2.354	1.461-3.791	0.0004321
PCOLCE2	ENSG00000163710	protein_coding	2.340	1.453-3.768	0.000468044
NINJ1	ENSG00000131669	protein_coding	2.319	1.447-3.717	0.00047251
NXPH4	ENSG00000182379	protein_coding	2.332	1.449-3.754	0.000486778
KCNH3	ENSG00000135519	protein_coding	2.331	1.448-3.752	0.000492183
RNFT1	ENSG00000189050	protein_coding	0.430	0.267-0.692	0.000508603
PTPRN	ENSG00000054356	protein_coding	2.366	1.454-3.850	0.000525087
B4GALT3	ENSG00000158850	protein_coding	2.366	1.454-3.850	0.000526355
ADCK2	ENSG00000133597	protein_coding	2.323	1.442-3.743	0.000532358
SCP2	ENSG00000116171	protein_coding	0.438	0.274-0.699	0.000545053
HES4	ENSG00000188290	protein_coding	2.292	1.430-3.672	0.000565009
CHCHD5	ENSG00000125611	protein_coding	2.307	1.434-3.714	0.000573463
ZNF132	ENSG00000131849	protein_coding	0.433	0.269-0.698	0.00058052
CCDC136	ENSG00000128596	protein_coding	2.328	1.439-3.768	0.00058139
HCN2	ENSG00000099822	protein_coding	2.308	1.433-3.717	0.000583896
CRYBA4	ENSG00000196431	protein_coding	2.285	1.426-3.660	0.000588273
NOL11	ENSG00000130935	protein_coding	0.437	0.273-0.701	0.000591924
VWA5B2	ENSG00000145198	protein_coding	2.302	1.431-3.705	0.000593351
PDIK1L	ENSG00000175087	protein_coding	0.437	0.273-0.701	0.000596529
THAP12	ENSG00000137492	protein_coding	0.441	0.277-0.704	0.000603132
AP1AR	ENSG00000138660	protein_coding	0.435	0.270-0.700	0.000605801
PWWP2B	ENSG00000171813	protein_coding	2.262	1.417-3.612	0.000627187
ABHD8	ENSG00000127220	protein_coding	2.255	1.415-3.594	0.000629412
WNT10B	ENSG00000169884	protein_coding	2.270	1.417-3.638	0.00065584
CLDN5	ENSG00000184113	protein_coding	2.292	1.421-3.697	0.000670942
MED27	ENSG00000160563	protein_coding	2.282	1.418-3.673	0.000680954
MYO1D	ENSG00000176658	protein_coding	0.430	0.264-0.700	0.000687943
RAB11B	ENSG00000185236	protein_coding	2.248	1.407-3.591	0.000699774
STXBP5	ENSG00000164506	protein_coding	0.439	0.273-0.707	0.000713096
KRTAP5-10	ENSG00000204572	protein_coding	2.274	1.413-3.660	0.00071565
USF1	ENSG00000158773	protein_coding	2.297	1.419-3.720	0.000718046
RIMKLB	ENSG00000166532	protein_coding	2.294	1.418-3.711	0.000719011
TWF1	ENSG00000151239	protein_coding	0.445	0.279-0.712	0.000727788
MED13	ENSG00000108510	protein_coding	0.444	0.277-0.711	0.000731452
SYTL2	ENSG00000137501	protein_coding	0.444	0.277-0.711	0.000733024
MYB	ENSG00000118513	protein_coding	0.444	0.277-0.711	0.000733114
AL360181.3	ENSG00000254536	protein_coding	2.253	1.406-3.611	0.000735174
SCAF1	ENSG00000126461	protein_coding	2.249	1.403-3.605	0.000763093
C3orf20	ENSG00000131379	protein_coding	0.438	0.271-0.708	0.000765319
ANTKMT	ENSG00000103254	protein_coding	2.237	1.399-3.576	0.000769619
LSM12	ENSG00000161654	protein_coding	0.447	0.279-0.715	0.000779999
PLCH2	ENSG00000149527	protein_coding	2.225	1.395-3.550	0.000790054
GNB1L	ENSG00000185838	protein_coding	2.240	1.399-3.588	0.000790459
GUK1	ENSG00000143774	protein_coding	2.261	1.404-3.641	0.000795669
DHX40	ENSG00000108406	protein_coding	0.447	0.279-0.715	0.000799846
SSX2IP	ENSG00000117155	protein_coding	0.447	0.279-0.717	0.000817569
NCS1	ENSG00000107130	protein_coding	2.253	1.400-3.627	0.000823562
MPP2	ENSG00000108852	protein_coding	2.239	1.396-3.590	0.0008254
ADAM8	ENSG00000151651	protein_coding	2.225	1.390-3.560	0.000855418
ZNF692	ENSG00000171163	protein_coding	2.232	1.392-3.579	0.000858722
SEMA5A	ENSG00000112902	protein_coding	0.446	0.277-0.718	0.000879847
BCAM	ENSG00000187244	protein_coding	2.241	1.392-3.609	0.000895796
PCGF1	ENSG00000115289	protein_coding	2.238	1.391-3.601	0.000904509
RPL13	ENSG00000167526	protein_coding	2.214	1.384-3.541	0.000908831
NPIPB5	ENSG00000243716	protein_coding	2.209	1.383-3.529	0.000910754
IER5L	ENSG00000188483	protein_coding	2.221	1.386-3.559	0.000912652
MC1R	ENSG00000258839	protein_coding	2.219	1.385-3.554	0.000913357
SGSM2	ENSG00000141258	protein_coding	2.219	1.385-3.555	0.000917463
TTC33	ENSG00000113638	protein_coding	0.451	0.282-0.723	0.000947372
FLNA	ENSG00000196924	protein_coding	2.232	1.386-3.594	0.000954269
POFUT2	ENSG00000186866	protein_coding	2.197	1.376-3.509	0.000981054
HOXC4	ENSG00000198353	protein_coding	2.227	1.383-3.585	0.000983553
TAF10	ENSG00000166337	protein_coding	2.206	1.377-3.533	0.00100118
VEZF1	ENSG00000136451	protein_coding	0.457	0.286-0.729	0.00100878
PDE12	ENSG00000174840	protein_coding	0.457	0.286-0.729	0.00101132
KNDC1	ENSG00000171798	protein_coding	2.202	1.375-3.526	0.00102448
PALB2	ENSG00000083093	protein_coding	0.458	0.287-0.730	0.00103664
P2RY6	ENSG00000171631	protein_coding	2.201	1.373-3.528	0.00104878
NR1H3	ENSG00000025434	protein_coding	2.214	1.376-3.563	0.00105946
RPS6KA5	ENSG00000100784	protein_coding	0.455	0.284-0.729	0.00106182
NAA38	ENSG00000183011	protein_coding	2.197	1.370-3.522	0.00108567
MARCHF9	ENSG00000139266	protein_coding	2.191	1.368-3.509	0.00109873
PDLIM7	ENSG00000196923	protein_coding	2.188	1.366-3.506	0.00112574
TRIM2	ENSG00000109654	protein_coding	0.457	0.285-0.732	0.0011304
FCRLB	ENSG00000162746	protein_coding	2.205	1.369-3.550	0.00114554
CCDC78	ENSG00000162004	protein_coding	2.170	1.360-3.461	0.00114586
KCND1	ENSG00000102057	protein_coding	2.204	1.369-3.548	0.00114996
TMEM121	ENSG00000184986	protein_coding	2.201	1.367-3.544	0.00116393
GCLM	ENSG00000023909	protein_coding	0.462	0.289-0.736	0.00116586
PMM2	ENSG00000140650	protein_coding	0.461	0.289-0.736	0.00116758
PGLYRP2	ENSG00000161031	protein_coding	2.173	1.359-3.474	0.00118454
NMB	ENSG00000197696	protein_coding	2.186	1.362-3.510	0.00119991
RNF138	ENSG00000134758	protein_coding	0.465	0.292-0.739	0.00120436
COX4I2	ENSG00000131055	protein_coding	2.194	1.363-3.532	0.00121083
C4orf48	ENSG00000243449	protein_coding	2.169	1.357-3.467	0.00121618
NPAS1	ENSG00000130751	protein_coding	2.161	1.355-3.448	0.00122332
RFX1	ENSG00000132005	protein_coding	2.149	1.351-3.417	0.00123488
AC092587.1	ENSG00000273155	protein_coding	0.462	0.289-0.738	0.00123737
HOXD13	ENSG00000128714	protein_coding	2.173	1.357-3.480	0.00124245
DRD4	ENSG00000069696	protein_coding	2.159	1.353-3.445	0.001249
MARCHF2	ENSG00000099785	protein_coding	2.179	1.357-3.497	0.00125633
CLINT1	ENSG00000113282	protein_coding	0.457	0.284-0.735	0.00126034
TPMT	ENSG00000137364	protein_coding	0.460	0.287-0.738	0.00126187
LEKR1	ENSG00000197980	protein_coding	0.461	0.288-0.739	0.00128123
ADAMTS13	ENSG00000160323	protein_coding	2.170	1.353-3.480	0.00130069
MMD	ENSG00000108960	protein_coding	0.468	0.294-0.743	0.00130348
CRAT	ENSG00000095321	protein_coding	2.181	1.355-3.511	0.00131458
SMLR1	ENSG00000256162	protein_coding	0.465	0.291-0.742	0.00133131
GALT	ENSG00000213930	protein_coding	2.147	1.346-3.424	0.00133929
CDKN2A	ENSG00000147889	protein_coding	2.139	1.344-3.405	0.00134541
RNF141	ENSG00000110315	protein_coding	0.466	0.292-0.743	0.00134758
RAB3IL1	ENSG00000167994	protein_coding	2.160	1.349-3.460	0.00135282
BEX3	ENSG00000166681	protein_coding	2.175	1.351-3.500	0.00137069
RHOG	ENSG00000177105	protein_coding	2.157	1.346-3.456	0.00139434
CHEK1	ENSG00000149554	protein_coding	0.470	0.295-0.747	0.00139789
KIAA1841	ENSG00000162929	protein_coding	0.467	0.293-0.745	0.00139852
GRIK5	ENSG00000105737	protein_coding	2.157	1.346-3.457	0.00140913
PCED1A	ENSG00000132635	protein_coding	2.154	1.344-3.450	0.00141968
PPP2R2D	ENSG00000175470	protein_coding	2.142	1.341-3.421	0.00142251
PYROXD2	ENSG00000119943	protein_coding	2.169	1.348-3.491	0.00143207
ARPC1B	ENSG00000130429	protein_coding	2.168	1.347-3.490	0.00143535
ADAP1	ENSG00000105963	protein_coding	2.137	1.340-3.408	0.00143574
ELMO3	ENSG00000102890	protein_coding	2.151	1.343-3.445	0.0014369
PDXDC1	ENSG00000179889	protein_coding	0.464	0.289-0.744	0.00143931
CD1B	ENSG00000158485	protein_coding	0.465	0.290-0.745	0.00144583
SALL1	ENSG00000103449	protein_coding	0.461	0.286-0.743	0.00145724
FBXO46	ENSG00000177051	protein_coding	2.146	1.340-3.438	0.00148161
EVA1B	ENSG00000142694	protein_coding	2.123	1.333-3.379	0.00151368
RNPEPL1	ENSG00000142327	protein_coding	2.110	1.330-3.349	0.00152254
DVL1	ENSG00000107404	protein_coding	2.128	1.334-3.394	0.0015276
PLXNB3	ENSG00000198753	protein_coding	2.157	1.340-3.473	0.00155462
SUCLG2	ENSG00000172340	protein_coding	0.471	0.295-0.751	0.00156135
PGGHG	ENSG00000142102	protein_coding	2.123	1.330-3.388	0.00159754
C1QTNF4	ENSG00000172247	protein_coding	2.132	1.331-3.415	0.00163198
ZNF562	ENSG00000171466	protein_coding	0.469	0.293-0.752	0.00164326
USH1G	ENSG00000182040	protein_coding	2.119	1.328-3.383	0.00164499
GRIN3B	ENSG00000116032	protein_coding	2.106	1.324-3.348	0.00164671
TRIR	ENSG00000123144	protein_coding	2.115	1.326-3.373	0.00166524
CNPY3	ENSG00000137161	protein_coding	2.114	1.325-3.374	0.00168912
KLF2	ENSG00000127528	protein_coding	2.126	1.328-3.405	0.00168984
GNB2	ENSG00000172354	protein_coding	2.107	1.323-3.355	0.00168995
PSMB5	ENSG00000100804	protein_coding	2.142	1.331-3.446	0.00169981
WDR78	ENSG00000152763	protein_coding	0.470	0.293-0.753	0.00170514
RAMP1	ENSG00000132329	protein_coding	2.126	1.327-3.405	0.00171143
ZYG11B	ENSG00000162378	protein_coding	0.477	0.301-0.758	0.00174317
C16orf74	ENSG00000154102	protein_coding	2.121	1.324-3.396	0.00175348
HOMER3	ENSG00000051128	protein_coding	2.121	1.324-3.396	0.00176136
PHPT1	ENSG00000054148	protein_coding	2.120	1.323-3.395	0.001772
MAN1A1	ENSG00000111885	protein_coding	0.472	0.294-0.756	0.00177744
PPP1R26	ENSG00000196422	protein_coding	2.120	1.323-3.397	0.00178145
FABP4	ENSG00000170323	protein_coding	2.139	1.327-3.445	0.00178219
CCDC114	ENSG00000105479	protein_coding	2.104	1.319-3.357	0.00178879
TMUB1	ENSG00000164897	protein_coding	2.091	1.316-3.324	0.00180399
GDI1	ENSG00000203879	protein_coding	2.116	1.321-3.389	0.0018264
RTL8C	ENSG00000134590	protein_coding	2.103	1.318-3.356	0.00182875
DLG4	ENSG00000132535	protein_coding	2.116	1.320-3.393	0.00184925
ASIC3	ENSG00000213199	protein_coding	2.099	1.316-3.348	0.00185534
FAM135A	ENSG00000082269	protein_coding	0.479	0.301-0.762	0.00186533
QSOX2	ENSG00000165661	protein_coding	2.113	1.318-3.386	0.00188255
ARL8A	ENSG00000143862	protein_coding	2.146	1.326-3.473	0.0018909
SURF1	ENSG00000148290	protein_coding	2.125	1.321-3.421	0.00190055
RPL35	ENSG00000136942	protein_coding	2.127	1.321-3.424	0.0019028
CNOT6L	ENSG00000138767	protein_coding	0.478	0.299-0.762	0.00191476
ZNF664	ENSG00000179195	protein_coding	0.477	0.299-0.762	0.00192565
ADGRB1	ENSG00000181790	protein_coding	2.092	1.312-3.337	0.00193998
FKBP8	ENSG00000105701	protein_coding	2.092	1.311-3.336	0.0019472
CCDC85B	ENSG00000175602	protein_coding	2.090	1.310-3.335	0.00199581
NEK4	ENSG00000114904	protein_coding	0.482	0.303-0.766	0.0020006
RNASE1	ENSG00000129538	protein_coding	2.120	1.316-3.414	0.0020124
RHOD	ENSG00000173156	protein_coding	2.099	1.311-3.361	0.00203085
RPP25L	ENSG00000164967	protein_coding	2.098	1.310-3.360	0.00203848
MGP	ENSG00000111341	protein_coding	2.115	1.314-3.404	0.00203997
SSNA1	ENSG00000176101	protein_coding	2.084	1.307-3.324	0.00204089
NDUFA4L2	ENSG00000185633	protein_coding	2.097	1.309-3.358	0.00206585
DLAT	ENSG00000150768	protein_coding	0.480	0.301-0.766	0.00207422
SPEG	ENSG00000072195	protein_coding	2.097	1.309-3.358	0.00207433
CYP46A1	ENSG00000036530	protein_coding	2.084	1.306-3.326	0.00208654
KIF15	ENSG00000163808	protein_coding	0.483	0.303-0.768	0.0020889
SLC30A6	ENSG00000152683	protein_coding	0.481	0.301-0.767	0.00209565
BRICD5	ENSG00000182685	protein_coding	2.069	1.302-3.287	0.00209686
HLX	ENSG00000136630	protein_coding	2.094	1.307-3.355	0.00211076
CRYAB	ENSG00000109846	protein_coding	2.107	1.309-3.390	0.00213313
MFSD10	ENSG00000109736	protein_coding	2.066	1.300-3.283	0.00213364
ZBTB38	ENSG00000177311	protein_coding	0.484	0.304-0.769	0.00213918
ZNF580	ENSG00000213015	protein_coding	2.067	1.300-3.286	0.00214751
PSMD12	ENSG00000197170	protein_coding	0.479	0.299-0.767	0.00217266
NPIPA3	ENSG00000224712	protein_coding	2.075	1.301-3.309	0.00218649
GGN	ENSG00000179168	protein_coding	2.075	1.301-3.309	0.00218859
SH3GLB2	ENSG00000148341	protein_coding	2.063	1.298-3.278	0.00219225
TAS1R1	ENSG00000173662	protein_coding	2.087	1.303-3.343	0.00221872
PHLDA2	ENSG00000181649	protein_coding	2.085	1.301-3.339	0.00224046
IL17RB	ENSG00000056736	protein_coding	0.483	0.303-0.770	0.00224694
MMS19	ENSG00000155229	protein_coding	2.058	1.295-3.272	0.00227109
C20orf27	ENSG00000101220	protein_coding	2.070	1.297-3.303	0.00227336
CLCN3	ENSG00000109572	protein_coding	0.483	0.303-0.771	0.00229045
ENO3	ENSG00000108515	protein_coding	2.068	1.296-3.301	0.00229782
CNN1	ENSG00000130176	protein_coding	2.070	1.297-3.304	0.00230032
HSPB7	ENSG00000173641	protein_coding	2.074	1.297-3.316	0.00230942
SEMA4B	ENSG00000185033	protein_coding	2.065	1.295-3.293	0.00232573
ACTC1	ENSG00000159251	protein_coding	2.092	1.300-3.367	0.00235749
RHBDL1	ENSG00000103269	protein_coding	2.064	1.294-3.293	0.00235929
NFXL1	ENSG00000170448	protein_coding	0.485	0.304-0.773	0.00236071
GLI4	ENSG00000250571	protein_coding	2.063	1.293-3.292	0.00236605
MAP1S	ENSG00000130479	protein_coding	2.061	1.292-3.288	0.00239024
TMED1	ENSG00000099203	protein_coding	2.074	1.295-3.323	0.00240332
TMEM59L	ENSG00000105696	protein_coding	2.089	1.298-3.362	0.00240503
NPDC1	ENSG00000107281	protein_coding	2.048	1.289-3.255	0.00241528
UBE4A	ENSG00000110344	protein_coding	0.486	0.305-0.775	0.00242822
AC069503.2	ENSG00000256950	protein_coding	2.073	1.294-3.322	0.00243202
ANGPTL4	ENSG00000167772	protein_coding	2.058	1.291-3.282	0.00243753
ZFP2	ENSG00000198939	protein_coding	0.483	0.302-0.773	0.0024416
SPINT1	ENSG00000166145	protein_coding	2.045	1.286-3.251	0.00248725
GPAA1	ENSG00000197858	protein_coding	2.069	1.292-3.313	0.00249129
NPEPPS	ENSG00000141279	protein_coding	0.490	0.308-0.778	0.00250036
MCOLN1	ENSG00000090674	protein_coding	2.043	1.285-3.248	0.00251984
TMED3	ENSG00000166557	protein_coding	2.046	1.285-3.256	0.00253389
ANKRD53	ENSG00000144031	protein_coding	2.066	1.290-3.310	0.00254737
YJEFN3	ENSG00000250067	protein_coding	2.054	1.287-3.278	0.00254981
DTNA	ENSG00000134769	protein_coding	2.081	1.293-3.351	0.00255146
CCDC187	ENSG00000260220	protein_coding	2.040	1.283-3.243	0.00256521
PLPPR3	ENSG00000129951	protein_coding	2.078	1.292-3.345	0.00257403
ABCE1	ENSG00000164163	protein_coding	0.488	0.306-0.778	0.00258677
GJB6	ENSG00000121742	protein_coding	2.062	1.288-3.303	0.00258942
RSBN1	ENSG00000081019	protein_coding	0.491	0.309-0.781	0.00262204
STK16	ENSG00000115661	protein_coding	2.061	1.287-3.300	0.00262275
PARP10	ENSG00000178685	protein_coding	2.045	1.282-3.261	0.00266732
ISYNA1	ENSG00000105655	protein_coding	2.045	1.282-3.261	0.00267682
COLGALT2	ENSG00000198756	protein_coding	2.058	1.284-3.297	0.00269687
MMP23B	ENSG00000189409	protein_coding	2.035	1.279-3.237	0.00269755
SCN3A	ENSG00000153253	protein_coding	0.482	0.299-0.777	0.00273267
SNCG	ENSG00000173267	protein_coding	2.069	1.286-3.330	0.00273574
RGS3	ENSG00000138835	protein_coding	2.054	1.282-3.291	0.0027508
LMNTD2	ENSG00000185522	protein_coding	2.021	1.275-3.205	0.00277182
IDE	ENSG00000119912	protein_coding	0.496	0.313-0.785	0.00278634
HBA1	ENSG00000206172	protein_coding	2.033	1.277-3.238	0.00280777
DPY19L1	ENSG00000173852	protein_coding	0.494	0.311-0.785	0.00281672
CACNA1F	ENSG00000102001	protein_coding	2.048	1.279-3.280	0.00284787
SIN3B	ENSG00000127511	protein_coding	2.035	1.276-3.247	0.00285214
FPGS	ENSG00000136877	protein_coding	2.034	1.276-3.244	0.00286235
OSBP	ENSG00000110048	protein_coding	0.494	0.311-0.785	0.00286634
ARPC5L	ENSG00000136950	protein_coding	2.048	1.278-3.281	0.0028669
EVI5	ENSG00000067208	protein_coding	0.492	0.308-0.785	0.00290156
GK	ENSG00000198814	protein_coding	0.489	0.305-0.783	0.00291271
TM7SF2	ENSG00000149809	protein_coding	2.032	1.274-3.243	0.00293603
MRPL41	ENSG00000182154	protein_coding	2.020	1.270-3.211	0.00297134
BCL10	ENSG00000142867	protein_coding	0.493	0.309-0.786	0.00298515
GMFB	ENSG00000197045	protein_coding	0.498	0.315-0.789	0.00298704
CPEB2	ENSG00000137449	protein_coding	0.496	0.312-0.788	0.00299198
BGLAP	ENSG00000242252	protein_coding	2.015	1.268-3.201	0.00302537
STOX1	ENSG00000165730	protein_coding	0.494	0.310-0.787	0.00303494
EHD1	ENSG00000110047	protein_coding	2.025	1.269-3.231	0.00306604
FBXL6	ENSG00000182325	protein_coding	2.012	1.266-3.197	0.00309416
TRPM5	ENSG00000070985	protein_coding	2.021	1.267-3.224	0.00314169
SGCA	ENSG00000108823	protein_coding	2.037	1.270-3.266	0.00314281
CCDC200	ENSG00000236383	protein_coding	2.016	1.266-3.212	0.00315789
PXDC1	ENSG00000168994	protein_coding	2.032	1.269-3.254	0.00317053
DOK7	ENSG00000175920	protein_coding	2.034	1.269-3.259	0.00317311
ALOX12	ENSG00000108839	protein_coding	2.011	1.264-3.199	0.00317544
EHMT1	ENSG00000181090	protein_coding	2.008	1.263-3.190	0.0031868
ULBP2	ENSG00000131015	protein_coding	2.009	1.263-3.195	0.0031983
SLC29A4	ENSG00000164638	protein_coding	1.998	1.260-3.167	0.00323919
HAMP	ENSG00000105697	protein_coding	2.016	1.264-3.217	0.00324043
SH3TC1	ENSG00000125089	protein_coding	1.995	1.260-3.160	0.00324667
LRRC8A	ENSG00000136802	protein_coding	2.016	1.264-3.215	0.00325099
FAM207A	ENSG00000160256	protein_coding	2.033	1.267-3.261	0.00326352
RFXANK	ENSG00000064490	protein_coding	2.016	1.264-3.217	0.00327002
COMTD1	ENSG00000165644	protein_coding	1.998	1.259-3.170	0.0032952
PROCA1	ENSG00000167525	protein_coding	2.011	1.261-3.207	0.0033574
ARHGAP4	ENSG00000089820	protein_coding	2.040	1.267-3.285	0.00336992
PPP1R14A	ENSG00000167641	protein_coding	2.002	1.259-3.184	0.00337809
FAM234B	ENSG00000084444	protein_coding	2.022	1.262-3.240	0.00340025
EIF4E	ENSG00000151247	protein_coding	0.500	0.315-0.795	0.0034093
ZNF385A	ENSG00000161642	protein_coding	1.996	1.255-3.172	0.00347451
DNAJB12	ENSG00000148719	protein_coding	1.995	1.255-3.172	0.00349861
PIP5K1C	ENSG00000186111	protein_coding	1.992	1.254-3.163	0.00350588
GNGT1	ENSG00000127928	protein_coding	2.016	1.259-3.229	0.00351411
ELFN1	ENSG00000225968	protein_coding	2.004	1.256-3.196	0.00352829
MID2	ENSG00000080561	protein_coding	2.010	1.257-3.213	0.00353338
BCAR1	ENSG00000050820	protein_coding	1.994	1.254-3.171	0.00353555
ITGA7	ENSG00000135424	protein_coding	2.017	1.259-3.231	0.00353844
C11orf54	ENSG00000182919	protein_coding	0.499	0.313-0.796	0.00354138
NUDT17	ENSG00000186364	protein_coding	2.015	1.258-3.226	0.00355021
RPL7A	ENSG00000148303	protein_coding	2.016	1.258-3.232	0.00357779
LCORL	ENSG00000178177	protein_coding	0.500	0.313-0.797	0.00358054
TEX2	ENSG00000136478	protein_coding	0.500	0.313-0.797	0.0035812
CHPF	ENSG00000123989	protein_coding	1.990	1.252-3.161	0.00358991
NEK1	ENSG00000137601	protein_coding	0.503	0.317-0.799	0.00363915
PRDM5	ENSG00000138738	protein_coding	0.506	0.319-0.801	0.00365298
H2AC14	ENSG00000276368	protein_coding	0.501	0.314-0.799	0.00367655
ARHGAP28	ENSG00000088756	protein_coding	0.503	0.317-0.800	0.00368073
TNK2	ENSG00000061938	protein_coding	1.983	1.248-3.151	0.00375183
GALNT7	ENSG00000109586	protein_coding	0.501	0.314-0.800	0.00375307
PRKD2	ENSG00000105287	protein_coding	1.996	1.251-3.184	0.00375468
NUMBL	ENSG00000105245	protein_coding	1.994	1.250-3.181	0.00375681
SH3D19	ENSG00000109686	protein_coding	0.504	0.317-0.801	0.00376732
CAVIN3	ENSG00000170955	protein_coding	2.006	1.252-3.212	0.00376847
SRSF1	ENSG00000136450	protein_coding	0.504	0.317-0.801	0.00377793
HMGCS1	ENSG00000112972	protein_coding	0.507	0.320-0.803	0.00378669
HOXD4	ENSG00000170166	protein_coding	1.994	1.249-3.181	0.00379955
RNF25	ENSG00000163481	protein_coding	1.993	1.249-3.179	0.00382018
GRID2IP	ENSG00000215045	protein_coding	1.991	1.248-3.175	0.00382966
PIEZO1	ENSG00000103335	protein_coding	1.979	1.245-3.144	0.00386631
PFDN5	ENSG00000123349	protein_coding	1.989	1.247-3.172	0.00387664
EML2	ENSG00000125746	protein_coding	1.992	1.248-3.180	0.00388861
NMUR1	ENSG00000171596	protein_coding	1.989	1.247-3.174	0.00390394
HAND1	ENSG00000113196	protein_coding	2.001	1.249-3.204	0.00390757
SHC2	ENSG00000129946	protein_coding	1.980	1.245-3.150	0.0039352
PLEC	ENSG00000178209	protein_coding	1.977	1.244-3.142	0.00394019
ERFE	ENSG00000178752	protein_coding	2.000	1.248-3.204	0.00394829
CARNMT1	ENSG00000156017	protein_coding	0.506	0.319-0.804	0.00396084
ARL6IP4	ENSG00000182196	protein_coding	1.988	1.245-3.172	0.00397364
USO1	ENSG00000138768	protein_coding	0.507	0.319-0.805	0.00397679
TUBB1	ENSG00000101162	protein_coding	0.504	0.316-0.803	0.00398376
LIMK1	ENSG00000106683	protein_coding	1.974	1.242-3.136	0.00399413
TAOK2	ENSG00000149930	protein_coding	1.969	1.241-3.123	0.00400727
N4BP2	ENSG00000078177	protein_coding	0.506	0.318-0.805	0.00402014
PAXX	ENSG00000148362	protein_coding	1.962	1.239-3.107	0.0040443
EEA1	ENSG00000102189	protein_coding	0.507	0.319-0.806	0.00405446
CLK3	ENSG00000179335	protein_coding	1.985	1.244-3.167	0.00405449
MRPL23	ENSG00000214026	protein_coding	1.980	1.241-3.158	0.00412936
ANKZF1	ENSG00000163516	protein_coding	1.980	1.242-3.159	0.00413038
GPRIN3	ENSG00000185477	protein_coding	0.508	0.320-0.807	0.00414074
LPCAT2	ENSG00000087253	protein_coding	0.508	0.320-0.807	0.0041523
TPGS1	ENSG00000141933	protein_coding	1.968	1.238-3.129	0.00417396
TTYH3	ENSG00000136295	protein_coding	1.959	1.236-3.104	0.0041838
FBXW5	ENSG00000159069	protein_coding	1.966	1.238-3.124	0.00420342
LRFN1	ENSG00000128011	protein_coding	1.966	1.237-3.124	0.00421128
KIAA0825	ENSG00000185261	protein_coding	0.508	0.319-0.808	0.00425096
TSPAN14	ENSG00000108219	protein_coding	1.975	1.238-3.150	0.00426591
DEFB131B	ENSG00000225805	protein_coding	0.508	0.319-0.809	0.00429523
PLK4	ENSG00000142731	protein_coding	0.509	0.320-0.809	0.00429742
PGM5	ENSG00000154330	protein_coding	1.974	1.237-3.149	0.0043252
MFSD12	ENSG00000161091	protein_coding	1.955	1.233-3.098	0.00434218
CCBE1	ENSG00000183287	protein_coding	1.973	1.237-3.148	0.00434831
GAS6	ENSG00000183087	protein_coding	1.960	1.233-3.113	0.00439693
FSCN2	ENSG00000186765	protein_coding	1.959	1.233-3.112	0.00440068
MSANTD1	ENSG00000188981	protein_coding	1.943	1.230-3.070	0.00441171
CDK10	ENSG00000185324	protein_coding	1.960	1.233-3.116	0.0044271
RFFL	ENSG00000092871	protein_coding	0.511	0.322-0.811	0.00444526
TMEM175	ENSG00000127419	protein_coding	1.949	1.230-3.086	0.00447191
SCG2	ENSG00000171951	protein_coding	1.994	1.239-3.209	0.00449314
RTL8A	ENSG00000203950	protein_coding	1.957	1.231-3.110	0.00451015
ASPSCR1	ENSG00000169696	protein_coding	1.953	1.230-3.102	0.00457723
STXBP4	ENSG00000166263	protein_coding	0.512	0.322-0.813	0.00458283
COMP	ENSG00000105664	protein_coding	1.975	1.233-3.164	0.00460759
ALOXE3	ENSG00000179148	protein_coding	1.977	1.234-3.167	0.00461095
MDFI	ENSG00000112559	protein_coding	1.953	1.229-3.102	0.004613
AZI2	ENSG00000163512	protein_coding	0.515	0.325-0.815	0.00462233
ZNF180	ENSG00000167384	protein_coding	0.515	0.325-0.815	0.00465555
TMF1	ENSG00000144747	protein_coding	0.515	0.325-0.815	0.00466882
EIF1AX	ENSG00000173674	protein_coding	0.512	0.322-0.814	0.00467527
CPT1C	ENSG00000169169	protein_coding	1.962	1.230-3.130	0.00467886
ULK3	ENSG00000140474	protein_coding	1.950	1.227-3.097	0.00468407
ARC	ENSG00000198576	protein_coding	1.950	1.227-3.099	0.00470852
ADAMTSL2	ENSG00000197859	protein_coding	1.943	1.225-3.079	0.00472989
FRYL	ENSG00000075539	protein_coding	0.513	0.323-0.815	0.0047527
CDH1	ENSG00000039068	protein_coding	0.513	0.323-0.816	0.00477336
VTA1	ENSG00000009844	protein_coding	0.516	0.326-0.817	0.00477616
TPCN1	ENSG00000186815	protein_coding	1.935	1.223-3.062	0.00482884
RILPL1	ENSG00000188026	protein_coding	1.972	1.230-3.163	0.00483526
SHARPIN	ENSG00000179526	protein_coding	1.945	1.224-3.090	0.00485906
SCT	ENSG00000070031	protein_coding	1.956	1.226-3.121	0.00486546
FGF19	ENSG00000162344	protein_coding	1.953	1.225-3.115	0.00493858
TMEM160	ENSG00000130748	protein_coding	1.941	1.222-3.083	0.00494142
DTX1	ENSG00000135144	protein_coding	1.952	1.224-3.113	0.00497295
GSR	ENSG00000104687	protein_coding	0.515	0.324-0.819	0.00500587
MANEA	ENSG00000172469	protein_coding	0.515	0.324-0.819	0.00501489
PSMB7	ENSG00000136930	protein_coding	1.950	1.223-3.110	0.00502858
RBL1	ENSG00000080839	protein_coding	0.513	0.322-0.818	0.00503299
SLC9A3R2	ENSG00000065054	protein_coding	1.931	1.219-3.058	0.00504729
SCARB2	ENSG00000138760	protein_coding	0.512	0.321-0.818	0.00504754
IGFBP3	ENSG00000146674	protein_coding	1.951	1.223-3.113	0.00504983
SDAD1	ENSG00000198301	protein_coding	0.517	0.326-0.820	0.0050687
RHBDD2	ENSG00000005486	protein_coding	1.920	1.216-3.032	0.00509258
SLC25A24	ENSG00000085491	protein_coding	0.518	0.327-0.821	0.00510057
RHBDF1	ENSG00000007384	protein_coding	1.948	1.222-3.107	0.00510072
PPP1R16A	ENSG00000160972	protein_coding	1.937	1.219-3.077	0.00511335
PLPPR2	ENSG00000105520	protein_coding	1.929	1.218-3.056	0.00512409
JPH2	ENSG00000149596	protein_coding	1.948	1.220-3.110	0.00519593
KCTD9	ENSG00000104756	protein_coding	0.517	0.325-0.821	0.00519655
MBD6	ENSG00000166987	protein_coding	1.927	1.216-3.054	0.00521911
DLX5	ENSG00000105880	protein_coding	1.956	1.222-3.132	0.00522065
SLC10A7	ENSG00000120519	protein_coding	0.514	0.322-0.820	0.00522159
OXNAD1	ENSG00000154814	protein_coding	0.517	0.325-0.821	0.00522392
PI4K2B	ENSG00000038210	protein_coding	0.519	0.328-0.822	0.00522817
SRPK3	ENSG00000184343	protein_coding	1.936	1.218-3.079	0.00523459
REXO2	ENSG00000076043	protein_coding	0.519	0.328-0.823	0.00523936
TRIQK	ENSG00000205133	protein_coding	0.514	0.322-0.820	0.00525606
PTH1R	ENSG00000160801	protein_coding	1.944	1.219-3.101	0.00526555
HOXC6	ENSG00000197757	protein_coding	1.940	1.217-3.095	0.00537421
ABHD4	ENSG00000100439	protein_coding	1.940	1.217-3.095	0.00538931
FAM166A	ENSG00000188163	protein_coding	1.923	1.213-3.048	0.00540301
PRNP	ENSG00000171867	protein_coding	1.951	1.218-3.125	0.00540465
ABCA7	ENSG00000064687	protein_coding	1.923	1.213-3.050	0.00544509
LZTS3	ENSG00000088899	protein_coding	1.940	1.216-3.095	0.00544596
NT5DC1	ENSG00000178425	protein_coding	0.519	0.327-0.824	0.00547715
RILP	ENSG00000167705	protein_coding	1.927	1.213-3.062	0.00549657
KLK14	ENSG00000129437	protein_coding	1.926	1.213-3.061	0.00550786
ARF1	ENSG00000143761	protein_coding	1.927	1.212-3.062	0.0055212
REEP2	ENSG00000132563	protein_coding	1.937	1.214-3.089	0.00553958
DENND6A	ENSG00000174839	protein_coding	0.524	0.332-0.827	0.00554778
LTBP3	ENSG00000168056	protein_coding	1.926	1.212-3.060	0.00555145
UBE2M	ENSG00000130725	protein_coding	1.916	1.210-3.033	0.005566
HOPX	ENSG00000171476	protein_coding	1.936	1.214-3.090	0.00557882
DUSP18	ENSG00000167065	protein_coding	0.520	0.327-0.826	0.00559032
NUDT4	ENSG00000173598	protein_coding	0.522	0.329-0.827	0.00562578
PNRC2	ENSG00000189266	protein_coding	0.522	0.330-0.827	0.00562696
HSF4	ENSG00000102878	protein_coding	1.914	1.209-3.030	0.00563914
SMARCD3	ENSG00000082014	protein_coding	1.922	1.210-3.053	0.00564764
TBC1D12	ENSG00000108239	protein_coding	0.517	0.324-0.825	0.00566878
LZTFL1	ENSG00000163818	protein_coding	0.523	0.330-0.828	0.00568647
UFSP1	ENSG00000176125	protein_coding	1.916	1.208-3.039	0.00572962
CERS6	ENSG00000172292	protein_coding	0.523	0.330-0.828	0.00573571
CXADR	ENSG00000154639	protein_coding	0.521	0.328-0.828	0.00579776
NFS1	ENSG00000244005	protein_coding	0.515	0.322-0.825	0.0058002
ABCD1	ENSG00000101986	protein_coding	1.911	1.206-3.028	0.00585166
TCIRG1	ENSG00000110719	protein_coding	1.917	1.207-3.047	0.00586655
HPCAL1	ENSG00000115756	protein_coding	1.905	1.204-3.014	0.00586951
EPB41L2	ENSG00000079819	protein_coding	0.524	0.331-0.830	0.00587076
ATP5PD	ENSG00000167863	protein_coding	0.523	0.330-0.830	0.00587857
CENPE	ENSG00000138778	protein_coding	0.523	0.330-0.830	0.00588806
LINGO1	ENSG00000169783	protein_coding	1.916	1.206-3.045	0.00590931
TMEM106A	ENSG00000184988	protein_coding	1.916	1.205-3.047	0.00598384
CISD2	ENSG00000145354	protein_coding	0.522	0.328-0.830	0.00599924
TRIP6	ENSG00000087077	protein_coding	1.924	1.206-3.068	0.00602136
LARGE2	ENSG00000165905	protein_coding	1.935	1.208-3.100	0.00603808
RBBP4	ENSG00000162521	protein_coding	0.523	0.329-0.831	0.00604229
HOXD9	ENSG00000128709	protein_coding	1.914	1.204-3.044	0.00604992
ERI2	ENSG00000196678	protein_coding	0.523	0.329-0.831	0.00606802
GRINA	ENSG00000178719	protein_coding	1.904	1.202-3.016	0.00607171
RBM7	ENSG00000076053	protein_coding	0.525	0.332-0.832	0.0060795
TAS1R3	ENSG00000169962	protein_coding	1.922	1.205-3.065	0.00610462
ARHGAP45	ENSG00000180448	protein_coding	1.902	1.201-3.012	0.00612147
VEGFB	ENSG00000173511	protein_coding	1.906	1.201-3.025	0.00615958
C11orf16	ENSG00000176029	protein_coding	0.523	0.329-0.832	0.00617604
ECT2L	ENSG00000203734	protein_coding	0.526	0.332-0.833	0.00618248
MTARC1	ENSG00000186205	protein_coding	1.920	1.204-3.063	0.00618518
GK5	ENSG00000175066	protein_coding	0.529	0.335-0.835	0.00622843
TMEM270	ENSG00000175877	protein_coding	1.899	1.199-3.008	0.00630257
EI24	ENSG00000149547	protein_coding	0.526	0.332-0.834	0.00632091
SLC12A9	ENSG00000146828	protein_coding	1.897	1.198-3.004	0.00633462
SRPX	ENSG00000101955	protein_coding	1.916	1.201-3.057	0.00636088
TMEM250	ENSG00000238227	protein_coding	1.904	1.199-3.024	0.00638836
SELENOI	ENSG00000138018	protein_coding	0.525	0.331-0.834	0.00639667
SLC6A1	ENSG00000157103	protein_coding	1.906	1.199-3.029	0.00640085
GAMT	ENSG00000130005	protein_coding	1.904	1.199-3.026	0.00640247
CUL7	ENSG00000044090	protein_coding	1.904	1.198-3.024	0.00642291
MRPL55	ENSG00000162910	protein_coding	1.902	1.197-3.022	0.00647283
CCM2	ENSG00000136280	protein_coding	1.885	1.194-2.976	0.00649265
PIN1	ENSG00000127445	protein_coding	1.893	1.195-2.997	0.00650898
GTF3C5	ENSG00000148308	protein_coding	1.913	1.199-3.051	0.00651119
INSL3	ENSG00000248099	protein_coding	1.894	1.195-3.000	0.00651306
PSD	ENSG00000059915	protein_coding	1.902	1.197-3.023	0.00651582
NPTX2	ENSG00000106236	protein_coding	1.902	1.197-3.021	0.00651789
CRACR2B	ENSG00000177685	protein_coding	1.900	1.196-3.019	0.00655375
ZBTB48	ENSG00000204859	protein_coding	1.891	1.194-2.994	0.00657237
NOXA1	ENSG00000188747	protein_coding	1.891	1.194-2.996	0.00661165
HMGN2	ENSG00000198830	protein_coding	0.528	0.333-0.837	0.00663263
F2RL2	ENSG00000164220	protein_coding	0.527	0.331-0.837	0.00664066
CRTAC1	ENSG00000095713	protein_coding	1.922	1.199-3.080	0.00664818
TARBP2	ENSG00000139546	protein_coding	1.889	1.193-2.990	0.00668922
C9orf16	ENSG00000171159	protein_coding	1.887	1.192-2.988	0.00674887
SSR4	ENSG00000180879	protein_coding	1.881	1.191-2.971	0.00675013
IL17B	ENSG00000127743	protein_coding	1.909	1.195-3.049	0.00680439
DENND4B	ENSG00000198837	protein_coding	1.893	1.191-3.007	0.00689758
ZBTB14	ENSG00000198081	protein_coding	0.528	0.332-0.839	0.00690015
OSBPL11	ENSG00000144909	protein_coding	0.533	0.337-0.841	0.00691384
GDE1	ENSG00000006007	protein_coding	0.528	0.333-0.840	0.00694357
CSK	ENSG00000103653	protein_coding	1.891	1.190-3.005	0.00697509
SPOCD1	ENSG00000134668	protein_coding	1.888	1.190-2.996	0.00700237
SHLD2	ENSG00000122376	protein_coding	0.531	0.336-0.841	0.00700601
DEAF1	ENSG00000177030	protein_coding	1.900	1.191-3.029	0.00703107
TOR1A	ENSG00000136827	protein_coding	1.901	1.192-3.033	0.0070331
WTIP	ENSG00000142279	protein_coding	1.890	1.189-3.005	0.00706445
NPIPB13	ENSG00000198064	protein_coding	1.881	1.188-2.979	0.00706832
SMAP1	ENSG00000112305	protein_coding	0.531	0.335-0.842	0.00709173
COPS9	ENSG00000172428	protein_coding	1.891	1.189-3.007	0.0070997
SMTN	ENSG00000183963	protein_coding	1.899	1.190-3.029	0.00711373
TSPAN32	ENSG00000064201	protein_coding	1.900	1.190-3.031	0.00712511
SLC30A3	ENSG00000115194	protein_coding	1.898	1.190-3.026	0.00713204
FAM131C	ENSG00000185519	protein_coding	1.873	1.186-2.960	0.00713293
TPM2	ENSG00000198467	protein_coding	1.898	1.190-3.028	0.00713938
KLF17	ENSG00000171872	protein_coding	1.890	1.189-3.006	0.00715317
UFL1	ENSG00000014123	protein_coding	0.533	0.337-0.843	0.00715912
LYSMD3	ENSG00000176018	protein_coding	0.535	0.339-0.844	0.00716363
NAIF1	ENSG00000171169	protein_coding	1.879	1.186-2.975	0.00716819
CORO2B	ENSG00000103647	protein_coding	1.900	1.190-3.033	0.00718028
C17orf80	ENSG00000141219	protein_coding	0.530	0.334-0.842	0.00719958
PPIL4	ENSG00000131013	protein_coding	0.533	0.336-0.843	0.0072038
ANAPC7	ENSG00000196510	protein_coding	1.898	1.189-3.028	0.00721107
PAX2	ENSG00000075891	protein_coding	1.886	1.187-2.996	0.00722173
LRP2	ENSG00000081479	protein_coding	1.896	1.189-3.025	0.00724534
UHRF2	ENSG00000147854	protein_coding	1.895	1.188-3.023	0.00727824
EXOSC4	ENSG00000178896	protein_coding	1.885	1.186-2.994	0.00729996
SCARA3	ENSG00000168077	protein_coding	1.886	1.186-2.998	0.00730609
TNNT2	ENSG00000118194	protein_coding	1.905	1.189-3.051	0.00731434
CMPK1	ENSG00000162368	protein_coding	0.531	0.334-0.843	0.0073365
ESPNL	ENSG00000144488	protein_coding	1.886	1.186-2.998	0.00736183
DMC1	ENSG00000100206	protein_coding	0.535	0.339-0.845	0.00736203
CCER2	ENSG00000262484	protein_coding	1.883	1.185-2.992	0.00736228
PRKAR1A	ENSG00000108946	protein_coding	0.533	0.337-0.845	0.00736679
LEFTY2	ENSG00000143768	protein_coding	1.882	1.185-2.989	0.00738377
ARPIN-AP3S2	ENSG00000250021	protein_coding	0.530	0.333-0.844	0.0074073
ARHGAP42	ENSG00000165895	protein_coding	0.538	0.341-0.847	0.00740863
GK3P	ENSG00000229894	protein_coding	0.529	0.331-0.843	0.0074439
CPLX1	ENSG00000168993	protein_coding	1.882	1.184-2.990	0.00745889
LMF1	ENSG00000103227	protein_coding	1.882	1.184-2.990	0.00747168
GOSR1	ENSG00000108587	protein_coding	0.534	0.337-0.846	0.0074846
RGS19	ENSG00000171700	protein_coding	1.876	1.183-2.974	0.00750957
TRAPPC12	ENSG00000171853	protein_coding	1.882	1.184-2.991	0.00751848
INTS11	ENSG00000127054	protein_coding	1.872	1.182-2.965	0.00751947
TCEANC2	ENSG00000116205	protein_coding	0.532	0.335-0.845	0.00752638
SEMA6C	ENSG00000143434	protein_coding	1.873	1.182-2.967	0.00752996
SLC22A16	ENSG00000004809	protein_coding	1.881	1.183-2.991	0.00754025
ZFP91	ENSG00000186660	protein_coding	0.534	0.337-0.846	0.00755845
ZCWPW2	ENSG00000206559	protein_coding	0.535	0.338-0.847	0.00757261
BBS7	ENSG00000138686	protein_coding	0.537	0.340-0.847	0.00759269
DENND6B	ENSG00000205593	protein_coding	1.863	1.180-2.941	0.00759818
SH3RF2	ENSG00000156463	protein_coding	0.532	0.335-0.846	0.00762765
C11orf71	ENSG00000180425	protein_coding	0.535	0.338-0.847	0.00766852
ASB3	ENSG00000115239	protein_coding	0.537	0.340-0.848	0.0076726
TRDMT1	ENSG00000107614	protein_coding	0.538	0.341-0.849	0.00774584
MUC20	ENSG00000176945	protein_coding	1.876	1.181-2.981	0.00774941
YIPF2	ENSG00000130733	protein_coding	1.862	1.178-2.943	0.00777904
PCDHB2	ENSG00000112852	protein_coding	1.884	1.181-3.004	0.00780543
PRDM16	ENSG00000142611	protein_coding	1.885	1.182-3.008	0.00780947
MORC2	ENSG00000133422	protein_coding	1.886	1.182-3.010	0.00781883
GPC1	ENSG00000063660	protein_coding	1.875	1.180-2.979	0.00782264
SDHD	ENSG00000204370	protein_coding	0.537	0.340-0.849	0.00784044
SKOR1	ENSG00000188779	protein_coding	1.886	1.181-3.009	0.00784124
PP2D1	ENSG00000183977	protein_coding	0.538	0.341-0.850	0.0078655
PRRC1	ENSG00000164244	protein_coding	0.534	0.336-0.848	0.00786954
DUSP23	ENSG00000158716	protein_coding	1.874	1.179-2.979	0.00789222
ZSCAN32	ENSG00000140987	protein_coding	0.538	0.340-0.850	0.00789324
VMO1	ENSG00000182853	protein_coding	1.865	1.178-2.954	0.00790209
RHPN1	ENSG00000158106	protein_coding	1.873	1.178-2.978	0.00794687
NGLY1	ENSG00000151092	protein_coding	0.537	0.339-0.850	0.00796162
FBXO3	ENSG00000110429	protein_coding	0.534	0.336-0.849	0.00796275
HAPLN2	ENSG00000132702	protein_coding	1.881	1.179-2.999	0.00797143
ZNF233	ENSG00000159915	protein_coding	0.537	0.339-0.850	0.0079784
MOB3B	ENSG00000120162	protein_coding	0.535	0.337-0.850	0.00803953
SCN1B	ENSG00000105711	protein_coding	1.881	1.179-3.001	0.00804007
NAMPT	ENSG00000105835	protein_coding	0.537	0.339-0.850	0.008044
SELE	ENSG00000007908	protein_coding	1.879	1.178-2.996	0.00811848
AL163636.2	ENSG00000259171	protein_coding	0.537	0.339-0.851	0.00811888
TUBB6	ENSG00000176014	protein_coding	1.878	1.178-2.995	0.00813394
PRKAR2A	ENSG00000114302	protein_coding	0.538	0.340-0.851	0.00813958
IL17C	ENSG00000124391	protein_coding	1.878	1.177-2.994	0.00813973
KRT19	ENSG00000171345	protein_coding	1.860	1.175-2.945	0.00814561
NT5C2	ENSG00000076685	protein_coding	0.535	0.337-0.851	0.00819697
KANK3	ENSG00000186994	protein_coding	1.861	1.174-2.949	0.0082185
ZNF414	ENSG00000133250	protein_coding	1.853	1.173-2.928	0.00823447
EIF3G	ENSG00000130811	protein_coding	1.866	1.175-2.965	0.00826106
SPSB2	ENSG00000111671	protein_coding	1.858	1.173-2.944	0.00835013
ERCC3	ENSG00000163161	protein_coding	1.865	1.173-2.964	0.00838013
STXBP3	ENSG00000116266	protein_coding	0.539	0.340-0.853	0.00840198
NFKB2	ENSG00000077150	protein_coding	1.856	1.172-2.939	0.00840445
ITIH6	ENSG00000102313	protein_coding	1.852	1.171-2.929	0.00840522
PLS1	ENSG00000120756	protein_coding	0.539	0.341-0.854	0.00841911
COX11	ENSG00000166260	protein_coding	0.539	0.340-0.854	0.00843046
ZNF653	ENSG00000161914	protein_coding	1.864	1.173-2.961	0.00844133
PAQR6	ENSG00000160781	protein_coding	1.873	1.174-2.990	0.0084834
HPD	ENSG00000158104	protein_coding	1.864	1.172-2.963	0.00848663
ALPK3	ENSG00000136383	protein_coding	1.864	1.172-2.965	0.00854277
MSLNL	ENSG00000162006	protein_coding	1.845	1.169-2.912	0.00856578
ZNF131	ENSG00000172262	protein_coding	0.541	0.343-0.856	0.00858077
SIGIRR	ENSG00000185187	protein_coding	1.853	1.170-2.935	0.0085927
ZBTB41	ENSG00000177888	protein_coding	0.542	0.343-0.856	0.00859811
PTER	ENSG00000165983	protein_coding	0.540	0.341-0.855	0.00861232
ATAD5	ENSG00000176208	protein_coding	0.542	0.343-0.856	0.00862261
TOX2	ENSG00000124191	protein_coding	1.860	1.170-2.955	0.00865553
RFC1	ENSG00000035928	protein_coding	0.540	0.341-0.856	0.00866899
SNX4	ENSG00000114520	protein_coding	0.540	0.341-0.856	0.00867285
RBP7	ENSG00000162444	protein_coding	1.859	1.170-2.954	0.00867438
M1AP	ENSG00000159374	protein_coding	1.853	1.169-2.939	0.00871949
CORO6	ENSG00000167549	protein_coding	1.858	1.169-2.952	0.00872115
PKN2	ENSG00000065243	protein_coding	0.541	0.342-0.856	0.00872845
TCAIM	ENSG00000179152	protein_coding	0.541	0.341-0.856	0.00877217
MYO9B	ENSG00000099331	protein_coding	1.850	1.168-2.930	0.00879143
GRIPAP1	ENSG00000068400	protein_coding	1.880	1.172-3.016	0.00880884
RAB6B	ENSG00000154917	protein_coding	1.865	1.170-2.974	0.00882752
THBS3	ENSG00000169231	protein_coding	1.856	1.168-2.948	0.00883064
GPD1L	ENSG00000152642	protein_coding	0.541	0.342-0.857	0.008832
HERC3	ENSG00000138641	protein_coding	0.541	0.342-0.857	0.00884213
APBA3	ENSG00000011132	protein_coding	1.843	1.166-2.915	0.00888801
SEMA5B	ENSG00000082684	protein_coding	1.855	1.168-2.949	0.00890996
RMI1	ENSG00000178966	protein_coding	0.542	0.342-0.858	0.0089224
OSTC	ENSG00000198856	protein_coding	0.542	0.342-0.858	0.00892886
S100A16	ENSG00000188643	protein_coding	1.865	1.169-2.975	0.00894
TNFAIP8L3	ENSG00000183578	protein_coding	1.863	1.168-2.971	0.00898436
USP26	ENSG00000134588	protein_coding	0.542	0.342-0.858	0.00899477
KLC1	ENSG00000126214	protein_coding	1.864	1.168-2.974	0.00900334
NOG	ENSG00000183691	protein_coding	1.853	1.166-2.943	0.00903678
ALG6	ENSG00000088035	protein_coding	0.542	0.343-0.859	0.00903957
PDSS2	ENSG00000164494	protein_coding	0.542	0.342-0.859	0.00904901
RTN3	ENSG00000133318	protein_coding	0.542	0.342-0.859	0.00907655
PYGM	ENSG00000068976	protein_coding	1.862	1.167-2.970	0.00909732
TMSB4X	ENSG00000205542	protein_coding	0.543	0.343-0.859	0.00912464
CLTB	ENSG00000175416	protein_coding	1.852	1.165-2.943	0.00916644
USF2	ENSG00000105698	protein_coding	1.836	1.162-2.900	0.00918848
CARD9	ENSG00000187796	protein_coding	1.850	1.164-2.939	0.00925021
KYAT1	ENSG00000171097	protein_coding	1.850	1.164-2.939	0.00925553
PLAG1	ENSG00000181690	protein_coding	1.848	1.164-2.934	0.00925881
ERICH6	ENSG00000163645	protein_coding	1.849	1.164-2.938	0.00928701
ADAMTS10	ENSG00000142303	protein_coding	1.849	1.163-2.940	0.00932725
ARPIN	ENSG00000242498	protein_coding	0.543	0.342-0.860	0.0093295
GOT1	ENSG00000120053	protein_coding	1.839	1.162-2.912	0.00934404
PRSS2	ENSG00000275896	protein_coding	1.841	1.162-2.917	0.00934539
RASIP1	ENSG00000105538	protein_coding	1.857	1.164-2.963	0.00935126
ZNF326	ENSG00000162664	protein_coding	0.544	0.344-0.861	0.00935265
TBCB	ENSG00000105254	protein_coding	1.840	1.162-2.915	0.00937534
PTPRU	ENSG00000060656	protein_coding	1.848	1.163-2.938	0.00937816
KCNIP3	ENSG00000115041	protein_coding	1.856	1.164-2.961	0.00939081
KBTBD11	ENSG00000176595	protein_coding	0.544	0.344-0.861	0.00940548
GRAMD1A	ENSG00000089351	protein_coding	1.838	1.161-2.909	0.00945064
FIP1L1	ENSG00000145216	protein_coding	0.541	0.340-0.860	0.00945794
WNT6	ENSG00000115596	protein_coding	1.845	1.162-2.931	0.00947852
PSD2	ENSG00000146005	protein_coding	1.845	1.162-2.931	0.0094826
GIPC2	ENSG00000137960	protein_coding	0.542	0.341-0.861	0.00949223
ARAP2	ENSG00000047365	protein_coding	0.544	0.343-0.862	0.00950642
MIGA1	ENSG00000180488	protein_coding	0.542	0.341-0.861	0.00956189
CCNDBP1	ENSG00000166946	protein_coding	1.848	1.161-2.940	0.00956439
LRRC2	ENSG00000163827	protein_coding	0.547	0.346-0.864	0.00960393
UCK1	ENSG00000130717	protein_coding	1.843	1.160-2.928	0.00961933
CHST13	ENSG00000180767	protein_coding	1.834	1.159-2.904	0.00962194
PTPN6	ENSG00000111679	protein_coding	1.836	1.159-2.907	0.00963076
TVP23C-CDRT4	ENSG00000259024	protein_coding	0.547	0.347-0.864	0.00964709
PTPN14	ENSG00000152104	protein_coding	1.851	1.161-2.952	0.00968384
ANKRD13D	ENSG00000172932	protein_coding	1.842	1.160-2.926	0.00968424
ALKBH7	ENSG00000125652	protein_coding	1.833	1.158-2.901	0.00972168
PPCDC	ENSG00000138621	protein_coding	1.842	1.159-2.927	0.00973086
FKBP5	ENSG00000096060	protein_coding	0.547	0.346-0.864	0.00973662
LRBA	ENSG00000198589	protein_coding	0.546	0.345-0.864	0.00977214
DES	ENSG00000175084	protein_coding	1.837	1.158-2.913	0.0097795
TMC8	ENSG00000167895	protein_coding	1.833	1.157-2.903	0.00978312
GGT6	ENSG00000167741	protein_coding	0.543	0.342-0.863	0.00978866
ZNF687	ENSG00000143373	protein_coding	1.841	1.158-2.925	0.0098068
ITGB1BP2	ENSG00000147166	protein_coding	1.840	1.158-2.923	0.00981596
FCHSD2	ENSG00000137478	protein_coding	0.548	0.347-0.865	0.00983866
MMRN1	ENSG00000138722	protein_coding	1.848	1.159-2.946	0.00984731
TMEM98	ENSG00000006042	protein_coding	0.543	0.342-0.863	0.00985008
TSPEAR	ENSG00000175894	protein_coding	1.830	1.156-2.898	0.00992563
FAM135B	ENSG00000147724	protein_coding	0.543	0.341-0.864	0.00992709
ATG4C	ENSG00000125703	protein_coding	0.549	0.348-0.866	0.00993286
ERLIN2	ENSG00000147475	protein_coding	0.544	0.342-0.864	0.00994415
HYAL4	ENSG00000106302	protein_coding	1.833	1.156-2.906	0.00997132
LEMD1	ENSG00000186007	protein_coding	1.837	1.157-2.919	0.00998144
TTC7B	ENSG00000165914	protein_coding	1.838	1.157-2.919	0.00998167
SIL1	ENSG00000120725	protein_coding	1.846	1.158-2.944	0.0100186
ZNF579	ENSG00000218891	protein_coding	1.822	1.154-2.877	0.0100194
DMPK	ENSG00000104936	protein_coding	1.822	1.154-2.877	0.0100689
LGR4	ENSG00000205213	protein_coding	0.547	0.345-0.866	0.0100916
AHCYL1	ENSG00000168710	protein_coding	0.549	0.348-0.867	0.0101192
RBM47	ENSG00000163694	protein_coding	0.542	0.340-0.864	0.0101195
SLC30A9	ENSG00000014824	protein_coding	0.547	0.346-0.867	0.0101822
TMED5	ENSG00000117500	protein_coding	0.550	0.348-0.868	0.0102345
PGGT1B	ENSG00000164219	protein_coding	0.551	0.350-0.869	0.0102695
TMA7	ENSG00000232112	protein_coding	0.546	0.344-0.867	0.0102709
TENT4B	ENSG00000121274	protein_coding	0.548	0.346-0.867	0.0102911
SPTBN4	ENSG00000160460	protein_coding	1.826	1.153-2.892	0.0103097
POLL	ENSG00000166169	protein_coding	1.818	1.152-2.871	0.0103103
MAP7	ENSG00000135525	protein_coding	0.550	0.348-0.868	0.01032
CLU	ENSG00000120885	protein_coding	1.843	1.155-2.940	0.0103249
MBTD1	ENSG00000011258	protein_coding	0.548	0.346-0.868	0.0103743
FAM50A	ENSG00000071859	protein_coding	1.824	1.152-2.888	0.0103917
SOX17	ENSG00000164736	protein_coding	1.841	1.154-2.937	0.0103974
SMOX	ENSG00000088826	protein_coding	1.829	1.152-2.904	0.0104121
WDR97	ENSG00000179698	protein_coding	1.816	1.151-2.868	0.0104131
PPP1R35	ENSG00000160813	protein_coding	1.822	1.151-2.885	0.0104347
CAMK2A	ENSG00000070808	protein_coding	1.831	1.152-2.910	0.0104572
MFNG	ENSG00000100060	protein_coding	1.823	1.151-2.887	0.0104614
S100A1	ENSG00000160678	protein_coding	1.840	1.154-2.936	0.0104671
RASSF7	ENSG00000099849	protein_coding	1.821	1.150-2.884	0.0105522
PDCD6IP	ENSG00000170248	protein_coding	0.551	0.349-0.870	0.0105556
FNIP2	ENSG00000052795	protein_coding	0.549	0.347-0.869	0.0105749
HOXD8	ENSG00000175879	protein_coding	1.830	1.151-2.908	0.0105871
NMU	ENSG00000109255	protein_coding	1.820	1.150-2.882	0.010604
SLC30A7	ENSG00000162695	protein_coding	0.549	0.347-0.870	0.0106044
PPP1R37	ENSG00000104866	protein_coding	1.821	1.150-2.883	0.0106278
C12orf57	ENSG00000111678	protein_coding	1.821	1.150-2.883	0.0106306
MELTF	ENSG00000163975	protein_coding	1.828	1.151-2.904	0.0106405
CNDP1	ENSG00000150656	protein_coding	1.828	1.151-2.904	0.0106591
FAM98C	ENSG00000130244	protein_coding	1.812	1.148-2.861	0.0106624
CUL5	ENSG00000166266	protein_coding	0.552	0.349-0.871	0.0106793
CDC42	ENSG00000070831	protein_coding	0.550	0.347-0.871	0.0107438
KCNC3	ENSG00000131398	protein_coding	1.827	1.150-2.903	0.0107618
KCNF1	ENSG00000162975	protein_coding	1.826	1.150-2.901	0.010768
MIPEP	ENSG00000027001	protein_coding	0.552	0.350-0.872	0.0107727
CCDC171	ENSG00000164989	protein_coding	0.550	0.348-0.871	0.0107805
ZFP36L2	ENSG00000152518	protein_coding	0.548	0.345-0.870	0.0107926
ZGRF1	ENSG00000138658	protein_coding	0.552	0.350-0.872	0.010832
LRRC32	ENSG00000137507	protein_coding	1.827	1.149-2.904	0.0108833
MAN2C1	ENSG00000140400	protein_coding	1.818	1.148-2.879	0.0108855
RPS6KA3	ENSG00000177189	protein_coding	0.553	0.350-0.872	0.0108894
ARFIP1	ENSG00000164144	protein_coding	0.548	0.345-0.871	0.011027
KIF13A	ENSG00000137177	protein_coding	0.552	0.349-0.873	0.0110713
NSF	ENSG00000073969	protein_coding	0.549	0.345-0.872	0.0110751
DUSP16	ENSG00000111266	protein_coding	0.553	0.350-0.874	0.0111093
GIPR	ENSG00000010310	protein_coding	1.815	1.146-2.876	0.0111175
CCDC151	ENSG00000198003	protein_coding	1.814	1.145-2.873	0.0111366
ZNF91	ENSG00000167232	protein_coding	0.552	0.349-0.873	0.0111421
AP3B1	ENSG00000132842	protein_coding	0.554	0.351-0.874	0.0112038
IFITM10	ENSG00000244242	protein_coding	1.807	1.144-2.854	0.0112077
XYLB	ENSG00000093217	protein_coding	0.549	0.346-0.873	0.0112126
SELENOM	ENSG00000198832	protein_coding	1.811	1.144-2.867	0.0112355
ATP5F1D	ENSG00000099624	protein_coding	1.808	1.143-2.860	0.0113299
DDX20	ENSG00000064703	protein_coding	0.556	0.353-0.876	0.0113306
CCL15	ENSG00000275718	protein_coding	0.555	0.351-0.876	0.0114007
GJA4	ENSG00000187513	protein_coding	1.827	1.145-2.914	0.011416
ZNF112	ENSG00000062370	protein_coding	0.552	0.348-0.875	0.0114236
C1orf198	ENSG00000119280	protein_coding	1.826	1.145-2.913	0.0114466
LRP5	ENSG00000162337	protein_coding	1.809	1.143-2.864	0.0114556
KCNMB1	ENSG00000145936	protein_coding	1.822	1.144-2.901	0.0114729
HTRA1	ENSG00000166033	protein_coding	1.810	1.142-2.869	0.0115027
ADAMTS4	ENSG00000158859	protein_coding	1.810	1.142-2.867	0.0115284
MMUT	ENSG00000146085	protein_coding	0.555	0.352-0.877	0.0115655
FASTK	ENSG00000164896	protein_coding	1.795	1.140-2.826	0.0115956
TBX19	ENSG00000143178	protein_coding	1.814	1.142-2.882	0.0116715
SLC2A9	ENSG00000109667	protein_coding	0.556	0.352-0.877	0.0116721
POR	ENSG00000127948	protein_coding	1.794	1.139-2.826	0.0116727
PON3	ENSG00000105852	protein_coding	1.807	1.141-2.862	0.0116791
DHFR2	ENSG00000178700	protein_coding	0.555	0.351-0.877	0.0116832
ACAT2	ENSG00000120437	protein_coding	0.553	0.349-0.877	0.0116973
ZCCHC3	ENSG00000247315	protein_coding	1.815	1.142-2.884	0.0117173
MS4A1	ENSG00000156738	protein_coding	0.553	0.349-0.877	0.0117716
TBC1D23	ENSG00000036054	protein_coding	0.554	0.350-0.877	0.011788
ZNF658	ENSG00000274349	protein_coding	0.554	0.350-0.877	0.0118148
MPO	ENSG00000005381	protein_coding	1.815	1.141-2.888	0.0118572
PIGF	ENSG00000151665	protein_coding	0.556	0.352-0.879	0.0119006
SGMS2	ENSG00000164023	protein_coding	0.557	0.353-0.879	0.0119103
MPC1	ENSG00000060762	protein_coding	0.555	0.350-0.878	0.0119543
VAT1	ENSG00000108828	protein_coding	1.803	1.138-2.854	0.0119845
MEF2B	ENSG00000213999	protein_coding	1.795	1.137-2.834	0.0120647
TTC9	ENSG00000133985	protein_coding	1.809	1.139-2.876	0.0121106
ECE2	ENSG00000145194	protein_coding	1.800	1.137-2.850	0.0121224
RSPRY1	ENSG00000159579	protein_coding	0.553	0.348-0.878	0.012134
ART5	ENSG00000167311	protein_coding	1.808	1.138-2.872	0.0121352
ZNF142	ENSG00000115568	protein_coding	1.800	1.137-2.850	0.0121489
TFPT	ENSG00000105619	protein_coding	1.809	1.138-2.874	0.0121888
SOX13	ENSG00000143842	protein_coding	1.817	1.139-2.900	0.012209
TAGLN	ENSG00000149591	protein_coding	1.807	1.137-2.872	0.0122773
ARHGAP5	ENSG00000100852	protein_coding	0.558	0.354-0.881	0.0123028
SBF1	ENSG00000100241	protein_coding	1.793	1.135-2.833	0.0123048
PODN	ENSG00000174348	protein_coding	1.804	1.136-2.863	0.012331
KIF17	ENSG00000117245	protein_coding	1.805	1.136-2.868	0.0123864
OPRD1	ENSG00000116329	protein_coding	1.797	1.135-2.845	0.012437
FAM76A	ENSG00000009780	protein_coding	0.559	0.354-0.882	0.0124401
SLC26A10	ENSG00000135502	protein_coding	1.796	1.135-2.844	0.0124581
RABIF	ENSG00000183155	protein_coding	1.813	1.137-2.892	0.0124659
UBE2L5	ENSG00000236444	protein_coding	0.556	0.351-0.881	0.0124725
SCNN1D	ENSG00000162572	protein_coding	1.790	1.134-2.826	0.0124862
TYSND1	ENSG00000156521	protein_coding	1.789	1.133-2.823	0.0125026
CSRP2	ENSG00000175183	protein_coding	1.804	1.135-2.866	0.0125805
PLXNA1	ENSG00000114554	protein_coding	1.789	1.133-2.826	0.0125952
ZFP69B	ENSG00000187801	protein_coding	0.557	0.352-0.882	0.0126217
ASB6	ENSG00000148331	protein_coding	1.794	1.133-2.839	0.0126682
PRL	ENSG00000172179	protein_coding	1.801	1.134-2.862	0.012694
CPD	ENSG00000108582	protein_coding	0.555	0.349-0.882	0.0127023
PRLR	ENSG00000113494	protein_coding	0.560	0.355-0.884	0.0127354
VPS37B	ENSG00000139722	protein_coding	1.801	1.134-2.863	0.0127431
EDEM1	ENSG00000134109	protein_coding	0.560	0.355-0.884	0.0127893
FXYD5	ENSG00000089327	protein_coding	1.793	1.132-2.838	0.0128086
KISS1	ENSG00000170498	protein_coding	1.810	1.134-2.888	0.0128338
CNOT7	ENSG00000198791	protein_coding	0.558	0.352-0.884	0.0128677
PSMD4	ENSG00000159352	protein_coding	1.809	1.134-2.885	0.0128733
DNLZ	ENSG00000213221	protein_coding	1.794	1.132-2.843	0.0128832
CBY3	ENSG00000204659	protein_coding	1.799	1.133-2.858	0.0128838
TUBGCP2	ENSG00000130640	protein_coding	1.785	1.130-2.817	0.0128991
ROCK2	ENSG00000134318	protein_coding	0.560	0.355-0.885	0.0129422
CCDC107	ENSG00000159884	protein_coding	1.791	1.131-2.836	0.0129437
ANKRD28	ENSG00000206560	protein_coding	0.562	0.357-0.885	0.0129546
WDR83	ENSG00000123154	protein_coding	1.791	1.131-2.838	0.0129775
BOP1	ENSG00000261236	protein_coding	1.790	1.131-2.834	0.0129878
SLC16A8	ENSG00000100156	protein_coding	1.797	1.132-2.855	0.0130071
PSAP	ENSG00000197746	protein_coding	1.783	1.130-2.815	0.0130124
ZNF335	ENSG00000198026	protein_coding	1.783	1.129-2.815	0.0130571
ZMYM6	ENSG00000163867	protein_coding	0.561	0.355-0.886	0.0130611
NOTCH3	ENSG00000074181	protein_coding	1.797	1.131-2.855	0.0130788
SLC4A3	ENSG00000114923	protein_coding	1.789	1.130-2.833	0.0130933
VPS37D	ENSG00000176428	protein_coding	1.783	1.129-2.814	0.0130946
PGRMC2	ENSG00000164040	protein_coding	0.561	0.355-0.886	0.0131059
TOR2A	ENSG00000160404	protein_coding	1.787	1.129-2.830	0.0132535
TMEM120B	ENSG00000188735	protein_coding	1.775	1.127-2.795	0.0132758
LCAT	ENSG00000213398	protein_coding	1.780	1.128-2.809	0.0132954
HRAS	ENSG00000174775	protein_coding	1.786	1.128-2.828	0.0132986
REX1BD	ENSG00000006015	protein_coding	1.781	1.128-2.813	0.0133342
DNASE1L2	ENSG00000167968	protein_coding	1.775	1.127-2.796	0.0133416
PDLIM3	ENSG00000154553	protein_coding	1.790	1.129-2.840	0.0133418
LCN12	ENSG00000184925	protein_coding	1.775	1.127-2.795	0.0133503
PRELP	ENSG00000188783	protein_coding	1.795	1.129-2.853	0.0133604
BARX1	ENSG00000131668	protein_coding	1.795	1.129-2.852	0.0133608
GNG12	ENSG00000172380	protein_coding	0.559	0.352-0.886	0.0133621
CLECL1	ENSG00000184293	protein_coding	0.559	0.353-0.886	0.0133683
FBXO10	ENSG00000147912	protein_coding	1.789	1.128-2.835	0.0133726
CCNG2	ENSG00000138764	protein_coding	0.562	0.356-0.887	0.0133894
TMEM204	ENSG00000131634	protein_coding	1.787	1.128-2.831	0.0133902
MOSPD3	ENSG00000106330	protein_coding	1.777	1.127-2.804	0.0134102
AJM1	ENSG00000232434	protein_coding	1.774	1.126-2.794	0.0134553
ZBTB42	ENSG00000179627	protein_coding	1.778	1.126-2.807	0.0134883
HAS1	ENSG00000105509	protein_coding	1.796	1.129-2.857	0.013509
PLPBP	ENSG00000147471	protein_coding	0.558	0.351-0.887	0.0135201
TBC1D3L	ENSG00000274512	protein_coding	0.560	0.353-0.888	0.0135829
IRF3	ENSG00000126456	protein_coding	1.777	1.125-2.805	0.0136227
PITPNM2	ENSG00000090975	protein_coding	1.784	1.126-2.825	0.0136307
ZFYVE19	ENSG00000166140	protein_coding	1.776	1.125-2.804	0.0136355
ZYX	ENSG00000159840	protein_coding	1.790	1.127-2.844	0.0136469
C1QTNF12	ENSG00000184163	protein_coding	1.773	1.125-2.795	0.0136495
ZSCAN5A	ENSG00000131848	protein_coding	0.563	0.357-0.889	0.01372
GRB14	ENSG00000115290	protein_coding	1.790	1.126-2.844	0.0137377
SPAG9	ENSG00000008294	protein_coding	0.563	0.357-0.889	0.0137693
STK35	ENSG00000125834	protein_coding	1.782	1.125-2.823	0.0137838
CSRP1	ENSG00000159176	protein_coding	1.791	1.126-2.847	0.0137845
PCGF2	ENSG00000277258	protein_coding	1.781	1.125-2.820	0.013801
CENPS	ENSG00000175279	protein_coding	0.562	0.355-0.889	0.0138177
PLAC1	ENSG00000170965	protein_coding	1.782	1.125-2.823	0.0138218
TBC1D17	ENSG00000104946	protein_coding	1.769	1.123-2.787	0.0138264
SH3D21	ENSG00000214193	protein_coding	1.774	1.124-2.801	0.0138346
PACRGL	ENSG00000163138	protein_coding	0.564	0.357-0.890	0.0138491
GSTM2	ENSG00000213366	protein_coding	1.774	1.124-2.801	0.0138512
SNAI1	ENSG00000124216	protein_coding	1.781	1.125-2.820	0.0138554
CILP2	ENSG00000160161	protein_coding	1.780	1.124-2.818	0.0138698
SLC2A2	ENSG00000163581	protein_coding	0.562	0.355-0.889	0.0138786
FKRP	ENSG00000181027	protein_coding	1.774	1.124-2.801	0.013902
BRD9	ENSG00000028310	protein_coding	1.780	1.124-2.818	0.0139843
LRSAM1	ENSG00000148356	protein_coding	1.779	1.124-2.817	0.0139844
AL355987.3	ENSG00000272896	protein_coding	1.786	1.124-2.838	0.0140816
TMEM179	ENSG00000258986	protein_coding	1.786	1.124-2.837	0.0140862
RUBCNL	ENSG00000102445	protein_coding	0.562	0.355-0.890	0.0140969
AC008750.7	ENSG00000269403	protein_coding	0.563	0.356-0.891	0.0141203
TBX1	ENSG00000184058	protein_coding	1.773	1.122-2.802	0.0141232
DPYSL5	ENSG00000157851	protein_coding	1.785	1.124-2.836	0.0141275
IGF2BP1	ENSG00000159217	protein_coding	1.785	1.123-2.837	0.0142178
RNF208	ENSG00000212864	protein_coding	1.777	1.122-2.814	0.0142398
C11orf45	ENSG00000174370	protein_coding	1.777	1.122-2.813	0.0142696
ALPP	ENSG00000163283	protein_coding	1.769	1.121-2.792	0.014315
FIBP	ENSG00000172500	protein_coding	1.782	1.122-2.828	0.0143255
IRF2BPL	ENSG00000119669	protein_coding	1.775	1.121-2.811	0.0143614
MEOX2	ENSG00000106511	protein_coding	1.783	1.122-2.832	0.0143647
CLN3	ENSG00000188603	protein_coding	0.563	0.355-0.892	0.0143731
TNFRSF19	ENSG00000127863	protein_coding	1.775	1.121-2.811	0.014383
GPX3	ENSG00000211445	protein_coding	1.775	1.121-2.810	0.0144353
ZSCAN31	ENSG00000235109	protein_coding	0.566	0.358-0.893	0.0144384
SNAPC4	ENSG00000165684	protein_coding	1.776	1.121-2.813	0.0144564
PLAC9	ENSG00000189129	protein_coding	1.781	1.121-2.829	0.0144821
SLC4A11	ENSG00000088836	protein_coding	1.774	1.120-2.809	0.0144894
MFSD3	ENSG00000167700	protein_coding	1.781	1.121-2.831	0.014548
GBF1	ENSG00000107862	protein_coding	1.767	1.119-2.790	0.0146083
ZNHIT2	ENSG00000174276	protein_coding	1.772	1.120-2.806	0.0146142
CCNQ	ENSG00000262919	protein_coding	1.767	1.119-2.791	0.014627
ADAM9	ENSG00000168615	protein_coding	0.566	0.359-0.894	0.0146792
ADCK5	ENSG00000173137	protein_coding	1.765	1.118-2.785	0.0146846
RPL28	ENSG00000108107	protein_coding	1.760	1.118-2.772	0.0146875
SKIV2L	ENSG00000204351	protein_coding	1.766	1.118-2.788	0.0146962
PDLIM5	ENSG00000163110	protein_coding	0.567	0.359-0.894	0.0147175
TSTA3	ENSG00000104522	protein_coding	1.767	1.118-2.791	0.0147219
PPIC	ENSG00000168938	protein_coding	1.772	1.119-2.806	0.0147608
TMEM35B	ENSG00000243749	protein_coding	0.564	0.356-0.894	0.0147787
SEPHS1	ENSG00000086475	protein_coding	1.779	1.119-2.827	0.0147823
EPHA2	ENSG00000142627	protein_coding	1.773	1.119-2.809	0.0147827
RAB3A	ENSG00000105649	protein_coding	1.759	1.117-2.769	0.0148051
RHOV	ENSG00000104140	protein_coding	1.763	1.117-2.784	0.0148807
TNNT1	ENSG00000105048	protein_coding	1.770	1.118-2.802	0.0149062
SIRT7	ENSG00000187531	protein_coding	1.757	1.116-2.767	0.0149113
KCNQ2	ENSG00000075043	protein_coding	1.770	1.117-2.803	0.0149508
TCIM	ENSG00000176907	protein_coding	0.570	0.362-0.896	0.0149754
RPS19	ENSG00000105372	protein_coding	1.769	1.117-2.802	0.0149842
FAM102A	ENSG00000167106	protein_coding	1.763	1.116-2.786	0.0150258
MR1	ENSG00000153029	protein_coding	1.785	1.119-2.849	0.0150503
DCUN1D1	ENSG00000043093	protein_coding	0.571	0.363-0.897	0.0150736
ZHX1-C8orf76	ENSG00000259305	protein_coding	1.775	1.117-2.820	0.0151344
AHNAK2	ENSG00000185567	protein_coding	1.769	1.116-2.803	0.0151395
UQCRFS1	ENSG00000169021	protein_coding	0.566	0.357-0.896	0.0151484
EID3	ENSG00000255150	protein_coding	0.570	0.362-0.897	0.0151586
LMNA	ENSG00000160789	protein_coding	1.775	1.117-2.821	0.0151995
PRPSAP1	ENSG00000161542	protein_coding	0.568	0.360-0.897	0.0152237
FANCB	ENSG00000181544	protein_coding	0.568	0.360-0.897	0.0152478
PPP1R32	ENSG00000162148	protein_coding	1.766	1.115-2.797	0.0152638
HAGHL	ENSG00000103253	protein_coding	1.753	1.114-2.760	0.0153336
SLAIN2	ENSG00000109171	protein_coding	0.566	0.358-0.897	0.0153375
ZNF296	ENSG00000170684	protein_coding	1.759	1.114-2.778	0.0153679
SSBP3	ENSG00000157216	protein_coding	0.567	0.358-0.897	0.0153747
TOP2A	ENSG00000131747	protein_coding	0.567	0.359-0.897	0.0153981
PFDN2	ENSG00000143256	protein_coding	1.795	1.118-2.881	0.0154345
HAUS6	ENSG00000147874	protein_coding	0.570	0.361-0.898	0.0154519
ORAI1	ENSG00000276045	protein_coding	1.758	1.113-2.774	0.0154574
HDAC7	ENSG00000061273	protein_coding	1.774	1.115-2.820	0.01548
ACAT1	ENSG00000075239	protein_coding	0.570	0.362-0.899	0.0154878
SCX	ENSG00000260428	protein_coding	1.752	1.113-2.757	0.0154912
ZNF428	ENSG00000131116	protein_coding	1.757	1.113-2.774	0.0155168
NOM1	ENSG00000146909	protein_coding	1.781	1.116-2.843	0.0155294
ABHD14A-ACY1	ENSG00000114786	protein_coding	1.757	1.113-2.774	0.0155334
LAMTOR4	ENSG00000188186	protein_coding	1.755	1.113-2.768	0.015536
ECHDC1	ENSG00000093144	protein_coding	0.571	0.363-0.899	0.015546
ERCC4	ENSG00000175595	protein_coding	0.569	0.360-0.898	0.01556
DCST2	ENSG00000163354	protein_coding	1.763	1.113-2.791	0.0155866
LGALS4	ENSG00000171747	protein_coding	0.562	0.353-0.897	0.0156298
CYHR1	ENSG00000187954	protein_coding	1.755	1.112-2.770	0.0156731
MAPK11	ENSG00000185386	protein_coding	1.762	1.113-2.791	0.0156929
CDKN1B	ENSG00000111276	protein_coding	0.572	0.363-0.900	0.0157627
MAN1B1	ENSG00000177239	protein_coding	1.761	1.112-2.787	0.0158041
DSG2	ENSG00000046604	protein_coding	0.572	0.363-0.900	0.0158336
PEMT	ENSG00000133027	protein_coding	1.754	1.111-2.769	0.0158459
ZNF184	ENSG00000096654	protein_coding	0.570	0.361-0.900	0.0158461
TIMM10B	ENSG00000132286	protein_coding	0.568	0.359-0.900	0.0159078
BLOC1S5	ENSG00000188428	protein_coding	0.571	0.361-0.901	0.0159608
PPP1CB	ENSG00000213639	protein_coding	0.570	0.361-0.901	0.0159647
NKAIN4	ENSG00000101198	protein_coding	1.753	1.110-2.768	0.015976
TXNDC12	ENSG00000117862	protein_coding	0.568	0.359-0.900	0.0159979
QRFPR	ENSG00000186867	protein_coding	0.569	0.360-0.900	0.0160051
SUSD4	ENSG00000143502	protein_coding	1.766	1.112-2.806	0.0160167
ASAH1	ENSG00000104763	protein_coding	0.570	0.361-0.901	0.0160521
ATP6V1B1	ENSG00000116039	protein_coding	1.759	1.111-2.787	0.0160929
GFM1	ENSG00000168827	protein_coding	0.571	0.362-0.901	0.0161086
REM2	ENSG00000139890	protein_coding	1.754	1.110-2.773	0.0161161
CAAP1	ENSG00000120159	protein_coding	0.573	0.364-0.902	0.0161384
TBKBP1	ENSG00000198933	protein_coding	1.757	1.110-2.782	0.0161546
CCR10	ENSG00000184451	protein_coding	1.746	1.109-2.749	0.0161774
GTF2A1	ENSG00000165417	protein_coding	0.573	0.364-0.902	0.016195
ZNF771	ENSG00000179965	protein_coding	1.750	1.109-2.763	0.0162128
TMEM79	ENSG00000163472	protein_coding	1.757	1.110-2.782	0.0162277
MFHAS1	ENSG00000147324	protein_coding	0.569	0.359-0.901	0.0162296
C3orf70	ENSG00000187068	protein_coding	0.569	0.360-0.901	0.0162527
DEPDC1B	ENSG00000035499	protein_coding	0.569	0.359-0.901	0.0162906
MIB2	ENSG00000197530	protein_coding	1.750	1.108-2.763	0.0163042
C5orf51	ENSG00000205765	protein_coding	0.572	0.362-0.902	0.0163065
GSTO1	ENSG00000148834	protein_coding	1.757	1.109-2.783	0.0163073
ENDOV	ENSG00000173818	protein_coding	1.756	1.109-2.781	0.0163125
LATS1	ENSG00000131023	protein_coding	0.572	0.362-0.902	0.0163214
KIAA1328	ENSG00000150477	protein_coding	0.572	0.362-0.902	0.0163291
YAE1	ENSG00000241127	protein_coding	0.573	0.364-0.903	0.0163372
TNKS	ENSG00000173273	protein_coding	0.572	0.362-0.902	0.0163372
ATP2A1	ENSG00000196296	protein_coding	1.749	1.108-2.761	0.0164153
AFF4	ENSG00000072364	protein_coding	0.572	0.362-0.903	0.0164393
GPX4	ENSG00000167468	protein_coding	1.749	1.108-2.761	0.01645
KLHL29	ENSG00000119771	protein_coding	0.567	0.357-0.902	0.0165015
GOLPH3L	ENSG00000143457	protein_coding	0.572	0.363-0.903	0.016536
STMN1	ENSG00000117632	protein_coding	0.571	0.361-0.903	0.0165627
CD164	ENSG00000135535	protein_coding	0.570	0.360-0.903	0.0165657
TTC16	ENSG00000167094	protein_coding	1.753	1.108-2.776	0.0165835
KLHL25	ENSG00000183655	protein_coding	1.747	1.107-2.758	0.0165937
EIPR1	ENSG00000032389	protein_coding	1.769	1.109-2.821	0.0166179
NAT8L	ENSG00000185818	protein_coding	1.761	1.108-2.797	0.0166264
NADK2	ENSG00000152620	protein_coding	0.572	0.362-0.904	0.0166514
MIDN	ENSG00000167470	protein_coding	1.748	1.107-2.762	0.016652
HSPA9	ENSG00000113013	protein_coding	0.572	0.362-0.904	0.016665
ZNF417	ENSG00000173480	protein_coding	0.573	0.363-0.904	0.0167334
IGFBP7	ENSG00000163453	protein_coding	1.754	1.107-2.780	0.0167722
APOE	ENSG00000130203	protein_coding	1.748	1.106-2.762	0.0167869
CBR4	ENSG00000145439	protein_coding	0.573	0.363-0.904	0.0167891
MRPL50	ENSG00000136897	protein_coding	0.575	0.365-0.905	0.0168053
MMP17	ENSG00000198598	protein_coding	1.752	1.106-2.775	0.0168073
SLC8B1	ENSG00000089060	protein_coding	1.741	1.105-2.743	0.0168126
PPP4R2	ENSG00000163605	protein_coding	0.575	0.365-0.905	0.0168368
LMOD1	ENSG00000163431	protein_coding	1.753	1.106-2.779	0.0168767
KREMEN2	ENSG00000131650	protein_coding	1.744	1.105-2.753	0.0168954
PDZD4	ENSG00000067840	protein_coding	1.758	1.107-2.792	0.0169056
NACC2	ENSG00000148411	protein_coding	1.751	1.106-2.771	0.0169115
STARD3	ENSG00000131748	protein_coding	1.744	1.105-2.753	0.0169268
LRRC40	ENSG00000066557	protein_coding	0.574	0.363-0.905	0.0169699
NUS1	ENSG00000153989	protein_coding	0.573	0.363-0.905	0.0169949
ADSS1	ENSG00000185100	protein_coding	1.750	1.105-2.771	0.0170121
GAP43	ENSG00000172020	protein_coding	1.758	1.106-2.793	0.0170331
PRPF38A	ENSG00000134748	protein_coding	0.575	0.365-0.906	0.0170348
ZNF219	ENSG00000165804	protein_coding	1.766	1.107-2.818	0.0170365
ARHGEF25	ENSG00000240771	protein_coding	1.756	1.106-2.790	0.0170464
HSPB1	ENSG00000106211	protein_coding	1.743	1.104-2.751	0.0170616
HTR1D	ENSG00000179546	protein_coding	0.574	0.363-0.906	0.0170903
COQ8B	ENSG00000123815	protein_coding	1.749	1.105-2.770	0.0170985
DIPK1B	ENSG00000165716	protein_coding	1.742	1.104-2.750	0.0171147
APOF	ENSG00000175336	protein_coding	0.573	0.363-0.906	0.0171764
YIPF3	ENSG00000137207	protein_coding	1.743	1.104-2.752	0.017189
TNNT3	ENSG00000130595	protein_coding	1.763	1.106-2.812	0.0172136
C2orf69	ENSG00000178074	protein_coding	0.574	0.364-0.906	0.0172252
NPIPB11	ENSG00000254206	protein_coding	1.736	1.102-2.734	0.0172676
DRG2	ENSG00000108591	protein_coding	1.741	1.103-2.748	0.0172885
BNIPL	ENSG00000163141	protein_coding	1.748	1.104-2.769	0.0173024
ATG7	ENSG00000197548	protein_coding	0.576	0.366-0.907	0.0173359
TRIM6	ENSG00000121236	protein_coding	1.762	1.105-2.810	0.0173509
ARL4C	ENSG00000188042	protein_coding	1.747	1.103-2.767	0.0173739
CD276	ENSG00000103855	protein_coding	1.740	1.102-2.748	0.017385
RNF113A	ENSG00000125352	protein_coding	1.746	1.103-2.765	0.0173965
ZMPSTE24	ENSG00000084073	protein_coding	0.575	0.364-0.907	0.0174278
FAM102B	ENSG00000162636	protein_coding	0.576	0.366-0.908	0.0174293
DDX49	ENSG00000105671	protein_coding	1.735	1.101-2.732	0.0174597
FOXC1	ENSG00000054598	protein_coding	1.741	1.102-2.751	0.0174641
NCAPD3	ENSG00000151503	protein_coding	0.575	0.364-0.907	0.0174719
PGLS	ENSG00000130313	protein_coding	1.740	1.102-2.748	0.017507
SAP25	ENSG00000205307	protein_coding	1.739	1.102-2.745	0.0175091
ZNF552	ENSG00000178935	protein_coding	0.573	0.362-0.907	0.0175495
MYO15A	ENSG00000091536	protein_coding	1.741	1.102-2.751	0.017565
OAZ2	ENSG00000180304	protein_coding	1.746	1.102-2.765	0.0175892
FAM193B	ENSG00000146067	protein_coding	1.746	1.102-2.765	0.0175897
NFAT5	ENSG00000102908	protein_coding	0.573	0.362-0.908	0.017609
GRK2	ENSG00000173020	protein_coding	1.738	1.101-2.744	0.0176097
SPA17	ENSG00000064199	protein_coding	0.576	0.366-0.908	0.0176128
NBPF1	ENSG00000219481	protein_coding	0.574	0.363-0.908	0.0176209
USP37	ENSG00000135913	protein_coding	0.575	0.365-0.908	0.0176288
SNRNP70	ENSG00000104852	protein_coding	1.738	1.101-2.743	0.0176589
SNRNP35	ENSG00000184209	protein_coding	1.755	1.103-2.794	0.0177046
FSIP1	ENSG00000150667	protein_coding	0.571	0.359-0.907	0.0177055
GALNT2	ENSG00000143641	protein_coding	1.745	1.101-2.765	0.017801
NTSR1	ENSG00000101188	protein_coding	1.743	1.101-2.759	0.017803
TRABD	ENSG00000170638	protein_coding	1.736	1.100-2.741	0.0178067
DYNC1I1	ENSG00000158560	protein_coding	1.750	1.102-2.780	0.0178081
MYL9	ENSG00000101335	protein_coding	1.743	1.101-2.760	0.0178188
C6orf201	ENSG00000185689	protein_coding	0.574	0.363-0.909	0.017838
GAB1	ENSG00000109458	protein_coding	0.576	0.365-0.909	0.0178717
AP5Z1	ENSG00000242802	protein_coding	1.730	1.099-2.724	0.0179031
DNM1	ENSG00000106976	protein_coding	1.736	1.100-2.741	0.0179123
FAM189B	ENSG00000160767	protein_coding	1.735	1.099-2.738	0.0179671
SYT3	ENSG00000213023	protein_coding	1.741	1.100-2.756	0.0179742
GRSF1	ENSG00000132463	protein_coding	0.576	0.364-0.910	0.0180201
SAYSD1	ENSG00000112167	protein_coding	0.577	0.365-0.910	0.0180202
PKP3	ENSG00000184363	protein_coding	1.735	1.099-2.740	0.0180503
ARL6IP1	ENSG00000170540	protein_coding	0.576	0.364-0.910	0.0180584
ANAPC2	ENSG00000176248	protein_coding	1.741	1.099-2.758	0.0181067
LY6H	ENSG00000176956	protein_coding	1.741	1.099-2.756	0.0181153
TMED4	ENSG00000158604	protein_coding	1.734	1.098-2.736	0.0181391
DTWD2	ENSG00000169570	protein_coding	0.574	0.362-0.910	0.0181517
APELA	ENSG00000248329	protein_coding	0.575	0.363-0.910	0.0182239
MYG1	ENSG00000139637	protein_coding	1.739	1.099-2.754	0.0182322
PTGER1	ENSG00000160951	protein_coding	1.732	1.098-2.732	0.0182542
GADD45G	ENSG00000130222	protein_coding	1.733	1.098-2.735	0.0182808
CPT1B	ENSG00000205560	protein_coding	1.734	1.098-2.739	0.0182996
GLMN	ENSG00000174842	protein_coding	0.578	0.367-0.912	0.0183479
ZW10	ENSG00000086827	protein_coding	0.577	0.366-0.911	0.01835
DALRD3	ENSG00000178149	protein_coding	1.739	1.098-2.754	0.0183577
ELL	ENSG00000105656	protein_coding	1.739	1.098-2.754	0.01839
TMEM108	ENSG00000144868	protein_coding	1.740	1.098-2.758	0.0183908
TCHH	ENSG00000159450	protein_coding	1.738	1.098-2.753	0.018392
MTDH	ENSG00000147649	protein_coding	0.578	0.366-0.912	0.0184197
CIC	ENSG00000079432	protein_coding	1.727	1.096-2.721	0.0184256
PKHD1	ENSG00000170927	protein_coding	1.737	1.097-2.750	0.0184318
MTG1	ENSG00000148824	protein_coding	1.732	1.097-2.735	0.0184459
PI4KB	ENSG00000143393	protein_coding	1.738	1.097-2.752	0.0184549
MRPS2	ENSG00000122140	protein_coding	1.732	1.097-2.734	0.0184614
HACE1	ENSG00000085382	protein_coding	0.579	0.368-0.912	0.0184632
SEC23A	ENSG00000100934	protein_coding	0.577	0.366-0.912	0.0184733
AP1M1	ENSG00000072958	protein_coding	1.732	1.097-2.734	0.0184743
OPLAH	ENSG00000178814	protein_coding	1.731	1.096-2.734	0.0185509
LRRC8B	ENSG00000197147	protein_coding	0.578	0.366-0.912	0.018556
ZNF581	ENSG00000171425	protein_coding	1.730	1.096-2.732	0.0185598
REXO4	ENSG00000148300	protein_coding	1.737	1.097-2.751	0.0185757
INTS2	ENSG00000108506	protein_coding	0.580	0.368-0.913	0.0186011
UBXN10	ENSG00000162543	protein_coding	0.574	0.361-0.911	0.0186028
PHYH	ENSG00000107537	protein_coding	0.578	0.366-0.913	0.0186824
IFNLR1	ENSG00000185436	protein_coding	0.578	0.366-0.913	0.0187514
RAC2	ENSG00000128340	protein_coding	1.730	1.095-2.734	0.0187785
NPIPB6	ENSG00000198156	protein_coding	1.735	1.096-2.746	0.018805
PARP6	ENSG00000137817	protein_coding	1.734	1.095-2.745	0.0188387
KCNJ14	ENSG00000182324	protein_coding	1.722	1.094-2.711	0.0189011
ENTR1	ENSG00000165689	protein_coding	1.734	1.095-2.746	0.018912
FBXL17	ENSG00000145743	protein_coding	0.580	0.368-0.914	0.0189208
BTBD19	ENSG00000222009	protein_coding	1.730	1.094-2.733	0.0189581
TLX2	ENSG00000115297	protein_coding	1.727	1.094-2.727	0.0189747
TRIM33	ENSG00000197323	protein_coding	0.581	0.369-0.914	0.0189809
MXRA8	ENSG00000162576	protein_coding	1.727	1.094-2.727	0.0189838
NR1H2	ENSG00000131408	protein_coding	1.722	1.093-2.711	0.0189981
MCRIP2	ENSG00000172366	protein_coding	1.725	1.094-2.720	0.0190248
TEX11	ENSG00000120498	protein_coding	0.574	0.361-0.913	0.0190309
SYAP1	ENSG00000169895	protein_coding	0.579	0.367-0.914	0.0190319
NCKAP5L	ENSG00000167566	protein_coding	1.729	1.094-2.731	0.0190349
SHISA4	ENSG00000198892	protein_coding	1.728	1.094-2.730	0.0190532
DUSP9	ENSG00000130829	protein_coding	1.726	1.093-2.724	0.0190983
GPSM1	ENSG00000160360	protein_coding	1.726	1.093-2.725	0.019114
TRAPPC1	ENSG00000170043	protein_coding	1.732	1.094-2.742	0.0191385
COX7A1	ENSG00000161281	protein_coding	1.727	1.093-2.726	0.0191458
COX5B	ENSG00000135940	protein_coding	1.728	1.093-2.731	0.0191524
HSF1	ENSG00000185122	protein_coding	1.726	1.093-2.724	0.0191546
ATP13A1	ENSG00000105726	protein_coding	1.718	1.092-2.701	0.0191912
FAAP20	ENSG00000162585	protein_coding	1.731	1.093-2.740	0.0192283
FOXD3	ENSG00000187140	protein_coding	1.730	1.093-2.738	0.0192478
HOXA7	ENSG00000122592	protein_coding	1.731	1.093-2.740	0.0192547
FGF17	ENSG00000158815	protein_coding	1.731	1.093-2.740	0.01926
KCNK15	ENSG00000124249	protein_coding	1.720	1.092-2.710	0.0193103
PKM	ENSG00000067225	protein_coding	1.724	1.092-2.721	0.0193312
STX1B	ENSG00000099365	protein_coding	1.724	1.092-2.721	0.0193426
NHLRC3	ENSG00000188811	protein_coding	0.580	0.368-0.916	0.0193663
SEPTIN11	ENSG00000138758	protein_coding	0.580	0.367-0.916	0.0194238
DSN1	ENSG00000149636	protein_coding	0.578	0.365-0.915	0.0194262
DCTN3	ENSG00000137100	protein_coding	1.726	1.092-2.727	0.0194893
MYDGF	ENSG00000074842	protein_coding	1.717	1.091-2.704	0.0195798
ANKRD36B	ENSG00000196912	protein_coding	0.579	0.366-0.916	0.0195881
SLMAP	ENSG00000163681	protein_coding	0.583	0.370-0.917	0.0195937
DKKL1	ENSG00000104901	protein_coding	1.728	1.092-2.737	0.0196001
TIMM29	ENSG00000142444	protein_coding	1.719	1.091-2.710	0.0196061
EMP2	ENSG00000213853	protein_coding	0.579	0.365-0.916	0.0196394
THUMPD1	ENSG00000066654	protein_coding	0.582	0.370-0.917	0.0196396
CSNK1G3	ENSG00000151292	protein_coding	0.583	0.370-0.917	0.0196442
DGUOK	ENSG00000114956	protein_coding	1.730	1.092-2.741	0.0196635
ZNF628	ENSG00000197483	protein_coding	1.721	1.090-2.716	0.0197055
NOC4L	ENSG00000184967	protein_coding	1.721	1.090-2.716	0.0197117
HOXD1	ENSG00000128645	protein_coding	1.730	1.091-2.743	0.0197335
CMTR2	ENSG00000180917	protein_coding	0.583	0.370-0.918	0.019746
NSUN3	ENSG00000178694	protein_coding	0.581	0.368-0.917	0.0197635
SIAH1	ENSG00000196470	protein_coding	0.583	0.370-0.918	0.0197681
COQ2	ENSG00000173085	protein_coding	0.581	0.368-0.917	0.0197745
TMEM185B	ENSG00000226479	protein_coding	1.728	1.091-2.736	0.019779
SRM	ENSG00000116649	protein_coding	1.727	1.091-2.735	0.0197999
CGNL1	ENSG00000128849	protein_coding	1.734	1.091-2.757	0.0198523
MIER1	ENSG00000198160	protein_coding	0.581	0.368-0.918	0.0198671
CHMP2B	ENSG00000083937	protein_coding	0.583	0.370-0.919	0.0200125
HES7	ENSG00000179111	protein_coding	1.719	1.089-2.714	0.0200147
PAICS	ENSG00000128050	protein_coding	0.580	0.366-0.918	0.020033
CXCL11	ENSG00000169248	protein_coding	0.582	0.369-0.919	0.020091
ZNF823	ENSG00000197933	protein_coding	0.582	0.369-0.919	0.0200964
CHDH	ENSG00000016391	protein_coding	0.582	0.369-0.919	0.020102
BECN1	ENSG00000126581	protein_coding	0.583	0.370-0.919	0.0201438
TREX2	ENSG00000183479	protein_coding	1.724	1.089-2.729	0.0201655
SERF2	ENSG00000140264	protein_coding	1.718	1.088-2.711	0.0201699
ARL4D	ENSG00000175906	protein_coding	1.724	1.089-2.730	0.0201897
CAPS	ENSG00000105519	protein_coding	1.712	1.087-2.695	0.020242
PANK3	ENSG00000120137	protein_coding	0.582	0.369-0.919	0.0202709
TCAP	ENSG00000173991	protein_coding	1.717	1.088-2.711	0.0203106
SLC39A13	ENSG00000165915	protein_coding	1.717	1.088-2.709	0.0203153
CRTC2	ENSG00000160741	protein_coding	1.717	1.088-2.711	0.0203155
ALDOA	ENSG00000149925	protein_coding	1.714	1.087-2.703	0.0203329
SHMT2	ENSG00000182199	protein_coding	1.723	1.088-2.729	0.0203718
DUSP26	ENSG00000133878	protein_coding	1.730	1.089-2.748	0.0203867
MCRS1	ENSG00000187778	protein_coding	1.716	1.087-2.709	0.0203952
ALDH6A1	ENSG00000119711	protein_coding	0.584	0.371-0.920	0.0203989
C5AR1	ENSG00000197405	protein_coding	1.715	1.087-2.707	0.0204859
CDS1	ENSG00000163624	protein_coding	0.581	0.367-0.920	0.0205028
TOMM70	ENSG00000154174	protein_coding	0.585	0.371-0.921	0.0205044
GOLT1A	ENSG00000174567	protein_coding	1.721	1.087-2.725	0.0205159
SLC39A8	ENSG00000138821	protein_coding	0.583	0.369-0.920	0.020519
POLA1	ENSG00000101868	protein_coding	0.583	0.370-0.920	0.0205439
ZNF672	ENSG00000171161	protein_coding	1.716	1.087-2.709	0.0205455
COPE	ENSG00000105669	protein_coding	1.715	1.087-2.708	0.0205456
RIMKLA	ENSG00000177181	protein_coding	0.581	0.367-0.920	0.0205759
PACS2	ENSG00000179364	protein_coding	1.716	1.086-2.709	0.0205984
RAB11FIP4	ENSG00000131242	protein_coding	0.581	0.367-0.920	0.0206189
BCAP31	ENSG00000185825	protein_coding	1.721	1.087-2.726	0.0206223
RPS6KB1	ENSG00000108443	protein_coding	0.585	0.371-0.921	0.020627
FBXO15	ENSG00000141665	protein_coding	1.720	1.087-2.723	0.0206305
DCUN1D4	ENSG00000109184	protein_coding	0.583	0.370-0.921	0.020635
BIRC7	ENSG00000101197	protein_coding	1.715	1.086-2.709	0.020697
ZSWIM7	ENSG00000214941	protein_coding	1.715	1.086-2.709	0.0207108
PTPA	ENSG00000119383	protein_coding	1.720	1.086-2.725	0.0207123
SLC6A16	ENSG00000063127	protein_coding	1.721	1.086-2.727	0.0207146
PLOD3	ENSG00000106397	protein_coding	1.714	1.086-2.705	0.0207369
HOXB4	ENSG00000182742	protein_coding	1.714	1.086-2.706	0.0207498
MARK1	ENSG00000116141	protein_coding	1.727	1.087-2.743	0.0207652
ATOX1	ENSG00000177556	protein_coding	1.719	1.086-2.721	0.0208152
IRF7	ENSG00000185507	protein_coding	1.713	1.085-2.705	0.0209
FCHO2	ENSG00000157107	protein_coding	0.586	0.372-0.922	0.0209161
CFAP45	ENSG00000213085	protein_coding	1.728	1.086-2.748	0.0209413
THAP3	ENSG00000041988	protein_coding	1.707	1.084-2.689	0.0209588
SPOPL	ENSG00000144228	protein_coding	0.586	0.372-0.922	0.0209825
MACROD1	ENSG00000133315	protein_coding	1.712	1.084-2.703	0.0209922
PFKP	ENSG00000067057	protein_coding	1.717	1.085-2.719	0.0210456
AIF1L	ENSG00000126878	protein_coding	1.725	1.085-2.741	0.0210477
ARHGEF4	ENSG00000136002	protein_coding	1.711	1.084-2.702	0.0210776
CDC42EP2	ENSG00000149798	protein_coding	1.717	1.084-2.719	0.0211177
NGFR	ENSG00000064300	protein_coding	1.713	1.084-2.706	0.021144
SPRN	ENSG00000203772	protein_coding	1.707	1.083-2.690	0.0211567
RPS6KA1	ENSG00000117676	protein_coding	0.582	0.367-0.922	0.0211568
AGMO	ENSG00000187546	protein_coding	1.716	1.084-2.717	0.0211639
C1orf74	ENSG00000162757	protein_coding	1.725	1.085-2.743	0.0211692
C19orf81	ENSG00000235034	protein_coding	1.717	1.084-2.718	0.0211805
PLEKHG4B	ENSG00000153404	protein_coding	1.716	1.084-2.717	0.0211952
APOBR	ENSG00000184730	protein_coding	0.585	0.371-0.923	0.0212318
VAV3	ENSG00000134215	protein_coding	0.583	0.368-0.923	0.0212809
NDUFB7	ENSG00000099795	protein_coding	1.707	1.083-2.691	0.0212923
MTMR7	ENSG00000003987	protein_coding	0.583	0.368-0.923	0.021294
CALCOCO2	ENSG00000136436	protein_coding	0.587	0.373-0.924	0.0213028
CTXN1	ENSG00000178531	protein_coding	1.716	1.084-2.717	0.0213262
ARL17A	ENSG00000185829	protein_coding	0.585	0.370-0.923	0.0213482
KIF9	ENSG00000088727	protein_coding	0.585	0.371-0.924	0.0213602
SLC27A4	ENSG00000167114	protein_coding	1.709	1.083-2.699	0.0213687
PIGK	ENSG00000142892	protein_coding	0.587	0.373-0.924	0.0213777
MSRB2	ENSG00000148450	protein_coding	1.715	1.083-2.715	0.0214402
KCNH2	ENSG00000055118	protein_coding	1.708	1.082-2.696	0.0214643
CCDC68	ENSG00000166510	protein_coding	0.587	0.373-0.924	0.0214901
STPG3	ENSG00000197768	protein_coding	1.704	1.082-2.684	0.0215219
NAT2	ENSG00000156006	protein_coding	0.586	0.371-0.924	0.0215247
RDH16	ENSG00000139547	protein_coding	1.708	1.082-2.696	0.0215346
NAT1	ENSG00000171428	protein_coding	0.587	0.373-0.925	0.0215585
EPS8L1	ENSG00000131037	protein_coding	1.708	1.082-2.695	0.0215721
SNORC	ENSG00000182600	protein_coding	1.708	1.082-2.696	0.0215769
ENO2	ENSG00000111674	protein_coding	1.708	1.082-2.697	0.0216311
IGLON5	ENSG00000142549	protein_coding	1.713	1.082-2.712	0.0216548
FAM89A	ENSG00000182118	protein_coding	1.720	1.083-2.732	0.0216557
TIMP1	ENSG00000102265	protein_coding	1.713	1.082-2.713	0.021671
ACTR1B	ENSG00000115073	protein_coding	1.702	1.081-2.680	0.0217198
GIPC1	ENSG00000123159	protein_coding	1.707	1.081-2.696	0.021737
LONRF1	ENSG00000154359	protein_coding	0.584	0.369-0.925	0.0217399
CENPC	ENSG00000145241	protein_coding	0.588	0.374-0.926	0.021745
KIF3B	ENSG00000101350	protein_coding	0.581	0.366-0.924	0.0217572
ZBTB34	ENSG00000177125	protein_coding	1.708	1.081-2.697	0.0217583
KCNK12	ENSG00000184261	protein_coding	1.704	1.081-2.688	0.0217727
RANBP3L	ENSG00000164188	protein_coding	0.586	0.371-0.925	0.0217845
INTS10	ENSG00000104613	protein_coding	0.586	0.371-0.925	0.0217848
SHROOM4	ENSG00000158352	protein_coding	0.586	0.371-0.925	0.0218256
PEX16	ENSG00000121680	protein_coding	1.719	1.082-2.730	0.0218559
NOP14	ENSG00000087269	protein_coding	0.586	0.371-0.925	0.0218647
LBX2	ENSG00000179528	protein_coding	1.706	1.081-2.694	0.0218757
USP45	ENSG00000123552	protein_coding	0.588	0.374-0.926	0.0219898
KCNJ8	ENSG00000121361	protein_coding	1.718	1.081-2.730	0.0220042
ZFYVE16	ENSG00000039319	protein_coding	0.589	0.374-0.927	0.0220534
STC2	ENSG00000113739	protein_coding	1.704	1.080-2.689	0.0220724
CEP85	ENSG00000130695	protein_coding	0.585	0.369-0.926	0.0221764
RAPH1	ENSG00000173166	protein_coding	0.589	0.374-0.927	0.0221907
OSBPL9	ENSG00000117859	protein_coding	0.590	0.375-0.927	0.0221941
FAM200B	ENSG00000237765	protein_coding	0.587	0.372-0.927	0.0222054
HEYL	ENSG00000163909	protein_coding	1.709	1.079-2.706	0.0222563
HSD17B14	ENSG00000087076	protein_coding	1.709	1.079-2.706	0.0222684
CHST11	ENSG00000171310	protein_coding	1.710	1.079-2.707	0.0222704
NOL3	ENSG00000140939	protein_coding	1.703	1.079-2.687	0.022281
ZFAND2B	ENSG00000158552	protein_coding	1.698	1.078-2.674	0.0223371
UNC93B1	ENSG00000110057	protein_coding	1.702	1.078-2.686	0.0223523
TEX19	ENSG00000182459	protein_coding	1.703	1.079-2.690	0.0223657
PAM	ENSG00000145730	protein_coding	1.708	1.079-2.705	0.0224414
PPDPF	ENSG00000125534	protein_coding	1.703	1.078-2.689	0.0224557
RPL12	ENSG00000197958	protein_coding	1.708	1.079-2.706	0.0224624
FGF5	ENSG00000138675	protein_coding	1.709	1.079-2.706	0.0224643
MFGE8	ENSG00000140545	protein_coding	1.707	1.078-2.703	0.0225845
GP6	ENSG00000088053	protein_coding	1.698	1.077-2.677	0.0225923
NPC1L1	ENSG00000015520	protein_coding	1.693	1.077-2.662	0.0226385
GPSM2	ENSG00000121957	protein_coding	0.591	0.376-0.929	0.0226418
AC233992.2	ENSG00000271698	protein_coding	1.692	1.076-2.659	0.0226621
STPG1	ENSG00000001460	protein_coding	0.586	0.370-0.928	0.022708
HELLS	ENSG00000119969	protein_coding	0.590	0.375-0.929	0.022722
ROPN1L	ENSG00000145491	protein_coding	1.706	1.077-2.701	0.0228065
EPOR	ENSG00000187266	protein_coding	1.699	1.076-2.682	0.022877
FAM110A	ENSG00000125898	protein_coding	1.705	1.077-2.701	0.0229126
GPR82	ENSG00000171657	protein_coding	0.582	0.365-0.928	0.0229136
TIGD4	ENSG00000169989	protein_coding	0.591	0.375-0.930	0.0229363
ALG9	ENSG00000086848	protein_coding	0.590	0.375-0.930	0.0229634
MICOS10	ENSG00000173436	protein_coding	0.588	0.372-0.929	0.0229692
TTPA	ENSG00000137561	protein_coding	0.589	0.373-0.930	0.0229792
GABRA4	ENSG00000109158	protein_coding	0.590	0.375-0.930	0.0229821
SPTBN2	ENSG00000173898	protein_coding	1.693	1.075-2.667	0.0229975
EXOG	ENSG00000157036	protein_coding	0.592	0.376-0.930	0.0230271
RABGGTA	ENSG00000100949	protein_coding	1.698	1.076-2.681	0.0230377
SRP9	ENSG00000143742	protein_coding	0.591	0.376-0.930	0.0230587
CLASRP	ENSG00000104859	protein_coding	1.698	1.076-2.682	0.023064
GPR35	ENSG00000178623	protein_coding	1.693	1.075-2.667	0.0230695
MROH6	ENSG00000204839	protein_coding	1.688	1.074-2.652	0.0231188
PTPRG	ENSG00000144724	protein_coding	0.591	0.375-0.930	0.0231293
FBN2	ENSG00000138829	protein_coding	0.587	0.371-0.930	0.0232155
TTF2	ENSG00000116830	protein_coding	0.591	0.376-0.931	0.0232694
FGF22	ENSG00000070388	protein_coding	1.691	1.074-2.664	0.0232724
TRMT61B	ENSG00000171103	protein_coding	0.592	0.376-0.931	0.0233107
RNF215	ENSG00000099999	protein_coding	1.690	1.073-2.660	0.0234321
SURF4	ENSG00000148248	protein_coding	1.690	1.073-2.661	0.0234699
NXN	ENSG00000167693	protein_coding	1.701	1.074-2.693	0.0234992
CAPN12	ENSG00000182472	protein_coding	1.689	1.073-2.659	0.0235196
ARMC5	ENSG00000140691	protein_coding	1.695	1.074-2.675	0.0235283
RBM10	ENSG00000182872	protein_coding	1.702	1.074-2.697	0.0235498
UBXN2A	ENSG00000173960	protein_coding	0.592	0.376-0.932	0.0235614
CLNK	ENSG00000109684	protein_coding	0.590	0.374-0.932	0.0235615
SLC39A4	ENSG00000147804	protein_coding	1.689	1.073-2.659	0.0236427
USP53	ENSG00000145390	protein_coding	0.591	0.374-0.932	0.0236884
HEATR9	ENSG00000270379	protein_coding	1.690	1.073-2.663	0.0237024
PDLIM1	ENSG00000107438	protein_coding	0.589	0.372-0.932	0.0237127
TSC1	ENSG00000165699	protein_coding	1.699	1.073-2.690	0.0237266
UGT8	ENSG00000174607	protein_coding	0.592	0.376-0.933	0.0237982
LEPROTL1	ENSG00000104660	protein_coding	0.590	0.374-0.932	0.023803
RCCD1	ENSG00000166965	protein_coding	1.691	1.072-2.670	0.0239846
MZT2B	ENSG00000152082	protein_coding	1.707	1.073-2.715	0.0240266
ZNF235	ENSG00000159917	protein_coding	0.593	0.377-0.934	0.0240621
ZDHHC11	ENSG00000188818	protein_coding	1.691	1.071-2.670	0.0240818
NEK10	ENSG00000163491	protein_coding	0.593	0.377-0.934	0.0242113
VAMP5	ENSG00000168899	protein_coding	1.692	1.071-2.674	0.0242274
COLEC11	ENSG00000118004	protein_coding	1.692	1.071-2.673	0.0242578
TGFB1	ENSG00000105329	protein_coding	1.691	1.071-2.671	0.024275
CACFD1	ENSG00000160325	protein_coding	1.685	1.070-2.652	0.0243051
GADD45GIP1	ENSG00000179271	protein_coding	1.691	1.071-2.671	0.0243074
RP2	ENSG00000102218	protein_coding	0.591	0.374-0.934	0.0243105
CCDC102A	ENSG00000135736	protein_coding	1.696	1.071-2.685	0.0243507
RNF181	ENSG00000168894	protein_coding	1.695	1.071-2.684	0.0243532
BICRA	ENSG00000063169	protein_coding	1.685	1.070-2.653	0.0243936
DEPDC1	ENSG00000024526	protein_coding	0.594	0.377-0.935	0.0244077
NEK11	ENSG00000114670	protein_coding	0.594	0.377-0.935	0.0244139
F5	ENSG00000198734	protein_coding	1.695	1.070-2.684	0.0244175
MAP7D1	ENSG00000116871	protein_coding	1.691	1.070-2.671	0.0244271
AOC3	ENSG00000131471	protein_coding	1.690	1.070-2.669	0.0244503
COMMD1	ENSG00000173163	protein_coding	1.702	1.071-2.704	0.0244505
POLR2H	ENSG00000163882	protein_coding	1.684	1.069-2.651	0.0244662
FBXO27	ENSG00000161243	protein_coding	1.701	1.071-2.703	0.0244717
NIBAN2	ENSG00000136830	protein_coding	1.689	1.070-2.665	0.0244861
DLX4	ENSG00000108813	protein_coding	1.688	1.070-2.665	0.0244945
PSMG3	ENSG00000157778	protein_coding	1.689	1.070-2.666	0.0245232
NELFB	ENSG00000188986	protein_coding	1.688	1.070-2.664	0.0245239
SPATA2L	ENSG00000158792	protein_coding	1.688	1.069-2.665	0.0245584
TRIM41	ENSG00000146063	protein_coding	1.695	1.070-2.685	0.0245657
DCK	ENSG00000156136	protein_coding	0.592	0.375-0.935	0.0246063
UPK3B	ENSG00000243566	protein_coding	1.688	1.069-2.664	0.0246344
HCFC1R1	ENSG00000103145	protein_coding	1.687	1.069-2.663	0.0246574
PPM1D	ENSG00000170836	protein_coding	0.590	0.373-0.935	0.0246617
IPO11	ENSG00000086200	protein_coding	0.592	0.375-0.935	0.0246877
TMEM123	ENSG00000152558	protein_coding	0.595	0.378-0.936	0.0247253
MAPK8	ENSG00000107643	protein_coding	0.590	0.372-0.935	0.0247342
RSPO3	ENSG00000146374	protein_coding	1.695	1.069-2.686	0.024742
COPS7A	ENSG00000111652	protein_coding	1.687	1.069-2.663	0.0247592
TBL2	ENSG00000106638	protein_coding	1.683	1.068-2.651	0.0247759
SF3B4	ENSG00000143368	protein_coding	1.693	1.069-2.680	0.0247963
BCLAF1	ENSG00000029363	protein_coding	0.596	0.379-0.937	0.0248354
TGM1	ENSG00000092295	protein_coding	1.687	1.068-2.665	0.0249165
NGRN	ENSG00000182768	protein_coding	1.686	1.068-2.662	0.02494
AGPAT1	ENSG00000204310	protein_coding	1.681	1.068-2.648	0.0249699
WDR48	ENSG00000114742	protein_coding	0.593	0.375-0.937	0.0250904
GNA13	ENSG00000120063	protein_coding	0.595	0.378-0.937	0.0251159
RSPO4	ENSG00000101282	protein_coding	1.690	1.068-2.676	0.0251191
LRRC6	ENSG00000129295	protein_coding	0.594	0.376-0.937	0.0251329
TRAPPC5	ENSG00000181029	protein_coding	1.686	1.067-2.662	0.0251932
MTUS1	ENSG00000129422	protein_coding	0.595	0.378-0.938	0.0252167
KIF3A	ENSG00000131437	protein_coding	0.596	0.378-0.938	0.0252999
GPAT2	ENSG00000186281	protein_coding	1.696	1.067-2.694	0.0253717
SETD2	ENSG00000181555	protein_coding	0.597	0.380-0.939	0.0254428
DLX2	ENSG00000115844	protein_coding	1.683	1.066-2.656	0.0254615
NUDCD2	ENSG00000170584	protein_coding	0.594	0.377-0.938	0.0254776
UBAP1L	ENSG00000246922	protein_coding	1.688	1.066-2.673	0.0254777
RBL2	ENSG00000103479	protein_coding	0.594	0.377-0.938	0.0254812
TLCD5	ENSG00000181264	protein_coding	1.691	1.066-2.681	0.0255167
SEMA6B	ENSG00000167680	protein_coding	1.682	1.066-2.655	0.0255498
RETNLB	ENSG00000163515	protein_coding	0.594	0.377-0.938	0.0255697
BOD1L1	ENSG00000038219	protein_coding	0.596	0.378-0.939	0.0257295
CRELD1	ENSG00000163703	protein_coding	1.687	1.065-2.671	0.025793
GPR160	ENSG00000173890	protein_coding	0.597	0.379-0.940	0.025824
PPARGC1A	ENSG00000109819	protein_coding	0.597	0.379-0.940	0.0258768
KDM6B	ENSG00000132510	protein_coding	1.676	1.064-2.641	0.0258954
EPHA1	ENSG00000146904	protein_coding	1.680	1.064-2.651	0.0259111
ZHX3	ENSG00000174306	protein_coding	0.595	0.377-0.940	0.0259201
TIMP4	ENSG00000157150	protein_coding	0.595	0.377-0.940	0.0259235
PRICKLE3	ENSG00000012211	protein_coding	1.675	1.064-2.637	0.0259889
GOSR2	ENSG00000108433	protein_coding	0.597	0.379-0.940	0.0259961
SUB1	ENSG00000113387	protein_coding	0.597	0.379-0.940	0.0259991
PCP4	ENSG00000183036	protein_coding	1.679	1.064-2.651	0.0260404
AGTPBP1	ENSG00000135049	protein_coding	0.597	0.380-0.940	0.0260427
MAGI3	ENSG00000081026	protein_coding	0.599	0.381-0.941	0.0260575
RNF13	ENSG00000082996	protein_coding	0.596	0.377-0.940	0.0260988
RTKN	ENSG00000114993	protein_coding	1.679	1.064-2.649	0.0261011
SPRR1B	ENSG00000169469	protein_coding	1.685	1.064-2.668	0.0261025
AKNAD1	ENSG00000162641	protein_coding	0.598	0.380-0.941	0.0261331
ELMOD2	ENSG00000179387	protein_coding	0.599	0.381-0.941	0.0261573
DYNLT3	ENSG00000165169	protein_coding	0.596	0.377-0.940	0.0261889
TMX3	ENSG00000166479	protein_coding	0.597	0.379-0.941	0.0261894
EAPP	ENSG00000129518	protein_coding	0.599	0.381-0.941	0.026201
POF1B	ENSG00000124429	protein_coding	0.596	0.377-0.941	0.0262219
CLEC14A	ENSG00000176435	protein_coding	1.685	1.064-2.669	0.026231
TRIM37	ENSG00000108395	protein_coding	0.598	0.380-0.941	0.0262371
INF2	ENSG00000203485	protein_coding	1.677	1.063-2.648	0.0263559
JPT2	ENSG00000206053	protein_coding	0.598	0.379-0.941	0.0263956
CCDC15	ENSG00000149548	protein_coding	0.599	0.382-0.942	0.0264055
C20orf204	ENSG00000196421	protein_coding	1.677	1.062-2.647	0.0264357
SLC41A2	ENSG00000136052	protein_coding	0.596	0.378-0.941	0.026438
BCKDK	ENSG00000103507	protein_coding	1.673	1.062-2.637	0.0264487
PLSCR3	ENSG00000187838	protein_coding	1.669	1.062-2.624	0.0264773
USP6	ENSG00000129204	protein_coding	0.596	0.377-0.941	0.0264865
RSPH14	ENSG00000100218	protein_coding	0.598	0.380-0.942	0.0265672
MAP6	ENSG00000171533	protein_coding	1.689	1.063-2.683	0.0265831
NR5A1	ENSG00000136931	protein_coding	1.672	1.061-2.633	0.0266066
VPS16	ENSG00000215305	protein_coding	1.682	1.062-2.663	0.026627
MEIOC	ENSG00000180336	protein_coding	0.598	0.380-0.942	0.0266814
BRD3	ENSG00000169925	protein_coding	1.671	1.061-2.632	0.0267265
LARP7	ENSG00000174720	protein_coding	0.597	0.378-0.942	0.0267296
QRICH2	ENSG00000129646	protein_coding	1.675	1.061-2.645	0.0267316
CLTC	ENSG00000141367	protein_coding	0.597	0.378-0.942	0.026761
UEVLD	ENSG00000151116	protein_coding	0.600	0.382-0.943	0.0267805
CALML6	ENSG00000169885	protein_coding	1.670	1.061-2.629	0.0267835
ANKRD9	ENSG00000156381	protein_coding	1.668	1.061-2.622	0.0268024
NFATC4	ENSG00000100968	protein_coding	1.681	1.061-2.661	0.0268345
NAXE	ENSG00000163382	protein_coding	1.680	1.061-2.661	0.0268422
ATP5MPL	ENSG00000156411	protein_coding	1.682	1.061-2.664	0.0268578
PACRG	ENSG00000112530	protein_coding	0.597	0.378-0.943	0.026886
EXO5	ENSG00000164002	protein_coding	0.599	0.381-0.943	0.0268861
SPACA9	ENSG00000165698	protein_coding	1.687	1.061-2.681	0.0269607
SUMO2	ENSG00000188612	protein_coding	0.599	0.381-0.943	0.0269689
RNF133	ENSG00000188050	protein_coding	0.597	0.378-0.943	0.0270109
PLEKHN1	ENSG00000187583	protein_coding	1.669	1.060-2.627	0.0270371
THAP1	ENSG00000131931	protein_coding	0.599	0.381-0.944	0.0270581
TMEM44	ENSG00000145014	protein_coding	1.668	1.060-2.626	0.0270847
APBB3	ENSG00000113108	protein_coding	1.673	1.060-2.641	0.0271137
TLCD4	ENSG00000152078	protein_coding	0.600	0.381-0.944	0.0271838
RGL2	ENSG00000237441	protein_coding	1.679	1.060-2.658	0.0271977
CFAP65	ENSG00000181378	protein_coding	1.668	1.059-2.626	0.0272019
CRABP2	ENSG00000143320	protein_coding	1.685	1.060-2.677	0.0272105
C11orf88	ENSG00000183644	protein_coding	1.678	1.060-2.657	0.0272509
MRPL43	ENSG00000055950	protein_coding	1.672	1.059-2.639	0.0273059
C11orf24	ENSG00000171067	protein_coding	1.672	1.059-2.640	0.0273374
RPL31	ENSG00000071082	protein_coding	1.687	1.060-2.684	0.0273616
TIMM23	ENSG00000265354	protein_coding	1.678	1.059-2.656	0.0273675
MOK	ENSG00000080823	protein_coding	1.677	1.059-2.655	0.0273821
SULT2B1	ENSG00000088002	protein_coding	1.667	1.059-2.624	0.0273898
SC5D	ENSG00000109929	protein_coding	0.600	0.381-0.945	0.0273921
ORC1	ENSG00000085840	protein_coding	0.600	0.381-0.945	0.027435
HOXC9	ENSG00000180806	protein_coding	1.677	1.059-2.655	0.0274415
C21orf91	ENSG00000154642	protein_coding	0.600	0.381-0.945	0.0274691
CCDC43	ENSG00000180329	protein_coding	0.600	0.381-0.945	0.0275092
C2CD4C	ENSG00000183186	protein_coding	1.666	1.058-2.623	0.027533
CHST12	ENSG00000136213	protein_coding	1.666	1.058-2.622	0.0275652
CST6	ENSG00000175315	protein_coding	1.670	1.058-2.637	0.0276077
RHBG	ENSG00000132677	protein_coding	1.670	1.058-2.636	0.0276491
TTC4	ENSG00000243725	protein_coding	0.601	0.381-0.945	0.0276569
GAST	ENSG00000184502	protein_coding	1.665	1.057-2.620	0.0277582
PTGIS	ENSG00000124212	protein_coding	1.676	1.058-2.654	0.0277664
SACM1L	ENSG00000211456	protein_coding	0.601	0.382-0.946	0.0277886
HOOK2	ENSG00000095066	protein_coding	1.660	1.057-2.606	0.0278018
COL6A2	ENSG00000142173	protein_coding	1.670	1.058-2.637	0.0278191
GPBP1L1	ENSG00000159592	protein_coding	0.602	0.383-0.946	0.0278598
CEACAM5	ENSG00000105388	protein_coding	0.597	0.377-0.945	0.027869
PITHD1	ENSG00000057757	protein_coding	0.600	0.380-0.946	0.027923
BRCA1	ENSG00000012048	protein_coding	0.602	0.383-0.946	0.0279531
ATP5PB	ENSG00000116459	protein_coding	0.601	0.381-0.946	0.0279715
SPPL2B	ENSG00000005206	protein_coding	1.663	1.056-2.619	0.0280262
GPATCH3	ENSG00000198746	protein_coding	0.599	0.380-0.946	0.0280297
CFD	ENSG00000197766	protein_coding	1.664	1.056-2.620	0.0280365
PPP1R8	ENSG00000117751	protein_coding	0.599	0.379-0.946	0.0280447
AADAT	ENSG00000109576	protein_coding	0.601	0.382-0.947	0.0280577
CEP70	ENSG00000114107	protein_coding	0.601	0.381-0.947	0.0280695
ABHD6	ENSG00000163686	protein_coding	0.600	0.380-0.946	0.0280806
MAIP1	ENSG00000162972	protein_coding	0.601	0.382-0.947	0.0281816
IQCH	ENSG00000103599	protein_coding	0.600	0.380-0.947	0.0282388
CHD3	ENSG00000170004	protein_coding	1.674	1.056-2.652	0.0282393
DNAJC24	ENSG00000170946	protein_coding	0.603	0.384-0.948	0.0282744
USP21	ENSG00000143258	protein_coding	1.666	1.056-2.630	0.028281
BLOC1S1	ENSG00000135441	protein_coding	1.662	1.055-2.616	0.0282939
B4GALT7	ENSG00000027847	protein_coding	1.662	1.055-2.616	0.0283134
MARVELD1	ENSG00000155254	protein_coding	1.662	1.055-2.619	0.0283502
PYCR2	ENSG00000143811	protein_coding	1.677	1.056-2.663	0.0283652
C1QTNF8	ENSG00000184471	protein_coding	0.600	0.380-0.947	0.0283746
FIZ1	ENSG00000179943	protein_coding	1.661	1.055-2.615	0.0283828
VAC14	ENSG00000103043	protein_coding	1.661	1.055-2.616	0.0284721
C2orf50	ENSG00000150873	protein_coding	1.666	1.055-2.631	0.0285318
STIM1	ENSG00000167323	protein_coding	1.671	1.055-2.645	0.0285899
PTPN18	ENSG00000072135	protein_coding	1.663	1.055-2.624	0.0286485
ESCO2	ENSG00000171320	protein_coding	0.602	0.383-0.949	0.0286579
HOXC10	ENSG00000180818	protein_coding	1.676	1.055-2.663	0.0286768
CEP97	ENSG00000182504	protein_coding	0.603	0.383-0.949	0.0286831
KPNA2	ENSG00000182481	protein_coding	0.603	0.383-0.949	0.0286991
GREM2	ENSG00000180875	protein_coding	1.668	1.055-2.638	0.0287027
EMP3	ENSG00000142227	protein_coding	1.659	1.054-2.613	0.0287844
SLC44A3	ENSG00000143036	protein_coding	0.601	0.380-0.949	0.0288095
ALB	ENSG00000163631	protein_coding	1.669	1.054-2.643	0.0288275
DCHS2	ENSG00000197410	protein_coding	1.666	1.054-2.634	0.0289349
EPHB2	ENSG00000133216	protein_coding	0.599	0.378-0.949	0.0289938
KIR2DL4	ENSG00000189013	protein_coding	0.601	0.381-0.949	0.0289974
RGS2	ENSG00000116741	protein_coding	1.669	1.054-2.643	0.0290277
PLEKHG2	ENSG00000090924	protein_coding	1.662	1.053-2.624	0.0290912
DMXL1	ENSG00000172869	protein_coding	0.603	0.383-0.950	0.0291334
FLAD1	ENSG00000160688	protein_coding	1.668	1.053-2.641	0.0291754
HINT3	ENSG00000111911	protein_coding	0.604	0.383-0.950	0.0291912
DCDC2B	ENSG00000222046	protein_coding	1.657	1.052-2.610	0.0292598
DNAJC4	ENSG00000110011	protein_coding	1.657	1.052-2.608	0.0292715
PREB	ENSG00000138073	protein_coding	1.656	1.052-2.607	0.0293273
HSD11B1L	ENSG00000167733	protein_coding	1.654	1.052-2.600	0.0293591
NACAD	ENSG00000136274	protein_coding	1.661	1.052-2.622	0.0293624
CNIH2	ENSG00000174871	protein_coding	1.656	1.052-2.608	0.029366
C15orf61	ENSG00000189227	protein_coding	1.657	1.052-2.609	0.0293863
SLC5A4	ENSG00000100191	protein_coding	1.663	1.052-2.629	0.0294192
FLT4	ENSG00000037280	protein_coding	1.661	1.052-2.623	0.0294251
ANGPTL1	ENSG00000116194	protein_coding	1.665	1.052-2.635	0.0294709
COMMD8	ENSG00000169019	protein_coding	0.606	0.386-0.951	0.0295413
AUNIP	ENSG00000127423	protein_coding	0.604	0.383-0.951	0.0295782
SBNO2	ENSG00000064932	protein_coding	1.656	1.051-2.607	0.0295895
EDNRB	ENSG00000136160	protein_coding	0.602	0.381-0.951	0.0296215
SNX32	ENSG00000172803	protein_coding	1.660	1.051-2.622	0.0296607
CD81	ENSG00000110651	protein_coding	1.655	1.051-2.607	0.0297148
MXD4	ENSG00000123933	protein_coding	1.652	1.051-2.598	0.0297191
ITGA5	ENSG00000161638	protein_coding	1.665	1.051-2.636	0.0297209
SLC35A3	ENSG00000117620	protein_coding	0.606	0.386-0.952	0.0297262
CAPN14	ENSG00000214711	protein_coding	1.670	1.052-2.653	0.029773
ANGPTL2	ENSG00000136859	protein_coding	1.659	1.051-2.619	0.0298143
RNASEH2C	ENSG00000172922	protein_coding	1.659	1.051-2.619	0.0298196
CEP95	ENSG00000258890	protein_coding	0.605	0.384-0.952	0.0298384
ZNF488	ENSG00000265763	protein_coding	1.654	1.050-2.605	0.0298426
APPBP2	ENSG00000062725	protein_coding	0.605	0.384-0.952	0.0298435
DVL3	ENSG00000161202	protein_coding	1.653	1.050-2.602	0.0299045
CSTF3	ENSG00000176102	protein_coding	0.605	0.384-0.952	0.0299236
CHRDL2	ENSG00000054938	protein_coding	1.659	1.050-2.620	0.0299348
AMH	ENSG00000104899	protein_coding	1.658	1.050-2.616	0.0299635
CXCL9	ENSG00000138755	protein_coding	0.603	0.382-0.952	0.0300045
BICDL1	ENSG00000135127	protein_coding	1.657	1.050-2.616	0.0300116
LAYN	ENSG00000204381	protein_coding	1.659	1.050-2.621	0.0300211
NLGN1	ENSG00000169760	protein_coding	1.662	1.050-2.631	0.0300294
EHD2	ENSG00000024422	protein_coding	1.658	1.050-2.619	0.0300636
GLYATL2	ENSG00000156689	protein_coding	0.606	0.386-0.953	0.030071
TNNI2	ENSG00000130598	protein_coding	1.653	1.050-2.602	0.0300839
DACT3	ENSG00000197380	protein_coding	1.663	1.050-2.634	0.0301024
EID2	ENSG00000176396	protein_coding	0.605	0.384-0.953	0.0301138
SELP	ENSG00000174175	protein_coding	1.664	1.050-2.638	0.0301651
LRRC8D	ENSG00000171492	protein_coding	0.606	0.386-0.953	0.0301909
E4F1	ENSG00000167967	protein_coding	1.652	1.049-2.600	0.0301957
APAF1	ENSG00000120868	protein_coding	0.605	0.384-0.953	0.0302494
CYB5R2	ENSG00000166394	protein_coding	1.662	1.050-2.630	0.0302622
CCNC	ENSG00000112237	protein_coding	0.605	0.384-0.953	0.0302755
LRRC4C	ENSG00000148948	protein_coding	1.661	1.049-2.630	0.0303108
EIF3K	ENSG00000178982	protein_coding	1.656	1.049-2.613	0.0303242
CLCC1	ENSG00000121940	protein_coding	0.607	0.386-0.954	0.0303764
LRRC29	ENSG00000125122	protein_coding	1.651	1.049-2.600	0.0304096
ALPI	ENSG00000163295	protein_coding	1.649	1.048-2.593	0.0304146
MYH11	ENSG00000133392	protein_coding	1.656	1.049-2.615	0.0304671
BSDC1	ENSG00000160058	protein_coding	0.603	0.382-0.954	0.0304793
RAD54L	ENSG00000085999	protein_coding	0.603	0.381-0.954	0.030505
EFCAB5	ENSG00000176927	protein_coding	0.606	0.385-0.954	0.0305404
DEF6	ENSG00000023892	protein_coding	1.650	1.048-2.599	0.0305626
ESAM	ENSG00000149564	protein_coding	1.660	1.049-2.629	0.0306192
LSM3	ENSG00000170860	protein_coding	0.606	0.384-0.954	0.03064
PDPK1	ENSG00000140992	protein_coding	0.604	0.383-0.954	0.0306417
BTLA	ENSG00000186265	protein_coding	0.608	0.387-0.955	0.0306493
TMEM161B	ENSG00000164180	protein_coding	0.606	0.385-0.954	0.0306505
LIF	ENSG00000128342	protein_coding	1.650	1.048-2.597	0.0306759
GAN	ENSG00000261609	protein_coding	0.606	0.385-0.954	0.0306798
CNEP1R1	ENSG00000205423	protein_coding	0.607	0.385-0.955	0.0307966
CCDC122	ENSG00000151773	protein_coding	0.605	0.383-0.955	0.0308087
SCARF1	ENSG00000074660	protein_coding	1.651	1.047-2.602	0.030829
EFCAB12	ENSG00000172771	protein_coding	1.653	1.047-2.609	0.0308319
LRRC61	ENSG00000127399	protein_coding	1.650	1.047-2.599	0.0308721
IP6K3	ENSG00000161896	protein_coding	0.602	0.380-0.954	0.0309069
FOXS1	ENSG00000179772	protein_coding	1.653	1.047-2.609	0.0309325
JPH3	ENSG00000154118	protein_coding	1.652	1.047-2.609	0.0310789
TSC22D3	ENSG00000157514	protein_coding	1.658	1.047-2.626	0.0310804
RRNAD1	ENSG00000143303	protein_coding	1.652	1.047-2.607	0.0311365
RNF187	ENSG00000168159	protein_coding	1.652	1.046-2.608	0.0311648
CCDC113	ENSG00000103021	protein_coding	0.608	0.387-0.956	0.0311653
YTHDC2	ENSG00000047188	protein_coding	0.607	0.386-0.956	0.0311712
BANP	ENSG00000172530	protein_coding	1.648	1.046-2.596	0.0311847
PRR7	ENSG00000131188	protein_coding	1.648	1.046-2.597	0.0312095
CYTH2	ENSG00000105443	protein_coding	1.657	1.047-2.623	0.0312209
CRIP1	ENSG00000213145	protein_coding	1.651	1.046-2.607	0.0312726
DTX3	ENSG00000178498	protein_coding	1.657	1.046-2.623	0.031306
HBS1L	ENSG00000112339	protein_coding	0.608	0.386-0.957	0.0314969
YTHDF3	ENSG00000185728	protein_coding	0.605	0.383-0.957	0.0315149
ZNF266	ENSG00000174652	protein_coding	1.642	1.045-2.580	0.0315167
DCLRE1B	ENSG00000118655	protein_coding	0.609	0.387-0.957	0.0315312
HIGD1A	ENSG00000181061	protein_coding	0.610	0.389-0.957	0.0316005
FBXL4	ENSG00000112234	protein_coding	0.608	0.386-0.957	0.031627
ZNF283	ENSG00000167637	protein_coding	0.608	0.386-0.957	0.0316525
S100A9	ENSG00000163220	protein_coding	1.656	1.045-2.624	0.0316656
CHST10	ENSG00000115526	protein_coding	1.660	1.045-2.637	0.0317365
KLHL28	ENSG00000179454	protein_coding	0.608	0.386-0.957	0.0317423
LTBR	ENSG00000111321	protein_coding	1.641	1.044-2.580	0.0317424
PTGES	ENSG00000148344	protein_coding	1.647	1.045-2.597	0.0317456
AGPS	ENSG00000018510	protein_coding	0.606	0.384-0.957	0.0317746
PHGDH	ENSG00000092621	protein_coding	1.640	1.044-2.577	0.031779
ZFPM1	ENSG00000179588	protein_coding	1.639	1.044-2.573	0.0318038
SPATA5	ENSG00000145375	protein_coding	0.608	0.386-0.958	0.0318148
PID1	ENSG00000153823	protein_coding	0.606	0.384-0.957	0.0318183
S100A12	ENSG00000163221	protein_coding	1.651	1.045-2.610	0.0318318
CHD5	ENSG00000116254	protein_coding	1.648	1.044-2.601	0.0318912
TBC1D13	ENSG00000107021	protein_coding	1.644	1.044-2.588	0.0318995
RAB4B-EGLN2	ENSG00000171570	protein_coding	1.650	1.044-2.607	0.0319409
ACKR4	ENSG00000129048	protein_coding	0.609	0.387-0.958	0.0319774
RBM27	ENSG00000091009	protein_coding	0.609	0.387-0.958	0.0320123
MCTP2	ENSG00000140563	protein_coding	0.607	0.385-0.958	0.0320132
BOK	ENSG00000176720	protein_coding	1.643	1.043-2.586	0.0320543
PSMB2	ENSG00000126067	protein_coding	0.607	0.384-0.958	0.0320616
S100A7	ENSG00000143556	protein_coding	1.643	1.043-2.587	0.0320788
HDAC10	ENSG00000100429	protein_coding	1.643	1.043-2.588	0.032111
TUB	ENSG00000166402	protein_coding	1.653	1.044-2.619	0.0321766
RELB	ENSG00000104856	protein_coding	1.640	1.043-2.580	0.0322101
MTMR8	ENSG00000102043	protein_coding	0.611	0.389-0.959	0.0322517
TH	ENSG00000180176	protein_coding	1.647	1.043-2.600	0.0322525
CCDC24	ENSG00000159214	protein_coding	1.638	1.043-2.574	0.0322766
HEY2	ENSG00000135547	protein_coding	1.652	1.043-2.616	0.0322796
RNF112	ENSG00000128482	protein_coding	1.653	1.043-2.619	0.0323436
SLC22A31	ENSG00000259803	protein_coding	1.637	1.042-2.572	0.0323718
GSTM1	ENSG00000134184	protein_coding	1.644	1.043-2.593	0.0323948
ELOF1	ENSG00000130165	protein_coding	1.641	1.042-2.582	0.0324072
TMSB15A	ENSG00000158164	protein_coding	0.609	0.387-0.960	0.0324942
OTUB1	ENSG00000167770	protein_coding	1.645	1.042-2.598	0.0325083
CEBPZ	ENSG00000115816	protein_coding	0.610	0.388-0.960	0.032526
ERAP1	ENSG00000164307	protein_coding	0.610	0.387-0.960	0.0327127
EXOC5	ENSG00000070367	protein_coding	0.611	0.389-0.960	0.0327216
MYO1B	ENSG00000128641	protein_coding	0.611	0.389-0.960	0.0327253
CDH15	ENSG00000129910	protein_coding	1.645	1.042-2.599	0.0327672
LRRCC1	ENSG00000133739	protein_coding	0.612	0.389-0.961	0.0327908
HS2ST1	ENSG00000153936	protein_coding	0.608	0.385-0.960	0.0328273
STAC3	ENSG00000185482	protein_coding	1.640	1.041-2.582	0.0328293
LAMTOR1	ENSG00000149357	protein_coding	1.644	1.041-2.596	0.0328593
S100A13	ENSG00000189171	protein_coding	1.644	1.041-2.596	0.0328804
MOGS	ENSG00000115275	protein_coding	1.639	1.041-2.581	0.0328964
SYT13	ENSG00000019505	protein_coding	0.606	0.383-0.960	0.0329294
G3BP2	ENSG00000138757	protein_coding	0.608	0.385-0.960	0.0329317
RNF224	ENSG00000233198	protein_coding	1.631	1.040-2.559	0.0330494
SLFNL1	ENSG00000171790	protein_coding	1.638	1.040-2.580	0.0331278
ZNF440	ENSG00000171295	protein_coding	0.609	0.386-0.961	0.0331307
CEP135	ENSG00000174799	protein_coding	0.612	0.389-0.962	0.0331682
NPTX1	ENSG00000171246	protein_coding	1.640	1.040-2.586	0.0332113
CEP78	ENSG00000148019	protein_coding	0.612	0.389-0.962	0.0332278
BAMBI	ENSG00000095739	protein_coding	1.637	1.040-2.578	0.0332793
PPP1R3F	ENSG00000049769	protein_coding	1.638	1.040-2.580	0.0332837
RUVBL1	ENSG00000175792	protein_coding	1.647	1.040-2.609	0.0332961
NUDT21	ENSG00000167005	protein_coding	0.611	0.388-0.962	0.0333194
CTTNBP2	ENSG00000077063	protein_coding	0.609	0.386-0.962	0.0333558
LMBRD2	ENSG00000164187	protein_coding	0.611	0.388-0.962	0.0334201
DHPS	ENSG00000095059	protein_coding	1.636	1.039-2.575	0.0334456
RPS6KA4	ENSG00000162302	protein_coding	1.641	1.040-2.590	0.0334618
CHRNA10	ENSG00000129749	protein_coding	1.637	1.039-2.580	0.0334905
EPHB6	ENSG00000106123	protein_coding	1.637	1.039-2.580	0.0335101
ALDH1L1	ENSG00000144908	protein_coding	1.646	1.040-2.606	0.0335438
CCL2	ENSG00000108691	protein_coding	1.642	1.039-2.595	0.0336296
C1QL3	ENSG00000165985	protein_coding	0.610	0.386-0.963	0.0336701
CHFR	ENSG00000072609	protein_coding	1.635	1.039-2.575	0.0336783
NEDD9	ENSG00000111859	protein_coding	0.613	0.390-0.963	0.0336831
FGF8	ENSG00000107831	protein_coding	1.635	1.039-2.575	0.0336877
EBF4	ENSG00000088881	protein_coding	1.637	1.039-2.580	0.0336986
CPTP	ENSG00000224051	protein_coding	1.635	1.039-2.575	0.0337197
SEC24A	ENSG00000113615	protein_coding	0.611	0.388-0.963	0.0337293
ZFYVE1	ENSG00000165861	protein_coding	1.641	1.039-2.593	0.0337645
SLC10A3	ENSG00000126903	protein_coding	1.631	1.038-2.561	0.0338199
NUBPL	ENSG00000151413	protein_coding	0.612	0.389-0.963	0.033837
C5orf22	ENSG00000082213	protein_coding	0.612	0.389-0.963	0.0338574
C5orf38	ENSG00000186493	protein_coding	0.612	0.389-0.963	0.0339102
TMEM151A	ENSG00000179292	protein_coding	1.638	1.038-2.586	0.0339276
BTBD2	ENSG00000133243	protein_coding	1.630	1.038-2.559	0.0339509
CBLIF	ENSG00000134812	protein_coding	0.612	0.389-0.964	0.0339619
PARP4	ENSG00000102699	protein_coding	0.612	0.389-0.964	0.0339745
MPP3	ENSG00000161647	protein_coding	1.638	1.038-2.585	0.0341042
LONP2	ENSG00000102910	protein_coding	0.610	0.387-0.964	0.0341086
LTB4R	ENSG00000213903	protein_coding	1.633	1.037-2.571	0.0341172
GFPT1	ENSG00000198380	protein_coding	0.612	0.389-0.964	0.0341445
ABCB10	ENSG00000135776	protein_coding	0.614	0.391-0.964	0.0341909
ZFYVE27	ENSG00000155256	protein_coding	1.629	1.037-2.560	0.0342467
MTA1	ENSG00000182979	protein_coding	1.633	1.037-2.571	0.0342674
KIAA1143	ENSG00000163807	protein_coding	0.614	0.391-0.965	0.034326
CD1A	ENSG00000158477	protein_coding	0.614	0.391-0.965	0.0343783
ATP10B	ENSG00000118322	protein_coding	0.609	0.384-0.964	0.0344373
NR1D2	ENSG00000174738	protein_coding	0.613	0.389-0.965	0.0344451
POU6F1	ENSG00000184271	protein_coding	1.632	1.036-2.569	0.0344512
PLN	ENSG00000198523	protein_coding	1.644	1.037-2.606	0.0344525
UQCRC2	ENSG00000140740	protein_coding	0.611	0.387-0.965	0.0344548
AGER	ENSG00000204305	protein_coding	1.643	1.037-2.604	0.03453
D2HGDH	ENSG00000180902	protein_coding	1.639	1.037-2.591	0.0345635
RAP1A	ENSG00000116473	protein_coding	0.615	0.391-0.965	0.0345747
CLOCK	ENSG00000134852	protein_coding	0.613	0.389-0.965	0.0345848
FAR1	ENSG00000197601	protein_coding	0.614	0.390-0.965	0.0345922
GPR146	ENSG00000164849	protein_coding	1.636	1.036-2.582	0.0346579
ZNF316	ENSG00000205903	protein_coding	1.631	1.036-2.568	0.0347209
TMOD3	ENSG00000138594	protein_coding	0.614	0.391-0.966	0.0347301
MOSPD2	ENSG00000130150	protein_coding	0.611	0.387-0.965	0.034752
TSGA10	ENSG00000135951	protein_coding	0.613	0.390-0.966	0.0347549
STT3B	ENSG00000163527	protein_coding	0.615	0.392-0.966	0.0348002
TRIP10	ENSG00000125733	protein_coding	1.630	1.036-2.566	0.0348006
PCK1	ENSG00000124253	protein_coding	0.614	0.391-0.966	0.034819
CEND1	ENSG00000184524	protein_coding	1.635	1.036-2.581	0.0348221
BRCC3	ENSG00000185515	protein_coding	0.615	0.391-0.966	0.0348269
LAMA5	ENSG00000130702	protein_coding	1.630	1.035-2.566	0.0348429
TTC7A	ENSG00000068724	protein_coding	1.631	1.035-2.569	0.0348786
NCR3LG1	ENSG00000188211	protein_coding	0.614	0.390-0.966	0.0348866
MRPL53	ENSG00000204822	protein_coding	1.630	1.035-2.566	0.0348923
ASPDH	ENSG00000204653	protein_coding	1.630	1.035-2.566	0.0349327
UBE2E2	ENSG00000182247	protein_coding	1.634	1.035-2.579	0.0350506
ZMYND10	ENSG00000004838	protein_coding	1.628	1.035-2.561	0.0350568
ABHD18	ENSG00000164074	protein_coding	0.614	0.390-0.966	0.0350841
DNAI1	ENSG00000122735	protein_coding	1.633	1.035-2.578	0.0350989
RNASE4	ENSG00000258818	protein_coding	0.614	0.390-0.967	0.0351644
FRAS1	ENSG00000138759	protein_coding	1.633	1.035-2.578	0.0351964
CHSY3	ENSG00000198108	protein_coding	1.634	1.034-2.581	0.0352723
GP1BA	ENSG00000185245	protein_coding	1.630	1.034-2.568	0.0352835
ZMYND19	ENSG00000165724	protein_coding	1.629	1.034-2.567	0.0352944
SMAD9	ENSG00000120693	protein_coding	0.614	0.390-0.967	0.0353338
RAB33B	ENSG00000172007	protein_coding	0.614	0.390-0.967	0.0353725
TAB2	ENSG00000055208	protein_coding	0.614	0.390-0.967	0.035391
SHANK1	ENSG00000161681	protein_coding	1.631	1.034-2.573	0.03541
VPS18	ENSG00000104142	protein_coding	1.628	1.034-2.563	0.0354212
CTU1	ENSG00000142544	protein_coding	1.625	1.034-2.555	0.0354728
DTYMK	ENSG00000168393	protein_coding	1.627	1.034-2.562	0.0355017
CALCR	ENSG00000004948	protein_coding	1.637	1.034-2.591	0.0355191
ACBD5	ENSG00000107897	protein_coding	0.615	0.390-0.968	0.0355558
SH2D2A	ENSG00000027869	protein_coding	1.631	1.033-2.574	0.0356777
RPL18	ENSG00000063177	protein_coding	1.626	1.033-2.560	0.0356853
GLCE	ENSG00000138604	protein_coding	0.615	0.391-0.968	0.0356992
VPS9D1	ENSG00000075399	protein_coding	1.626	1.033-2.560	0.0357471
SLC29A3	ENSG00000198246	protein_coding	1.624	1.033-2.554	0.0357582
SPAG7	ENSG00000091640	protein_coding	1.631	1.033-2.575	0.035797
DMWD	ENSG00000185800	protein_coding	1.622	1.032-2.548	0.0358733
ALKBH4	ENSG00000160993	protein_coding	1.622	1.032-2.548	0.0358757
TMEM259	ENSG00000182087	protein_coding	1.623	1.032-2.550	0.0358911
PRR12	ENSG00000126464	protein_coding	1.626	1.033-2.560	0.0358952
ITGB3BP	ENSG00000142856	protein_coding	0.615	0.390-0.969	0.0360179
AC005832.4	ENSG00000272921	protein_coding	1.632	1.032-2.579	0.0360845
BCS1L	ENSG00000074582	protein_coding	1.631	1.032-2.576	0.0361501
PCED1B	ENSG00000179715	protein_coding	1.634	1.032-2.587	0.0361687
GBP7	ENSG00000213512	protein_coding	0.615	0.391-0.969	0.0361766
C4orf46	ENSG00000205208	protein_coding	0.616	0.391-0.969	0.0362411
UQCC3	ENSG00000204922	protein_coding	1.629	1.031-2.571	0.0363809
ZSWIM8	ENSG00000214655	protein_coding	1.620	1.031-2.546	0.0364286
TRAF5	ENSG00000082512	protein_coding	1.628	1.031-2.569	0.0364295
DENND10	ENSG00000119979	protein_coding	0.616	0.391-0.970	0.0364418
PNPLA6	ENSG00000032444	protein_coding	1.624	1.031-2.558	0.0364517
DBNL	ENSG00000136279	protein_coding	1.623	1.031-2.554	0.0365028
CINP	ENSG00000100865	protein_coding	1.622	1.031-2.554	0.03657
FASTKD3	ENSG00000124279	protein_coding	0.616	0.392-0.970	0.036604
ANGPTL7	ENSG00000171819	protein_coding	1.628	1.031-2.572	0.0366233
SSR1	ENSG00000124783	protein_coding	0.616	0.392-0.970	0.0366343
H4C12	ENSG00000273542	protein_coding	0.616	0.390-0.970	0.0366358
HSPA13	ENSG00000155304	protein_coding	0.614	0.389-0.970	0.0366477
MAEL	ENSG00000143194	protein_coding	0.615	0.389-0.970	0.0366489
GAPDH	ENSG00000111640	protein_coding	1.622	1.030-2.553	0.0366943
TIGD6	ENSG00000164296	protein_coding	0.617	0.392-0.971	0.0367162
ATF7IP	ENSG00000171681	protein_coding	0.616	0.391-0.971	0.0367307
ATN1	ENSG00000111676	protein_coding	1.621	1.030-2.552	0.0367962
LMX1B	ENSG00000136944	protein_coding	1.626	1.030-2.567	0.0368735
EMC4	ENSG00000128463	protein_coding	1.621	1.030-2.552	0.0369236
LRP12	ENSG00000147650	protein_coding	0.617	0.392-0.971	0.036925
SYF2	ENSG00000117614	protein_coding	0.616	0.391-0.971	0.0369364
CLCNKB	ENSG00000184908	protein_coding	1.626	1.030-2.566	0.0369771
NIPSNAP2	ENSG00000146729	protein_coding	0.617	0.392-0.971	0.0369848
PML	ENSG00000140464	protein_coding	1.621	1.030-2.552	0.0369997
TRMT1L	ENSG00000121486	protein_coding	0.619	0.394-0.971	0.0370143
FBXL3	ENSG00000005812	protein_coding	0.618	0.394-0.971	0.0370192
LZTS2	ENSG00000107816	protein_coding	1.621	1.030-2.554	0.0370247
P4HB	ENSG00000185624	protein_coding	0.615	0.389-0.971	0.0370875
PFKM	ENSG00000152556	protein_coding	1.625	1.029-2.564	0.0371293
TLN2	ENSG00000171914	protein_coding	0.616	0.390-0.972	0.0371452
SMAD1	ENSG00000170365	protein_coding	0.617	0.392-0.972	0.0371474
FOXD1	ENSG00000251493	protein_coding	1.620	1.029-2.550	0.0371678
DNAH9	ENSG00000007174	protein_coding	0.614	0.389-0.972	0.0371931
RNF6	ENSG00000127870	protein_coding	0.617	0.392-0.972	0.0372366
TRMT2A	ENSG00000099899	protein_coding	1.620	1.029-2.551	0.0373347
HAGH	ENSG00000063854	protein_coding	1.619	1.028-2.548	0.0374076
NPTN	ENSG00000156642	protein_coding	0.618	0.392-0.972	0.0374386
WDR31	ENSG00000148225	protein_coding	0.618	0.393-0.973	0.0375113
ODF3L2	ENSG00000181781	protein_coding	1.619	1.028-2.548	0.037544
PI4K2A	ENSG00000155252	protein_coding	1.620	1.028-2.552	0.0375545
PRPS2	ENSG00000101911	protein_coding	0.618	0.392-0.973	0.0375847
PGM2	ENSG00000169299	protein_coding	0.619	0.394-0.973	0.0376221
CDKN1C	ENSG00000129757	protein_coding	1.618	1.028-2.547	0.0377403
POP7	ENSG00000172336	protein_coding	1.615	1.027-2.538	0.0378242
MAF1	ENSG00000179632	protein_coding	1.617	1.027-2.545	0.0378515
NADSYN1	ENSG00000172890	protein_coding	1.622	1.027-2.559	0.0378666
CCDC61	ENSG00000104983	protein_coding	1.618	1.027-2.547	0.0378922
TMTC3	ENSG00000139324	protein_coding	0.618	0.393-0.974	0.0379257
NUDT12	ENSG00000112874	protein_coding	0.619	0.393-0.974	0.0379632
SCARF2	ENSG00000244486	protein_coding	1.616	1.027-2.542	0.0379681
EPS8L2	ENSG00000177106	protein_coding	1.617	1.027-2.546	0.0380481
LINGO3	ENSG00000220008	protein_coding	1.614	1.027-2.537	0.0381064
ADGRL3	ENSG00000150471	protein_coding	0.616	0.390-0.974	0.0381163
SDHAF1	ENSG00000205138	protein_coding	1.614	1.026-2.537	0.0381839
SYNDIG1L	ENSG00000183379	protein_coding	1.614	1.026-2.538	0.038211
SLC35F1	ENSG00000196376	protein_coding	1.623	1.027-2.566	0.0382642
C1orf116	ENSG00000182795	protein_coding	1.620	1.026-2.558	0.0382829
XRCC3	ENSG00000126215	protein_coding	1.616	1.026-2.543	0.0382978
MEX3D	ENSG00000181588	protein_coding	1.613	1.026-2.535	0.0383058
SENP8	ENSG00000166192	protein_coding	0.620	0.395-0.975	0.0383307
ADAMTSL4	ENSG00000143382	protein_coding	1.616	1.026-2.546	0.0383649
FAHD1	ENSG00000180185	protein_coding	0.619	0.393-0.975	0.0383843
IPO5	ENSG00000065150	protein_coding	1.622	1.026-2.564	0.0384387
MRPL28	ENSG00000086504	protein_coding	1.615	1.026-2.542	0.0384561
PLXND1	ENSG00000004399	protein_coding	1.615	1.026-2.544	0.0385204
CCDC153	ENSG00000248712	protein_coding	1.615	1.026-2.544	0.0385578
METTL15	ENSG00000169519	protein_coding	0.621	0.395-0.975	0.0386161
KIAA1671	ENSG00000197077	protein_coding	0.621	0.395-0.975	0.0386286
TCF15	ENSG00000125878	protein_coding	1.614	1.025-2.542	0.0387106
SVBP	ENSG00000177868	protein_coding	0.619	0.393-0.975	0.0387121
ABCA5	ENSG00000154265	protein_coding	0.620	0.394-0.976	0.0387395
GJD3	ENSG00000183153	protein_coding	1.614	1.025-2.542	0.038787
FZD3	ENSG00000104290	protein_coding	0.621	0.395-0.976	0.0387873
GBP1	ENSG00000117228	protein_coding	0.619	0.393-0.976	0.0388686
ACTR8	ENSG00000113812	protein_coding	0.623	0.397-0.976	0.0388713
ATAD3C	ENSG00000215915	protein_coding	1.615	1.025-2.544	0.0389161
FAM229A	ENSG00000225828	protein_coding	1.609	1.024-2.527	0.0389347
RAB7B	ENSG00000276600	protein_coding	1.618	1.025-2.556	0.0389533
IZUMO4	ENSG00000099840	protein_coding	1.604	1.024-2.512	0.0389544
ERI1	ENSG00000104626	protein_coding	0.620	0.394-0.976	0.0390037
UBE2Q1	ENSG00000160714	protein_coding	1.622	1.025-2.568	0.0390139
DOCK6	ENSG00000130158	protein_coding	1.609	1.024-2.528	0.0390168
KANK2	ENSG00000197256	protein_coding	1.618	1.024-2.554	0.0390448
ALAD	ENSG00000148218	protein_coding	1.617	1.024-2.553	0.0391213
ATP5ME	ENSG00000169020	protein_coding	0.617	0.390-0.976	0.039122
SCNN1B	ENSG00000168447	protein_coding	1.613	1.024-2.541	0.0391375
BATF	ENSG00000156127	protein_coding	1.614	1.024-2.545	0.0391406
AFF1	ENSG00000172493	protein_coding	0.622	0.396-0.977	0.0391435
ATG101	ENSG00000123395	protein_coding	1.617	1.024-2.552	0.0391913
TYROBP	ENSG00000011600	protein_coding	1.612	1.024-2.537	0.0391915
EPS8	ENSG00000151491	protein_coding	0.618	0.391-0.977	0.0392639
GPR141	ENSG00000187037	protein_coding	0.618	0.391-0.977	0.0393154
FOXO6	ENSG00000204060	protein_coding	1.608	1.024-2.527	0.0393233
ATP6AP1	ENSG00000071553	protein_coding	1.608	1.023-2.526	0.0393764
SMIM18	ENSG00000253457	protein_coding	0.619	0.392-0.977	0.0393829
YDJC	ENSG00000161179	protein_coding	1.611	1.023-2.536	0.0393894
ATPSCKMT	ENSG00000150756	protein_coding	0.623	0.397-0.977	0.0393984
SOCS6	ENSG00000170677	protein_coding	0.622	0.396-0.977	0.039408
SIX5	ENSG00000177045	protein_coding	1.608	1.023-2.526	0.0394472
CCS	ENSG00000173992	protein_coding	1.624	1.024-2.576	0.0395056
C3orf62	ENSG00000188315	protein_coding	1.610	1.023-2.535	0.0395617
B3GALT6	ENSG00000176022	protein_coding	1.607	1.023-2.524	0.0395859
AK4	ENSG00000162433	protein_coding	0.619	0.392-0.977	0.0396212
TMSB15B	ENSG00000269226	protein_coding	0.623	0.396-0.978	0.0396312
SPINK6	ENSG00000178172	protein_coding	1.615	1.023-2.549	0.0396348
ENKD1	ENSG00000124074	protein_coding	1.615	1.023-2.548	0.0396589
LRPAP1	ENSG00000163956	protein_coding	1.611	1.023-2.536	0.0396785
SLC12A4	ENSG00000124067	protein_coding	1.610	1.023-2.536	0.0396791
NIT1	ENSG00000158793	protein_coding	1.614	1.023-2.547	0.0396997
CPA3	ENSG00000163751	protein_coding	0.621	0.394-0.978	0.0397161
PCBP3	ENSG00000183570	protein_coding	1.607	1.023-2.526	0.0397229
GLDN	ENSG00000186417	protein_coding	1.611	1.023-2.537	0.039732
TMEM191C	ENSG00000206140	protein_coding	1.603	1.022-2.514	0.0397353
TNFRSF4	ENSG00000186827	protein_coding	1.611	1.022-2.537	0.0398153
SNAP47	ENSG00000143740	protein_coding	1.620	1.023-2.565	0.0398239
MZF1	ENSG00000099326	protein_coding	1.606	1.022-2.522	0.0398253
GNL3	ENSG00000163938	protein_coding	0.623	0.396-0.978	0.0398663
KRT6C	ENSG00000170465	protein_coding	1.614	1.022-2.547	0.0398671
TUT1	ENSG00000149016	protein_coding	1.617	1.022-2.558	0.039922
KLK13	ENSG00000167759	protein_coding	1.619	1.022-2.564	0.0399711
HMGB1	ENSG00000189403	protein_coding	0.621	0.395-0.978	0.0399777
ASB4	ENSG00000005981	protein_coding	1.613	1.022-2.547	0.0400236
MFSD11	ENSG00000092931	protein_coding	0.622	0.395-0.979	0.0400637
PGAP2	ENSG00000148985	protein_coding	1.608	1.022-2.531	0.0400768
NRXN3	ENSG00000021645	protein_coding	1.610	1.022-2.536	0.0401645
TCF20	ENSG00000100207	protein_coding	0.622	0.395-0.979	0.0401722
WBP1	ENSG00000239779	protein_coding	1.608	1.021-2.532	0.0402842
MCEMP1	ENSG00000183019	protein_coding	1.610	1.021-2.537	0.0402967
AMN	ENSG00000166126	protein_coding	1.604	1.021-2.521	0.0402995
FAM160A1	ENSG00000164142	protein_coding	0.622	0.395-0.979	0.0403423
OSR1	ENSG00000143867	protein_coding	1.613	1.021-2.546	0.0403541
CEACAM19	ENSG00000186567	protein_coding	1.607	1.021-2.530	0.0404064
FHDC1	ENSG00000137460	protein_coding	0.620	0.393-0.979	0.0404389
SUPT5H	ENSG00000196235	protein_coding	1.608	1.021-2.531	0.0404523
SNRPG	ENSG00000143977	protein_coding	0.623	0.396-0.980	0.0404621
AARS2	ENSG00000124608	protein_coding	1.608	1.021-2.534	0.0405065
RBP3	ENSG00000265203	protein_coding	1.611	1.021-2.543	0.0405104
TLE1	ENSG00000196781	protein_coding	1.611	1.021-2.542	0.0405587
KRT14	ENSG00000186847	protein_coding	1.611	1.021-2.543	0.0406212
MACIR	ENSG00000181751	protein_coding	0.623	0.396-0.980	0.0407199
ACKR1	ENSG00000213088	protein_coding	1.616	1.020-2.558	0.0407495
TRA2B	ENSG00000136527	protein_coding	0.624	0.397-0.981	0.0408203
ZNF148	ENSG00000163848	protein_coding	0.624	0.398-0.981	0.0408219
C12orf76	ENSG00000174456	protein_coding	1.606	1.020-2.528	0.040949
KAZALD1	ENSG00000107821	protein_coding	1.599	1.019-2.507	0.0409659
HS3ST2	ENSG00000122254	protein_coding	1.606	1.019-2.529	0.0410401
GALR2	ENSG00000182687	protein_coding	1.606	1.019-2.530	0.0410807
AC135178.3	ENSG00000263809	protein_coding	0.623	0.396-0.981	0.0410903
NAGK	ENSG00000124357	protein_coding	1.605	1.019-2.528	0.0411223
PDS5A	ENSG00000121892	protein_coding	0.623	0.396-0.981	0.0411229
CANX	ENSG00000127022	protein_coding	0.625	0.398-0.981	0.0411642
ZNF619	ENSG00000177873	protein_coding	0.623	0.396-0.981	0.0411701
KIFC3	ENSG00000140859	protein_coding	1.605	1.019-2.527	0.0412079
DNAJC28	ENSG00000177692	protein_coding	0.623	0.396-0.981	0.0412249
AC005726.1	ENSG00000258472	protein_coding	1.609	1.019-2.540	0.041228
FHL3	ENSG00000183386	protein_coding	1.614	1.019-2.555	0.0412307
MYH7B	ENSG00000078814	protein_coding	1.604	1.019-2.526	0.0412353
ZNF197	ENSG00000186448	protein_coding	0.625	0.398-0.982	0.0412515
SF3A2	ENSG00000104897	protein_coding	1.600	1.019-2.513	0.0412527
PFN2	ENSG00000070087	protein_coding	1.608	1.019-2.539	0.041259
PLAGL2	ENSG00000126003	protein_coding	0.622	0.394-0.981	0.0412834
RRAGD	ENSG00000025039	protein_coding	1.611	1.019-2.547	0.041312
MAN2B1	ENSG00000104774	protein_coding	1.605	1.019-2.531	0.0414559
AGA	ENSG00000038002	protein_coding	0.623	0.396-0.982	0.0415134
TMCC2	ENSG00000133069	protein_coding	1.608	1.018-2.539	0.0415451
SLC16A13	ENSG00000174327	protein_coding	1.608	1.018-2.538	0.0415488
IL20RB	ENSG00000174564	protein_coding	1.607	1.018-2.536	0.0416059
RRH	ENSG00000180245	protein_coding	0.625	0.398-0.982	0.0416223
THEM6	ENSG00000130193	protein_coding	1.603	1.018-2.523	0.0416408
FSCN1	ENSG00000075618	protein_coding	1.602	1.018-2.522	0.0416519
BIRC2	ENSG00000110330	protein_coding	0.625	0.398-0.982	0.0416655
GNPNAT1	ENSG00000100522	protein_coding	0.625	0.398-0.982	0.0416805
LAPTM4B	ENSG00000104341	protein_coding	1.607	1.018-2.537	0.041724
AGAP3	ENSG00000133612	protein_coding	1.598	1.017-2.511	0.0418319
OVOL3	ENSG00000105261	protein_coding	1.606	1.018-2.535	0.0418611
TMEM141	ENSG00000244187	protein_coding	1.602	1.017-2.523	0.0418798
CCN3	ENSG00000136999	protein_coding	1.607	1.018-2.537	0.0419067
RPH3AL	ENSG00000181031	protein_coding	1.602	1.017-2.524	0.0419753
BAALC	ENSG00000164929	protein_coding	1.610	1.017-2.548	0.0420233
SLC6A20	ENSG00000163817	protein_coding	0.625	0.397-0.983	0.0420519
SRP68	ENSG00000167881	protein_coding	0.626	0.398-0.983	0.042095
HENMT1	ENSG00000162639	protein_coding	0.625	0.397-0.983	0.0421283
MCM6	ENSG00000076003	protein_coding	0.626	0.398-0.983	0.0421355
ASXL2	ENSG00000143970	protein_coding	0.626	0.398-0.984	0.0421921
H1-10	ENSG00000184897	protein_coding	1.601	1.017-2.520	0.0421926
DBN1	ENSG00000113758	protein_coding	1.600	1.017-2.519	0.0422089
DTX2	ENSG00000091073	protein_coding	1.598	1.017-2.511	0.0422476
PTP4A2	ENSG00000184007	protein_coding	0.625	0.397-0.984	0.0423132
BROX	ENSG00000162819	protein_coding	0.629	0.402-0.984	0.0423572
MYL6B	ENSG00000196465	protein_coding	1.605	1.016-2.534	0.0423725
DUS3L	ENSG00000141994	protein_coding	1.597	1.016-2.508	0.0423838
KDM4B	ENSG00000127663	protein_coding	1.598	1.016-2.512	0.0424277
NXPE1	ENSG00000095110	protein_coding	0.625	0.397-0.984	0.0424707
PRPF38B	ENSG00000134186	protein_coding	0.625	0.397-0.984	0.0424994
ZNF496	ENSG00000162714	protein_coding	1.602	1.016-2.525	0.0425206
GRB7	ENSG00000141738	protein_coding	1.604	1.016-2.534	0.0425353
CCDC18	ENSG00000122483	protein_coding	0.626	0.397-0.984	0.0425723
PDS5B	ENSG00000083642	protein_coding	0.627	0.399-0.985	0.0426131
TESK1	ENSG00000107140	protein_coding	1.599	1.016-2.518	0.0426482
ANKRD16	ENSG00000134461	protein_coding	1.595	1.015-2.505	0.0426887
OTUD4	ENSG00000164164	protein_coding	0.627	0.399-0.985	0.0427243
SCAMP1	ENSG00000085365	protein_coding	0.627	0.399-0.985	0.0427421
RNH1	ENSG00000023191	protein_coding	1.598	1.015-2.516	0.0427674
FBN3	ENSG00000142449	protein_coding	1.603	1.015-2.530	0.0427893
STEAP3	ENSG00000115107	protein_coding	1.604	1.015-2.535	0.0428072
MIEF1	ENSG00000100335	protein_coding	0.626	0.397-0.985	0.0428225
TTC27	ENSG00000018699	protein_coding	0.628	0.401-0.985	0.0428357
NOTCH4	ENSG00000204301	protein_coding	1.603	1.015-2.531	0.0428883
SPCS1	ENSG00000114902	protein_coding	0.626	0.397-0.985	0.0428968
RRS1	ENSG00000179041	protein_coding	1.604	1.015-2.536	0.042928
ELF2	ENSG00000109381	protein_coding	0.627	0.399-0.985	0.0429549
TMEM68	ENSG00000167904	protein_coding	0.624	0.395-0.985	0.042986
ARMT1	ENSG00000146476	protein_coding	0.628	0.400-0.985	0.0430082
ZNF696	ENSG00000185730	protein_coding	1.602	1.015-2.530	0.0430747
ZNF564	ENSG00000249709	protein_coding	0.627	0.399-0.986	0.043086
VWA3A	ENSG00000175267	protein_coding	1.602	1.015-2.528	0.0430953
NDUFS7	ENSG00000115286	protein_coding	1.594	1.015-2.504	0.0431067
CIBAR1	ENSG00000188343	protein_coding	0.628	0.400-0.986	0.0431977
RAB5C	ENSG00000108774	protein_coding	0.624	0.395-0.986	0.0432116
SYTL4	ENSG00000102362	protein_coding	0.626	0.398-0.986	0.0432575
MIER3	ENSG00000155545	protein_coding	0.628	0.400-0.986	0.0432833
UCHL1	ENSG00000154277	protein_coding	1.601	1.014-2.526	0.0433264
METTL27	ENSG00000165171	protein_coding	1.590	1.014-2.492	0.0433472
KRT8	ENSG00000170421	protein_coding	1.597	1.014-2.514	0.0433712
SNTB2	ENSG00000168807	protein_coding	0.626	0.398-0.986	0.0433924
TMSB10	ENSG00000034510	protein_coding	1.600	1.014-2.526	0.0434201
GPR180	ENSG00000152749	protein_coding	0.628	0.400-0.986	0.0434452
UBA6	ENSG00000033178	protein_coding	0.628	0.399-0.986	0.0434472
GDF3	ENSG00000184344	protein_coding	1.596	1.014-2.512	0.043468
MFSD5	ENSG00000182544	protein_coding	1.591	1.014-2.496	0.0434685
YY2	ENSG00000230797	protein_coding	0.627	0.398-0.986	0.0434729
GPR85	ENSG00000164604	protein_coding	1.598	1.014-2.519	0.0434957
SEMA4A	ENSG00000196189	protein_coding	1.602	1.014-2.530	0.0435236
CCDC9	ENSG00000105321	protein_coding	1.596	1.013-2.513	0.0436086
LARS2	ENSG00000011376	protein_coding	0.627	0.398-0.987	0.0436882
RPL13A	ENSG00000142541	protein_coding	1.595	1.013-2.511	0.0437646
PDP2	ENSG00000172840	protein_coding	0.629	0.400-0.987	0.043851
PPARGC1B	ENSG00000155846	protein_coding	0.627	0.399-0.987	0.0439692
RPS11	ENSG00000142534	protein_coding	1.594	1.013-2.509	0.0440321
RHOB	ENSG00000143878	protein_coding	1.610	1.013-2.560	0.0440645
CYCS	ENSG00000172115	protein_coding	0.628	0.399-0.988	0.0440764
HMGN5	ENSG00000198157	protein_coding	0.629	0.400-0.988	0.0441037
GBP4	ENSG00000162654	protein_coding	0.627	0.398-0.988	0.0441398
SNTN	ENSG00000188817	protein_coding	0.629	0.400-0.988	0.044233
TSPAN18	ENSG00000157570	protein_coding	1.599	1.012-2.526	0.0443164
SUSD2	ENSG00000099994	protein_coding	1.595	1.012-2.513	0.044337
INKA1	ENSG00000185614	protein_coding	1.594	1.012-2.511	0.0443557
CENPW	ENSG00000203760	protein_coding	0.628	0.399-0.988	0.0443614
ARHGAP1	ENSG00000175220	protein_coding	1.593	1.012-2.509	0.0444661
ISOC2	ENSG00000063241	protein_coding	1.592	1.011-2.506	0.0445182
RTEL1-TNFRSF6B	ENSG00000026036	protein_coding	1.593	1.011-2.508	0.0445748
NKPD1	ENSG00000179846	protein_coding	1.596	1.011-2.519	0.0446367
SPIN3	ENSG00000204271	protein_coding	1.592	1.011-2.507	0.0446572
EXD3	ENSG00000187609	protein_coding	1.593	1.011-2.510	0.0446942
AMDHD2	ENSG00000162066	protein_coding	1.588	1.011-2.495	0.044731
NDUFA3	ENSG00000170906	protein_coding	1.591	1.011-2.505	0.0447333
CASKIN1	ENSG00000167971	protein_coding	1.589	1.011-2.499	0.04474
MRPL45	ENSG00000278845	protein_coding	0.628	0.399-0.989	0.0447508
PIGX	ENSG00000163964	protein_coding	0.629	0.400-0.989	0.0447564
HSPA1A	ENSG00000204389	protein_coding	1.592	1.011-2.507	0.0447926
DSC2	ENSG00000134755	protein_coding	0.628	0.399-0.989	0.0448066
CNGB3	ENSG00000170289	protein_coding	1.595	1.011-2.518	0.0448099
PPP1R14B	ENSG00000173457	protein_coding	1.596	1.011-2.521	0.0448281
GTF2A2	ENSG00000140307	protein_coding	1.596	1.011-2.520	0.0448356
TCERG1	ENSG00000113649	protein_coding	0.629	0.400-0.989	0.0448592
HTR2B	ENSG00000135914	protein_coding	1.596	1.011-2.520	0.0449097
DDR1	ENSG00000204580	protein_coding	1.588	1.010-2.495	0.044945
RAMP2	ENSG00000131477	protein_coding	1.596	1.011-2.519	0.0449489
GPR31	ENSG00000120436	protein_coding	0.626	0.397-0.990	0.0449723
THBS4	ENSG00000113296	protein_coding	1.596	1.010-2.521	0.0450126
CREG2	ENSG00000175874	protein_coding	1.595	1.010-2.516	0.045015
TRPV4	ENSG00000111199	protein_coding	1.592	1.010-2.508	0.0450481
HOXC11	ENSG00000123388	protein_coding	1.600	1.010-2.533	0.0450487
PYM1	ENSG00000170473	protein_coding	1.602	1.010-2.541	0.0450489
TIGD2	ENSG00000180346	protein_coding	0.630	0.401-0.990	0.0450953
SERTAD1	ENSG00000197019	protein_coding	1.591	1.010-2.505	0.0450993
UBXN2B	ENSG00000215114	protein_coding	0.627	0.397-0.990	0.0451051
CHRNB2	ENSG00000160716	protein_coding	1.601	1.010-2.537	0.0451164
[truncated: 17,579 more rows]
