# Supplementary material for: High Expression of FCRLB Predicts Poor Prognosis in Patients With Colorectal Cancer
Source: Front Genet. 2022 Jun 16;13:882307. doi: 10.3389/fgene.2022.882307 (PMC9244534; doi:10.3389/fgene.2022.882307)
Supplement: Supplementary file 4 [file Table6.XLS]

## Sheet: Sheet1
gene name	Reason for filtering out	DOI of related literature
B3GALT6	The association with CRC has been reported	10.3389/fcell.2021.763875
PSMD12	function in cancer has been elaborated	10.21037/atm-21-1481;10.1016/j.bbrc.2020.03.095
MORC2	function in CRC has been elaborated	10.1111/cas.13863
TEX11	The association with CRC has been reported	10.3390/biomedicines9121937;10.1007/s11033-013-2694-0
CADM3	The association with CRC has been reported	10.2217/epi-2019-0133
FCRLB
SNRPG	function in cancer has been elaborated	10.20892/j.issn.2095-3941.2019.0164
PALB2	The association with CRC has been reported	10.1016/j.compbiolchem.2020.107289
GPD1L	The association with CRC has been reported	10.1155/2020/5974350
CENPW	function in cancer has been elaborated	10.1177/15330338211007253
ABCE1	function in cancer has been elaborated	10.1158/0008-5472.CAN-19-3914
KPNA2	function in CRC and other cancers has been elaborated	10.1002/jcb.28840
MCM6	function in cancer has been elaborated	10.1186/s12885-021-08344-z
SSX2IP	function in cancer has been elaborated	10.1186/1479-5876-11-52
CCBE1	function in CRC has been elaborated	10.2174/1566524021666211124092804
PGM5	The association with CRC has been reported	10.1186/s12935-019-0967-y
SMOX	The association with CRC has been reported	10.1155/2016/2353560;10.3390/biomedicines10030626.
ZW10	function in cancer has been elaborated	10.12659/MSM.921659
ATP8B1	The association with CRC has been reported	10.1155/2020/2015648
GSTM2	The association with CRC has been reported	10.2217/epi-2019-0133
AOC3	The association with CRC has been reported	10.1186/s12885-016-2183-7
PCOLCE2	The association with CRC has been reported	10.1016/j.gene.2019.01.001
TPCN1	function in cancer has been elaborated	10.1016/j.bbrc.2016.06.127
FAM193B	function in cancer has been elaborated	10.18632/aging.203514
SCP2	function in cancer has been elaborated	10.1111/jcmm.16930;10.1186/s13046-019-1411-9
PYGM	No difference in expression levels in CRC paired tissue samples
MAN1A1	function in cancer has been elaborated	10.1038/bjc.2017.472
CHEK1	The association with CRC has been reported	10.3892/mmr.2019.10336
ALDH6A1	function in cancer has been elaborated	10.1186/s12967-020-02268-1
TXNDC12	function in cancer has been elaborated	10.1038/s41418-019-0421-7
HAUS6	function in cancer has been elaborated	10.3389/fcell.2021.772077
CORO6	function in cancer has been elaborated	10.3389/fcell.2021.647301
QSOX2	function in cancer has been elaborated	10.3389/fcell.2021.688798.
MYO1D	The association with CRC has been reported	10.1016/j.tranon.2022.101389
CNN1	function in cancer has been elaborated	10.1038/s41417-020-00277-2
ADAMTSL4	Low expression in CRC conpared to normal tissues, but high expression predicts poor prognosis
NOL11	High expression in CRC conpared to normal tissues, but high expression predicts good prognosis
ABHD6	function in cancer has been elaborated	10.1016/j.ebiom.2020.102696
MPC1	function in cancer has been elaborated	10.18632/oncotarget.7405
HSPB7	function in cancer has been elaborated	10.3892/ijo.2014.2314
