# Supplementary material for: High Expression of FCRLB Predicts Poor Prognosis in Patients With Colorectal Cancer
Source: Front Genet. 2022 Jun 16;13:882307. doi: 10.3389/fgene.2022.882307 (PMC9244534; doi:10.3389/fgene.2022.882307)
Supplement: Supplementary file 5 [file Table4.XLSX]

## Sheet: Sheet 1
gene_name	gene_id	gene_biotype	HR	CI	p.Cox
DPP7	ENSG00000176978	protein_coding	2.426	1.608-3.660	2.39995e-05	FGF19
NTN5	ENSG00000142233	protein_coding	2.309	1.534-3.475	6.04352e-05	COMP
POFUT2	ENSG00000186866	protein_coding	2.261	1.506-3.395	8.34379e-05	NXPH4
TAOK2	ENSG00000149930	protein_coding	2.208	1.468-3.319	0.000141339	HOXC11
LBX2	ENSG00000179528	protein_coding	2.205	1.466-3.315	0.000144523	ULBP2
METTL27	ENSG00000165171	protein_coding	2.183	1.451-3.282	0.000177196	TNNT1
BRIP1	ENSG00000136492	protein_coding	0.461	0.308-0.691	0.000177648	GAST
CLK2	ENSG00000176444	protein_coding	2.181	1.441-3.301	0.000225239	CCDC78
GABRD	ENSG00000187730	protein_coding	2.115	1.413-3.166	0.000272825	STC2
HOOK1	ENSG00000134709	protein_coding	0.477	0.319-0.713	0.000307389	GNGT1
BMP2K	ENSG00000138756	protein_coding	0.467	0.307-0.710	0.00036102	MUCL3									1.5
MPP2	ENSG00000108852	protein_coding	2.085	1.392-3.123	0.000361758	ERFE									#NAME?
COLGALT2	ENSG00000198756	protein_coding	2.123	1.402-3.215	0.000375021	HES7
ALOX12	ENSG00000108839	protein_coding	2.077	1.387-3.112	0.000390452	H2AC14
KCNH3	ENSG00000135519	protein_coding	2.069	1.383-3.097	0.000406197	CDKN2A
KIAA0825	ENSG00000185261	protein_coding	0.470	0.309-0.715	0.000425647	APELA
CYP21A2	ENSG00000231852	protein_coding	2.057	1.377-3.072	0.000427989	GABRD
PCED1A	ENSG00000132635	protein_coding	2.026	1.356-3.027	0.000568695	ALOXE3
PROCA1	ENSG00000167525	protein_coding	2.043	1.361-3.068	0.000570539	FJX1
NOL11	ENSG00000130935	protein_coding	0.492	0.328-0.738	0.00060238	PLAC1
HCN2	ENSG00000099822	protein_coding	2.017	1.348-3.019	0.000649168	CCDC187
NPAS1	ENSG00000130751	protein_coding	1.998	1.341-2.976	0.000668868	CILP2
ANKRD24	ENSG00000089847	protein_coding	2.006	1.342-2.997	0.000683971	GJB6
GSR	ENSG00000104687	protein_coding	0.492	0.326-0.742	0.000726171	TNNT2
USP20	ENSG00000136878	protein_coding	1.997	1.336-2.984	0.000737663	INHBB
ENO3	ENSG00000108515	protein_coding	1.994	1.329-2.992	0.000855197	SMOX
SIPA1	ENSG00000213445	protein_coding	1.964	1.316-2.930	0.000947736	NDUFA4L2
LRCH4	ENSG00000077454	protein_coding	1.967	1.314-2.943	0.00100207	ITIH6
CCDC114	ENSG00000105479	protein_coding	1.969	1.313-2.953	0.00105007	SPOCD1
PPFIA4	ENSG00000143847	protein_coding	1.949	1.307-2.906	0.00105444	LCN12
CLK3	ENSG00000179335	protein_coding	1.958	1.309-2.930	0.00107716	NPIPB5
SCT	ENSG00000070031	protein_coding	1.951	1.305-2.916	0.00111386	NPIPA3
HOXD13	ENSG00000128714	protein_coding	1.949	1.302-2.916	0.00118401	HSF4
DENND6B	ENSG00000205593	protein_coding	1.938	1.298-2.894	0.00120957	KCNJ14
RPL3L	ENSG00000140986	protein_coding	1.937	1.297-2.892	0.00122912	ALPP
MIER2	ENSG00000105556	protein_coding	1.942	1.298-2.906	0.00124053	HOXC6
HSPA1A	ENSG00000204389	protein_coding	1.950	1.300-2.926	0.00125189	MYH7B
CUL7	ENSG00000044090	protein_coding	1.928	1.291-2.878	0.00132864	CALML6
PDE12	ENSG00000174840	protein_coding	0.519	0.348-0.775	0.0013293	GRIN3B
PARP6	ENSG00000137817	protein_coding	1.941	1.294-2.912	0.00134025	BAMBI
MRPL37	ENSG00000116221	protein_coding	0.518	0.347-0.775	0.00136613	ZNF692
PRRT1	ENSG00000204314	protein_coding	1.921	1.287-2.869	0.00141302	KCNK15
SMARCD3	ENSG00000082014	protein_coding	1.923	1.287-2.873	0.00141537	CCDC114
EXOC3L4	ENSG00000205436	protein_coding	1.923	1.287-2.872	0.00141653	HAMP
TSPEAR	ENSG00000175894	protein_coding	1.912	1.283-2.850	0.00145196	FSCN1
TNK2	ENSG00000061938	protein_coding	1.907	1.281-2.837	0.0014635	TRAF5
TPM2	ENSG00000198467	protein_coding	1.911	1.282-2.848	0.00146688	MC1R
ULBP2	ENSG00000131015	protein_coding	1.908	1.281-2.842	0.00147372	ADAMTSL2
ADAMTSL2	ENSG00000197859	protein_coding	1.907	1.281-2.840	0.00148373	BARX1
ABCA7	ENSG00000064687	protein_coding	1.913	1.281-2.858	0.00153432	NOTCH3
TMSB4X	ENSG00000205542	protein_coding	0.523	0.351-0.781	0.00154043	FAM166A
SYAP1	ENSG00000169895	protein_coding	0.520	0.347-0.780	0.00156248	FOXC1
ALG14	ENSG00000172339	protein_coding	0.522	0.349-0.782	0.00159224	ODF3L2
FJX1	ENSG00000179431	protein_coding	1.904	1.275-2.844	0.00165698	ZDHHC11
CRYBA4	ENSG00000196431	protein_coding	1.900	1.273-2.837	0.00168485	ATP2A1
FDFT1	ENSG00000079459	protein_coding	0.523	0.349-0.785	0.00173232	TNFRSF19
PMCH	ENSG00000183395	protein_coding	0.523	0.348-0.785	0.00174514	GABRA4
BRICD5	ENSG00000182685	protein_coding	1.887	1.268-2.808	0.00175369	PPFIA4
TEX2	ENSG00000136478	protein_coding	0.524	0.349-0.786	0.00176815	QSOX2
PTPN18	ENSG00000072135	protein_coding	1.910	1.273-2.865	0.0017698	FSTL3
MEF2B	ENSG00000213999	protein_coding	1.895	1.269-2.830	0.00177786	SLC16A8
CLECL1	ENSG00000184293	protein_coding	0.516	0.340-0.782	0.00182632	SLC6A1
TMUB1	ENSG00000164897	protein_coding	1.891	1.266-2.823	0.00184217	PLPPR3
MED13	ENSG00000108510	protein_coding	0.523	0.348-0.787	0.00188291	ADAM8
TNNT2	ENSG00000118194	protein_coding	1.917	1.271-2.892	0.00191123	KPNA2
UQCRFS1	ENSG00000169021	protein_coding	0.529	0.353-0.791	0.00194048	CHEK1
BGLAP	ENSG00000242252	protein_coding	1.886	1.261-2.821	0.00201719	TRIP6
C16orf74	ENSG00000154102	protein_coding	1.885	1.260-2.821	0.00202754	KIFC3
ZFR2	ENSG00000105278	protein_coding	1.872	1.257-2.788	0.00204385	SPIN3
ANAPC2	ENSG00000176248	protein_coding	1.891	1.261-2.837	0.00207331	SCARF2
ARMC5	ENSG00000140691	protein_coding	1.872	1.253-2.796	0.00219113	ASIC3
AC090360.1	ENSG00000267127	protein_coding	1.856	1.246-2.766	0.00236856	KNDC1
KPNA2	ENSG00000182481	protein_coding	0.539	0.362-0.803	0.00238164	CAPS
MSANTD1	ENSG00000188981	protein_coding	1.846	1.243-2.743	0.00239206	CENPW
CCDC151	ENSG00000198003	protein_coding	1.855	1.245-2.766	0.00241446	RHOD
CNN1	ENSG00000130176	protein_coding	1.845	1.242-2.742	0.00242391	DEPDC1B
FSTL3	ENSG00000070404	protein_coding	1.846	1.241-2.746	0.00249018	BRICD5
MTUS1	ENSG00000129422	protein_coding	0.537	0.359-0.804	0.0025063	BRIP1
CXCL8	ENSG00000169429	protein_coding	0.535	0.356-0.804	0.00259302	FCRLB
INAFM1	ENSG00000257704	protein_coding	1.840	1.237-2.737	0.00260482	DRD4
EGFL7	ENSG00000172889	protein_coding	1.831	1.233-2.719	0.0026962	DPP7
ZYG11B	ENSG00000162378	protein_coding	0.540	0.361-0.807	0.00269861	TCHH
MRPL58	ENSG00000167862	protein_coding	0.543	0.365-0.809	0.00271359	PLSCR3
GSTM2	ENSG00000213366	protein_coding	1.831	1.233-2.720	0.0027234	DLX2
DIPK1B	ENSG00000165716	protein_coding	1.834	1.233-2.729	0.00275806	ANKZF1
ASB6	ENSG00000148331	protein_coding	1.837	1.233-2.736	0.00280645	HAUS6
ENDOV	ENSG00000173818	protein_coding	1.843	1.234-2.752	0.00281323	ZFP2
SLC16A8	ENSG00000100156	protein_coding	1.853	1.236-2.779	0.00284368	HLX
TMEM86B	ENSG00000180089	protein_coding	1.842	1.233-2.751	0.00285575	PDLIM7
CCDC78	ENSG00000162004	protein_coding	1.840	1.232-2.746	0.00286185	PODN
ISYNA1	ENSG00000105655	protein_coding	1.829	1.230-2.721	0.00287595	PRNP
ERICH6	ENSG00000163645	protein_coding	1.836	1.231-2.738	0.00288999	MYO1D
RAB3IL1	ENSG00000167994	protein_coding	1.825	1.228-2.713	0.00290374	RPS6KA5
COQ2	ENSG00000173085	protein_coding	0.544	0.364-0.812	0.00292829	KBTBD11
MARVELD1	ENSG00000155254	protein_coding	1.826	1.228-2.715	0.00294603	SCP2
ARV1	ENSG00000173409	protein_coding	0.550	0.371-0.816	0.00298655	ZNF132
SEMA6C	ENSG00000143434	protein_coding	1.818	1.224-2.701	0.00307083	HOXD4
LINC00634	ENSG00000205704	protein_coding	1.835	1.226-2.745	0.00316518	AHNAK2
ZNF692	ENSG00000171163	protein_coding	1.845	1.228-2.772	0.00317959	RNASE1
PCOLCE2	ENSG00000163710	protein_coding	1.826	1.224-2.725	0.00318455	ITGB1BP2
CCDC200	ENSG00000236383	protein_coding	1.820	1.222-2.709	0.00319108	MPC1
C20orf96	ENSG00000196476	protein_coding	1.815	1.220-2.700	0.00327627	GPR146
CHST13	ENSG00000180767	protein_coding	1.813	1.219-2.697	0.00328337	FAM110D
FZD3	ENSG00000104290	protein_coding	0.549	0.367-0.819	0.00334771	TLX2
PPP1R26	ENSG00000196422	protein_coding	1.823	1.220-2.723	0.00335552	RIMKLB
GPR146	ENSG00000164849	protein_coding	1.817	1.217-2.711	0.00347648	ADAMTSL4
HOXD9	ENSG00000128709	protein_coding	1.812	1.216-2.700	0.00347754	SPTBN4
LMNTD2	ENSG00000185522	protein_coding	1.811	1.216-2.697	0.00347906	MAN1A1
NMUR1	ENSG00000171596	protein_coding	1.805	1.214-2.682	0.00350642	MEOX2
GRID2IP	ENSG00000215045	protein_coding	1.809	1.215-2.694	0.00351839	RSPO3
ZCCHC3	ENSG00000247315	protein_coding	1.804	1.214-2.682	0.00352479	GPD1L
SSX2IP	ENSG00000117155	protein_coding	0.551	0.370-0.823	0.00357214	NAT1
RIMKLB	ENSG00000166532	protein_coding	1.805	1.213-2.685	0.00357902	CCL15
PAXX	ENSG00000148362	protein_coding	1.813	1.215-2.707	0.00359831	GSTM2
CPD	ENSG00000108582	protein_coding	0.542	0.359-0.819	0.00359839	CCDC136
MICALL2	ENSG00000164877	protein_coding	1.808	1.213-2.693	0.00361262	ANKRD53
ABHD8	ENSG00000127220	protein_coding	1.798	1.211-2.669	0.003613	PTPRN
RTL8A	ENSG00000203950	protein_coding	1.812	1.214-2.705	0.00362329	PLEKHG4B
DRD4	ENSG00000069696	protein_coding	1.808	1.213-2.695	0.00362363	ATP8B1
FBXL15	ENSG00000107872	protein_coding	1.800	1.211-2.676	0.00364658	CHRNB4
MUCL3	ENSG00000168631	protein_coding	1.809	1.213-2.698	0.00365217	NAT2
KRTAP5-1	ENSG00000205869	protein_coding	1.809	1.212-2.701	0.00373304	CORO6
AGAP9	ENSG00000204172	protein_coding	1.809	1.211-2.701	0.00376713	DTNA
JDP2	ENSG00000140044	protein_coding	1.795	1.208-2.666	0.00378341	JPH3
TRPM5	ENSG00000070985	protein_coding	1.806	1.210-2.696	0.00382026	MGP
TLE6	ENSG00000104953	protein_coding	1.814	1.210-2.717	0.00390275	TAS1R1
AVPR2	ENSG00000126895	protein_coding	1.810	1.210-2.709	0.00390997	FABP4
SPINK4	ENSG00000122711	protein_coding	0.557	0.374-0.830	0.00405254	PTH1R
CRELD1	ENSG00000163703	protein_coding	1.801	1.206-2.691	0.00406517	ITGA7
KCNJ14	ENSG00000182324	protein_coding	1.793	1.203-2.671	0.00410191	CLECL1
ATP5PB	ENSG00000116459	protein_coding	0.559	0.376-0.832	0.00410919	MPP2
CORO6	ENSG00000167549	protein_coding	1.789	1.202-2.662	0.00412109	FLNA
WNT10B	ENSG00000169884	protein_coding	1.778	1.199-2.636	0.0041947	MAP6
UCN	ENSG00000163794	protein_coding	1.783	1.200-2.650	0.00422483	WDR78
NDC1	ENSG00000058804	protein_coding	0.556	0.372-0.832	0.00432313	SGCA
BZW1	ENSG00000082153	protein_coding	0.561	0.378-0.835	0.00435646	CRYAB
TMEM106A	ENSG00000184988	protein_coding	1.777	1.197-2.640	0.00437558	ARHGEF25
RNF215	ENSG00000099999	protein_coding	1.786	1.198-2.660	0.00437978	REEP2
CYB5A	ENSG00000166347	protein_coding	0.560	0.375-0.834	0.00438586	PRELP
PRNP	ENSG00000171867	protein_coding	1.781	1.197-2.648	0.00438917	HSPB7
PDLIM4	ENSG00000131435	protein_coding	1.779	1.197-2.646	0.00440366	TPM2
ATP6V1B1	ENSG00000116039	protein_coding	1.779	1.196-2.647	0.00445437	AOC3
AL365205.1	ENSG00000124593	protein_coding	1.803	1.201-2.706	0.00447554	MS4A1
NCS1	ENSG00000107130	protein_coding	1.783	1.196-2.658	0.00454607	TMEM59L
COG2	ENSG00000135775	protein_coding	0.565	0.381-0.838	0.00458686	GRIK5
CANX	ENSG00000127022	protein_coding	0.559	0.373-0.836	0.00463149	CBLN2
C3orf62	ENSG00000188315	protein_coding	1.775	1.193-2.642	0.00466427	PCOLCE2
NCKAP5L	ENSG00000167566	protein_coding	1.772	1.192-2.633	0.00466492	MYL9
GPR179	ENSG00000277399	protein_coding	1.774	1.192-2.638	0.00467133	PGM5
ZNF212	ENSG00000170260	protein_coding	1.772	1.192-2.636	0.00469441	PLN
TMEM184A	ENSG00000164855	protein_coding	1.768	1.191-2.625	0.00469895	NLGN1
KAZALD1	ENSG00000107821	protein_coding	1.774	1.191-2.642	0.00482049	CCBE1
DMC1	ENSG00000100206	protein_coding	0.565	0.380-0.841	0.00484918	PYGM
GIPC2	ENSG00000137960	protein_coding	0.562	0.377-0.840	0.00490513	TEX11
ESCO2	ENSG00000171320	protein_coding	0.565	0.380-0.841	0.00491098	CNN1
PSMB2	ENSG00000126067	protein_coding	0.565	0.380-0.841	0.00493482	CADM3
FAM166A	ENSG00000188163	protein_coding	1.766	1.187-2.627	0.00500643
CDC27	ENSG00000004897	protein_coding	0.563	0.377-0.841	0.00501149
MC1R	ENSG00000258839	protein_coding	1.765	1.186-2.625	0.00506583
PSMD12	ENSG00000197170	protein_coding	0.564	0.378-0.842	0.00512035
WDR83	ENSG00000123154	protein_coding	1.778	1.188-2.660	0.00514693
FZD7	ENSG00000155760	protein_coding	1.771	1.186-2.643	0.00516741
INSL3	ENSG00000248099	protein_coding	1.757	1.183-2.609	0.00525216
ATP2A1	ENSG00000196296	protein_coding	1.764	1.184-2.628	0.00528946
ANKZF1	ENSG00000163516	protein_coding	1.762	1.183-2.626	0.00532574
NPEPPS	ENSG00000141279	protein_coding	0.566	0.379-0.845	0.00533158
PDIK1L	ENSG00000175087	protein_coding	0.569	0.383-0.846	0.00535641
GRIN3B	ENSG00000116032	protein_coding	1.751	1.180-2.596	0.00535912
PLEKHG4B	ENSG00000153404	protein_coding	1.758	1.182-2.615	0.00536905
PIGF	ENSG00000151665	protein_coding	0.568	0.381-0.846	0.00537567
CCBE1	ENSG00000183287	protein_coding	1.751	1.180-2.599	0.00542674
VWA3A	ENSG00000175267	protein_coding	1.761	1.182-2.623	0.00543491
ABCA5	ENSG00000154265	protein_coding	0.567	0.380-0.847	0.00555423
SRSF3	ENSG00000112081	protein_coding	0.571	0.384-0.849	0.00560709
LCAT	ENSG00000213398	protein_coding	1.748	1.177-2.596	0.00561967
FASTKD1	ENSG00000138399	protein_coding	0.569	0.382-0.848	0.00562992
DMPK	ENSG00000104936	protein_coding	1.747	1.177-2.595	0.00564127
SKOR1	ENSG00000188779	protein_coding	1.761	1.179-2.629	0.00565068
LZTS3	ENSG00000088899	protein_coding	1.753	1.178-2.610	0.00566919
TBC1D13	ENSG00000107021	protein_coding	1.751	1.177-2.605	0.00566971
C1orf198	ENSG00000119280	protein_coding	1.766	1.180-2.643	0.00570246
DNM1	ENSG00000106976	protein_coding	1.745	1.176-2.591	0.00572867
BCL10	ENSG00000142867	protein_coding	0.570	0.382-0.849	0.00575077
CTF1	ENSG00000150281	protein_coding	1.746	1.175-2.594	0.00577562
CYP19A1	ENSG00000137869	protein_coding	1.757	1.177-2.624	0.00583792
CRTC2	ENSG00000160741	protein_coding	1.756	1.176-2.621	0.00586934
ARL9	ENSG00000196503	protein_coding	1.753	1.176-2.613	0.00587742
SEZ6L2	ENSG00000174938	protein_coding	1.746	1.174-2.597	0.00589085
TAS1R1	ENSG00000173662	protein_coding	1.751	1.175-2.609	0.00589563
TRIP6	ENSG00000087077	protein_coding	1.762	1.177-2.638	0.00590312
HOXD12	ENSG00000170178	protein_coding	1.741	1.173-2.583	0.00593312
TTC7B	ENSG00000165914	protein_coding	1.745	1.174-2.595	0.00593941
WNT11	ENSG00000085741	protein_coding	1.746	1.173-2.598	0.00599427
KRTAP5-9	ENSG00000254997	protein_coding	1.744	1.173-2.594	0.0060106
HDAC10	ENSG00000100429	protein_coding	1.748	1.173-2.604	0.0060335
SCP2	ENSG00000116171	protein_coding	0.575	0.388-0.854	0.00603353
ZNF385C	ENSG00000187595	protein_coding	1.739	1.171-2.583	0.00608392
EHMT1	ENSG00000181090	protein_coding	1.737	1.170-2.578	0.00615558
EPO	ENSG00000130427	protein_coding	1.737	1.170-2.579	0.00618541
SLC39A8	ENSG00000138821	protein_coding	0.574	0.385-0.854	0.00623145
LNP1	ENSG00000206535	protein_coding	1.739	1.170-2.587	0.00626556
YY2	ENSG00000230797	protein_coding	0.575	0.386-0.855	0.00630241
CD1A	ENSG00000158477	protein_coding	0.575	0.387-0.856	0.00633456
CPT1B	ENSG00000205560	protein_coding	1.757	1.172-2.635	0.00635653
RRNAD1	ENSG00000143303	protein_coding	1.741	1.169-2.593	0.00640727
GNG5	ENSG00000174021	protein_coding	0.572	0.383-0.855	0.00641055
DLX2	ENSG00000115844	protein_coding	1.738	1.168-2.586	0.00643926
PLAAT5	ENSG00000168004	protein_coding	1.740	1.167-2.595	0.00657301
KIAA0895L	ENSG00000196123	protein_coding	1.735	1.166-2.581	0.00658004
SAG	ENSG00000130561	protein_coding	1.735	1.166-2.581	0.00658418
LEFTY2	ENSG00000143768	protein_coding	1.740	1.167-2.596	0.00660849
ARHGAP4	ENSG00000089820	protein_coding	1.754	1.169-2.632	0.00663114
HOXC8	ENSG00000037965	protein_coding	1.735	1.165-2.582	0.00665152
AP3B1	ENSG00000132842	protein_coding	0.578	0.389-0.859	0.00667018
GNGT1	ENSG00000127928	protein_coding	1.736	1.165-2.587	0.0066738
ULK3	ENSG00000140474	protein_coding	1.731	1.164-2.573	0.00668772
PPARGC1A	ENSG00000109819	protein_coding	0.578	0.388-0.859	0.00675615
ACRBP	ENSG00000111644	protein_coding	1.731	1.164-2.576	0.00676207
CNPY3	ENSG00000137161	protein_coding	1.730	1.163-2.572	0.00679335
KCND1	ENSG00000102057	protein_coding	1.723	1.161-2.555	0.00687896
ORC1	ENSG00000085840	protein_coding	0.578	0.389-0.860	0.00688167
GRSF1	ENSG00000132463	protein_coding	0.578	0.388-0.860	0.00691239
STXBP4	ENSG00000166263	protein_coding	0.578	0.388-0.860	0.00694772
TOX2	ENSG00000124191	protein_coding	1.732	1.162-2.581	0.00700558
ELFN1	ENSG00000225968	protein_coding	1.722	1.160-2.556	0.00701136
YJEFN3	ENSG00000250067	protein_coding	1.723	1.160-2.560	0.00702412
SLC25A24	ENSG00000085491	protein_coding	0.578	0.388-0.861	0.00703917
ATP5PD	ENSG00000167863	protein_coding	0.581	0.391-0.862	0.00705852
EPHX3	ENSG00000105131	protein_coding	1.726	1.160-2.568	0.00707837
DEPDC1B	ENSG00000035499	protein_coding	0.579	0.388-0.862	0.00717607
CRY2	ENSG00000121671	protein_coding	1.725	1.159-2.567	0.00720686
CFL1	ENSG00000172757	protein_coding	0.581	0.391-0.864	0.00723589
LRRC40	ENSG00000066557	protein_coding	0.579	0.389-0.863	0.00723812
PHF2	ENSG00000197724	protein_coding	1.728	1.159-2.575	0.00724528
APC2	ENSG00000115266	protein_coding	1.720	1.158-2.557	0.00728138
BCAM	ENSG00000187244	protein_coding	1.716	1.155-2.548	0.00744503
PLEKHA2	ENSG00000169499	protein_coding	0.575	0.384-0.863	0.00745664
CYB5R4	ENSG00000065615	protein_coding	0.580	0.389-0.865	0.00755509
GAS6	ENSG00000183087	protein_coding	1.712	1.153-2.541	0.00762846
HIGD1A	ENSG00000181061	protein_coding	0.585	0.395-0.868	0.00767276
GLDN	ENSG00000186417	protein_coding	1.721	1.155-2.565	0.00767989
SLC39A13	ENSG00000165915	protein_coding	1.711	1.153-2.539	0.0077092
HERC3	ENSG00000138641	protein_coding	0.581	0.390-0.866	0.00771584
ERFE	ENSG00000178752	protein_coding	1.723	1.154-2.572	0.0077618
USH1G	ENSG00000182040	protein_coding	1.707	1.151-2.532	0.00784944
KIF3A	ENSG00000131437	protein_coding	0.584	0.393-0.868	0.00786426
POR	ENSG00000127948	protein_coding	1.705	1.150-2.529	0.00788314
BOK	ENSG00000176720	protein_coding	1.707	1.151-2.533	0.00788534
C2orf50	ENSG00000150873	protein_coding	1.714	1.152-2.550	0.00790017
PLAC1	ENSG00000170965	protein_coding	1.709	1.151-2.538	0.00791599
CAMTA1	ENSG00000171735	protein_coding	0.585	0.393-0.869	0.00792
CCDC183	ENSG00000213213	protein_coding	1.716	1.152-2.556	0.00795186
NPR2	ENSG00000159899	protein_coding	1.708	1.150-2.536	0.00795505
BMPR1B	ENSG00000138696	protein_coding	1.714	1.151-2.553	0.00796589
PGLYRP2	ENSG00000161031	protein_coding	1.702	1.149-2.520	0.00796966
LPCAT2	ENSG00000087253	protein_coding	0.579	0.387-0.867	0.00797872
CDK9	ENSG00000136807	protein_coding	1.709	1.150-2.541	0.00806858
VEGFB	ENSG00000173511	protein_coding	1.708	1.149-2.538	0.00807896
DDX20	ENSG00000064703	protein_coding	0.587	0.395-0.871	0.00811046
SYT8	ENSG00000149043	protein_coding	1.717	1.151-2.563	0.0081245
TPCN1	ENSG00000186815	protein_coding	1.701	1.148-2.521	0.00815583
GUF1	ENSG00000151806	protein_coding	0.585	0.394-0.871	0.00817572
HSD17B1	ENSG00000108786	protein_coding	1.702	1.148-2.525	0.00817576
ARAP2	ENSG00000047365	protein_coding	0.584	0.392-0.870	0.00820641
TCHH	ENSG00000159450	protein_coding	1.712	1.149-2.552	0.00823124
PKHD1	ENSG00000170927	protein_coding	1.703	1.147-2.529	0.00823299
ZDHHC11	ENSG00000188818	protein_coding	1.703	1.147-2.529	0.0083021
NTF4	ENSG00000225950	protein_coding	1.705	1.147-2.535	0.00837193
TBX1	ENSG00000184058	protein_coding	1.698	1.146-2.518	0.00838301
FABP4	ENSG00000170323	protein_coding	1.704	1.146-2.533	0.00839275
ME2	ENSG00000082212	protein_coding	0.587	0.395-0.873	0.00848712
MBD6	ENSG00000166987	protein_coding	1.695	1.144-2.511	0.00850054
CCL22	ENSG00000102962	protein_coding	0.582	0.388-0.871	0.0085133
RNF207	ENSG00000158286	protein_coding	1.700	1.145-2.525	0.00853847
R3HCC1	ENSG00000104679	protein_coding	0.586	0.393-0.873	0.00854379
PMM2	ENSG00000140650	protein_coding	0.587	0.395-0.873	0.00857975
CLCA1	ENSG00000016490	protein_coding	0.586	0.393-0.873	0.00858492
TUT1	ENSG00000149016	protein_coding	1.723	1.148-2.585	0.0086224
ZNF513	ENSG00000163795	protein_coding	1.712	1.146-2.557	0.00864073
GSTM1	ENSG00000134184	protein_coding	1.700	1.143-2.528	0.00875781
PXDC1	ENSG00000168994	protein_coding	1.700	1.143-2.527	0.00878751
TLX2	ENSG00000115297	protein_coding	1.699	1.143-2.526	0.00883623
DCST2	ENSG00000163354	protein_coding	1.707	1.144-2.548	0.00884723
GRPEL2	ENSG00000164284	protein_coding	0.587	0.394-0.875	0.00885328
AL357673.1	ENSG00000256407	protein_coding	1.696	1.142-2.520	0.00885841
TCAIM	ENSG00000179152	protein_coding	0.590	0.397-0.876	0.00887007
RHBDD2	ENSG00000005486	protein_coding	1.691	1.141-2.506	0.00889517
TMEM262	ENSG00000187066	protein_coding	1.691	1.141-2.505	0.00890031
CCDC136	ENSG00000128596	protein_coding	1.693	1.140-2.513	0.00900667
LHB	ENSG00000104826	protein_coding	1.696	1.141-2.522	0.00902082
CAPS	ENSG00000105519	protein_coding	1.696	1.141-2.522	0.00905359
PCDHB7	ENSG00000113212	protein_coding	1.695	1.140-2.520	0.00906805
ZFYVE19	ENSG00000166140	protein_coding	1.694	1.140-2.519	0.00915374
MYH7B	ENSG00000078814	protein_coding	1.700	1.141-2.533	0.0091539
RIMS3	ENSG00000117016	protein_coding	0.591	0.397-0.878	0.00925835
COLEC11	ENSG00000118004	protein_coding	1.694	1.139-2.520	0.00929249
PGM5	ENSG00000154330	protein_coding	1.689	1.138-2.509	0.00934918
C1QTNF4	ENSG00000172247	protein_coding	1.688	1.137-2.505	0.00940212
HSPB7	ENSG00000173641	protein_coding	1.687	1.137-2.503	0.00944404
SHC2	ENSG00000129946	protein_coding	1.687	1.136-2.504	0.00949233
MYB	ENSG00000118513	protein_coding	0.595	0.402-0.881	0.00949584
PRPS2	ENSG00000101911	protein_coding	0.592	0.398-0.880	0.00957168
CLINT1	ENSG00000113282	protein_coding	0.589	0.394-0.879	0.00957765
ZBTB34	ENSG00000177125	protein_coding	1.686	1.135-2.504	0.00964138
XPR1	ENSG00000143324	protein_coding	0.594	0.400-0.881	0.00966643
VEZF1	ENSG00000136451	protein_coding	0.587	0.392-0.879	0.0097363
ZNF562	ENSG00000171466	protein_coding	0.591	0.396-0.881	0.00976898
UBE2J1	ENSG00000198833	protein_coding	0.591	0.397-0.881	0.00982262
NPIPB11	ENSG00000254206	protein_coding	1.682	1.133-2.496	0.00983196
ZFYVE27	ENSG00000155256	protein_coding	1.675	1.131-2.480	0.0100324
ABHD14A-ACY1	ENSG00000114786	protein_coding	1.684	1.132-2.503	0.0100456
TMEM191C	ENSG00000206140	protein_coding	1.676	1.131-2.483	0.0100522
PKN2	ENSG00000065243	protein_coding	0.592	0.398-0.883	0.0100591
WFDC10B	ENSG00000182931	protein_coding	1.682	1.132-2.500	0.0100736
GPRC5A	ENSG00000013588	protein_coding	1.680	1.132-2.493	0.0100747
LRRC32	ENSG00000137507	protein_coding	1.678	1.131-2.489	0.010123
PFKFB1	ENSG00000158571	protein_coding	1.676	1.130-2.485	0.0101649
TNNT1	ENSG00000105048	protein_coding	1.678	1.131-2.491	0.0101773
ZNF266	ENSG00000174652	protein_coding	1.675	1.130-2.483	0.0102248
DHRS7	ENSG00000100612	protein_coding	1.682	1.131-2.503	0.0102905
CACNA1B	ENSG00000148408	protein_coding	1.689	1.131-2.520	0.010333
FBXO46	ENSG00000177051	protein_coding	1.680	1.130-2.498	0.0103507
MYCBPAP	ENSG00000136449	protein_coding	1.681	1.130-2.500	0.0104181
AC013394.1	ENSG00000279765	protein_coding	1.674	1.128-2.482	0.0104398
THBS3	ENSG00000169231	protein_coding	1.679	1.129-2.496	0.0104551
RNASE1	ENSG00000129538	protein_coding	1.682	1.129-2.507	0.0106434
SNAI1	ENSG00000124216	protein_coding	1.676	1.128-2.493	0.0106825
SCNN1D	ENSG00000162572	protein_coding	1.672	1.127-2.482	0.0107297
SLC39A14	ENSG00000104635	protein_coding	0.592	0.396-0.886	0.010733
CYP46A1	ENSG00000036530	protein_coding	1.672	1.126-2.481	0.0107469
GALT	ENSG00000213930	protein_coding	1.671	1.126-2.480	0.0107749
IDE	ENSG00000119912	protein_coding	0.598	0.403-0.888	0.0107833
NPC1L1	ENSG00000015520	protein_coding	1.665	1.125-2.464	0.0108491
C6orf15	ENSG00000204542	protein_coding	1.684	1.128-2.514	0.0108579
RAB3A	ENSG00000105649	protein_coding	1.667	1.125-2.471	0.0108581
SLC5A11	ENSG00000158865	protein_coding	1.675	1.126-2.492	0.0109035
ZBTB48	ENSG00000204859	protein_coding	1.670	1.125-2.478	0.010911
CDK5RAP3	ENSG00000108465	protein_coding	1.671	1.125-2.481	0.0109196
MARCHF10	ENSG00000173838	protein_coding	0.595	0.399-0.888	0.0109212
NDUFA4L2	ENSG00000185633	protein_coding	1.667	1.125-2.470	0.0109425
SPIN3	ENSG00000204271	protein_coding	1.671	1.125-2.483	0.0109627
C3orf70	ENSG00000187068	protein_coding	0.596	0.400-0.888	0.0109758
ZNF335	ENSG00000198026	protein_coding	1.665	1.124-2.466	0.0109924
TNPO1	ENSG00000083312	protein_coding	0.599	0.403-0.889	0.0109962
PTPRN	ENSG00000054356	protein_coding	1.672	1.125-2.485	0.0110233
ABCE1	ENSG00000164163	protein_coding	0.598	0.402-0.889	0.0110449
KANK4	ENSG00000132854	protein_coding	1.675	1.125-2.493	0.011108
ZNF726	ENSG00000213967	protein_coding	0.595	0.398-0.888	0.0111362
WTIP	ENSG00000142279	protein_coding	1.668	1.123-2.478	0.0112008
SLC12A9	ENSG00000146828	protein_coding	1.670	1.123-2.484	0.0112551
VPS37D	ENSG00000176428	protein_coding	1.659	1.122-2.455	0.011268
MGP	ENSG00000111341	protein_coding	1.667	1.123-2.475	0.0112714
TSC1	ENSG00000165699	protein_coding	1.674	1.124-2.493	0.0113096
RAB11B	ENSG00000185236	protein_coding	1.662	1.122-2.464	0.0113696
CUZD1	ENSG00000138161	protein_coding	1.664	1.122-2.469	0.0113861
CBLIF	ENSG00000134812	protein_coding	0.602	0.406-0.892	0.011421
TNFAIP8L3	ENSG00000183578	protein_coding	1.672	1.122-2.490	0.0114533
MRPS31	ENSG00000102738	protein_coding	0.601	0.405-0.892	0.0114618
POLR2F	ENSG00000100142	protein_coding	1.673	1.122-2.493	0.0115105
ARRDC1	ENSG00000197070	protein_coding	1.664	1.121-2.469	0.0115274
SYT1	ENSG00000067715	protein_coding	1.677	1.123-2.504	0.0115606
PFN2	ENSG00000070087	protein_coding	1.668	1.121-2.480	0.0115738
IDUA	ENSG00000127415	protein_coding	1.671	1.122-2.489	0.0115767
DENND4B	ENSG00000198837	protein_coding	1.663	1.120-2.468	0.0116221
NUMBL	ENSG00000105245	protein_coding	1.659	1.119-2.460	0.0117301
ADAP1	ENSG00000105963	protein_coding	1.658	1.119-2.459	0.0117871
SLC9A3R2	ENSG00000065054	protein_coding	1.655	1.118-2.451	0.0118064
CCDC40	ENSG00000141519	protein_coding	1.660	1.119-2.465	0.0118613
AHCYL1	ENSG00000168710	protein_coding	0.602	0.406-0.894	0.0118826
AL603832.3	ENSG00000271810	protein_coding	1.668	1.120-2.486	0.011911
MAPK9	ENSG00000050748	protein_coding	0.603	0.406-0.894	0.0119164
NHLRC4	ENSG00000257108	protein_coding	1.656	1.118-2.453	0.0119285
PHYHIP	ENSG00000168490	protein_coding	1.656	1.117-2.454	0.0119798
SNAPC4	ENSG00000165684	protein_coding	1.660	1.118-2.464	0.0119987
NRXN3	ENSG00000021645	protein_coding	1.660	1.118-2.464	0.0120121
FAM161B	ENSG00000156050	protein_coding	1.667	1.119-2.484	0.0120348
LTBP3	ENSG00000168056	protein_coding	1.656	1.117-2.455	0.0120662
TUBA8	ENSG00000183785	protein_coding	1.666	1.118-2.483	0.0121146
KCTD1	ENSG00000134504	protein_coding	1.662	1.117-2.472	0.0121398
ATOH1	ENSG00000172238	protein_coding	0.599	0.401-0.894	0.0121415
CMTR2	ENSG00000180917	protein_coding	0.600	0.402-0.894	0.0121469
ZNF496	ENSG00000162714	protein_coding	1.659	1.117-2.466	0.0121723
PPP1R32	ENSG00000162148	protein_coding	1.660	1.117-2.468	0.0121931
THOC7	ENSG00000163634	protein_coding	0.605	0.409-0.896	0.0122296
CHEK1	ENSG00000149554	protein_coding	0.605	0.408-0.896	0.0122427
LCN12	ENSG00000184925	protein_coding	1.654	1.115-2.454	0.0123082
HLX	ENSG00000136630	protein_coding	1.654	1.115-2.454	0.0123351
LMAN2L	ENSG00000114988	protein_coding	1.658	1.116-2.464	0.0123758
SLC30A6	ENSG00000152683	protein_coding	0.601	0.404-0.896	0.0124112
ADM5	ENSG00000224420	protein_coding	1.667	1.117-2.489	0.0124174
FTCD	ENSG00000160282	protein_coding	1.652	1.114-2.448	0.0124885
MFHAS1	ENSG00000147324	protein_coding	0.600	0.401-0.896	0.0124986
ATPSCKMT	ENSG00000150756	protein_coding	0.606	0.409-0.898	0.0125424
HOXC11	ENSG00000123388	protein_coding	1.661	1.115-2.474	0.0125496
KNDC1	ENSG00000171798	protein_coding	1.650	1.113-2.446	0.0126441
GLI4	ENSG00000250571	protein_coding	1.656	1.114-2.462	0.0126658
YBX1	ENSG00000065978	protein_coding	0.606	0.408-0.898	0.0126795
SENP8	ENSG00000166192	protein_coding	0.605	0.408-0.898	0.0126892
LRRC8B	ENSG00000197147	protein_coding	0.605	0.408-0.899	0.0127537
TMEM240	ENSG00000205090	protein_coding	1.650	1.112-2.448	0.0128031
ABHD18	ENSG00000164074	protein_coding	0.603	0.405-0.898	0.0128891
TPM3	ENSG00000143549	protein_coding	0.607	0.409-0.900	0.0129487
GMFB	ENSG00000197045	protein_coding	0.607	0.410-0.900	0.0129721
SEPTIN11	ENSG00000138758	protein_coding	0.602	0.403-0.898	0.0129867
SNX7	ENSG00000162627	protein_coding	0.603	0.405-0.899	0.0130711
GK5	ENSG00000175066	protein_coding	0.609	0.411-0.901	0.0130724
SHLD2	ENSG00000122376	protein_coding	0.604	0.405-0.899	0.0131014
PHF1	ENSG00000112511	protein_coding	1.652	1.111-2.457	0.0131322
SGSM2	ENSG00000141258	protein_coding	1.644	1.109-2.436	0.013231
TNFRSF19	ENSG00000127863	protein_coding	1.652	1.110-2.458	0.01325
SLFNL1	ENSG00000171790	protein_coding	1.645	1.109-2.440	0.0132854
KCP	ENSG00000135253	protein_coding	1.646	1.109-2.442	0.0132928
SKIV2L	ENSG00000204351	protein_coding	1.641	1.108-2.430	0.0133543
CNDP1	ENSG00000150656	protein_coding	1.654	1.110-2.464	0.0133804
GLA	ENSG00000102393	protein_coding	0.606	0.408-0.901	0.0133833
SALL1	ENSG00000103449	protein_coding	0.601	0.401-0.900	0.0134308
CATSPERB	ENSG00000133962	protein_coding	0.605	0.406-0.901	0.013441
HBS1L	ENSG00000112339	protein_coding	0.606	0.408-0.902	0.0134516
MTARC1	ENSG00000186205	protein_coding	1.657	1.109-2.475	0.0136009
GCLM	ENSG00000023909	protein_coding	0.607	0.408-0.902	0.0136021
PLCH2	ENSG00000149527	protein_coding	1.640	1.107-2.431	0.0136376
TAZ	ENSG00000102125	protein_coding	1.647	1.108-2.448	0.0137211
MS4A1	ENSG00000156738	protein_coding	0.601	0.401-0.901	0.0137874
YPEL3	ENSG00000090238	protein_coding	1.642	1.106-2.435	0.0137909
PIP5K1C	ENSG00000186111	protein_coding	1.638	1.106-2.427	0.0138839
SAP25	ENSG00000205307	protein_coding	1.645	1.106-2.446	0.0139207
TOM1L1	ENSG00000141198	protein_coding	0.607	0.407-0.904	0.0139519
CEACAM5	ENSG00000105388	protein_coding	0.605	0.405-0.903	0.0139844
ITGBL1	ENSG00000198542	protein_coding	1.644	1.106-2.444	0.0139942
GLMN	ENSG00000174842	protein_coding	0.611	0.412-0.905	0.0140034
FAM110D	ENSG00000197245	protein_coding	1.636	1.104-2.422	0.0140725
TAS2R5	ENSG00000127366	protein_coding	1.639	1.105-2.431	0.0141168
GPRIN3	ENSG00000185477	protein_coding	0.609	0.409-0.906	0.0142781
IFITM10	ENSG00000244242	protein_coding	1.634	1.103-2.421	0.0142805
HSPA1L	ENSG00000204390	protein_coding	1.640	1.104-2.436	0.0142821
INSC	ENSG00000188487	protein_coding	0.606	0.406-0.905	0.0142852
RIPOR1	ENSG00000039523	protein_coding	1.638	1.103-2.433	0.0144036
SEMA4C	ENSG00000168758	protein_coding	1.637	1.103-2.431	0.0144854
TWF1	ENSG00000151239	protein_coding	0.612	0.412-0.907	0.0144922
RAPH1	ENSG00000173166	protein_coding	0.608	0.408-0.906	0.0145076
GNRH2	ENSG00000125787	protein_coding	1.633	1.102-2.420	0.0145688
TMEM88	ENSG00000167874	protein_coding	1.628	1.101-2.407	0.0146212
CD1B	ENSG00000158485	protein_coding	0.606	0.405-0.906	0.0146423
ITGA7	ENSG00000135424	protein_coding	1.636	1.102-2.429	0.0146424
TBX19	ENSG00000143178	protein_coding	1.637	1.102-2.431	0.0146584
RNF141	ENSG00000110315	protein_coding	0.613	0.414-0.909	0.0148496
MINK1	ENSG00000141503	protein_coding	1.635	1.101-2.430	0.0148926
ERAP1	ENSG00000164307	protein_coding	0.610	0.409-0.908	0.0149045
GRIK5	ENSG00000105737	protein_coding	1.628	1.100-2.411	0.0149442
CASTOR1	ENSG00000239282	protein_coding	1.637	1.101-2.434	0.0149498
PARP10	ENSG00000178685	protein_coding	1.631	1.100-2.418	0.0149584
CBLN2	ENSG00000141668	protein_coding	0.607	0.407-0.908	0.0149706
ALG6	ENSG00000088035	protein_coding	0.611	0.411-0.909	0.0149837
GFM1	ENSG00000168827	protein_coding	0.614	0.414-0.910	0.0150384
RHOD	ENSG00000173156	protein_coding	1.635	1.100-2.431	0.0150589
AARS2	ENSG00000124608	protein_coding	1.633	1.099-2.426	0.0151531
ZNF385A	ENSG00000161642	protein_coding	1.626	1.098-2.407	0.0152174
NPIPA3	ENSG00000224712	protein_coding	1.634	1.099-2.430	0.0152245
HOXC4	ENSG00000198353	protein_coding	1.626	1.098-2.407	0.0152361
TRIM45	ENSG00000134253	protein_coding	1.630	1.098-2.418	0.0153022
HOXC6	ENSG00000197757	protein_coding	1.627	1.098-2.411	0.0153187
ING5	ENSG00000168395	protein_coding	1.630	1.098-2.419	0.0153678
SETDB1	ENSG00000143379	protein_coding	1.633	1.098-2.428	0.015424
HMGN2	ENSG00000198830	protein_coding	0.613	0.413-0.911	0.0154496
ADAMTS13	ENSG00000160323	protein_coding	1.634	1.098-2.433	0.0155123
NAPRT	ENSG00000147813	protein_coding	1.625	1.097-2.408	0.0155324
C17orf80	ENSG00000141219	protein_coding	0.610	0.408-0.910	0.0155341
MMAA	ENSG00000151611	protein_coding	0.614	0.414-0.912	0.0155829
PCDHB12	ENSG00000120328	protein_coding	1.628	1.097-2.417	0.015617
KIAA1841	ENSG00000162929	protein_coding	0.614	0.413-0.912	0.0156507
GASK1B	ENSG00000164125	protein_coding	1.635	1.097-2.435	0.0156759
ZBTB38	ENSG00000177311	protein_coding	0.616	0.416-0.913	0.0157793
CCDC47	ENSG00000108588	protein_coding	0.614	0.413-0.913	0.0158921
CLDN9	ENSG00000213937	protein_coding	1.624	1.095-2.408	0.0159015
BAMBI	ENSG00000095739	protein_coding	1.623	1.095-2.406	0.0159037
NDOR1	ENSG00000188566	protein_coding	1.623	1.095-2.405	0.0159107
CDK10	ENSG00000185324	protein_coding	1.630	1.096-2.425	0.0159483
POU2AF1	ENSG00000110777	protein_coding	0.607	0.404-0.911	0.0160249
FAM219B	ENSG00000178761	protein_coding	1.626	1.095-2.415	0.0160481
DEPDC1	ENSG00000024526	protein_coding	0.616	0.415-0.914	0.0160867
AP5Z1	ENSG00000242802	protein_coding	1.623	1.094-2.407	0.0161019
RBP7	ENSG00000162444	protein_coding	1.623	1.094-2.408	0.0161121
SKP1	ENSG00000113558	protein_coding	0.617	0.416-0.915	0.0162422
ERI1	ENSG00000104626	protein_coding	0.615	0.413-0.914	0.0162541
TCIM	ENSG00000176907	protein_coding	0.618	0.417-0.915	0.0162585
CACNA1F	ENSG00000102001	protein_coding	1.623	1.093-2.410	0.0162814
RHBDF1	ENSG00000007384	protein_coding	1.622	1.093-2.408	0.016334
POLR2H	ENSG00000163882	protein_coding	1.618	1.092-2.396	0.0163747
PLXNA3	ENSG00000130827	protein_coding	1.619	1.092-2.399	0.0163836
H2AC6	ENSG00000180573	protein_coding	1.626	1.093-2.417	0.0163854
FASTK	ENSG00000164896	protein_coding	1.619	1.092-2.399	0.0164258
ZNF736	ENSG00000234444	protein_coding	1.624	1.093-2.415	0.0164545
CBY3	ENSG00000204659	protein_coding	1.628	1.093-2.425	0.0165406
PTPN6	ENSG00000111679	protein_coding	1.618	1.092-2.397	0.0165566
KLF17	ENSG00000171872	protein_coding	1.618	1.092-2.399	0.0165584
KIF2A	ENSG00000068796	protein_coding	0.615	0.413-0.916	0.016621
INTS10	ENSG00000104613	protein_coding	0.615	0.414-0.916	0.0166346
NEMP2	ENSG00000189362	protein_coding	1.623	1.092-2.413	0.0166465
WBP1	ENSG00000239779	protein_coding	1.624	1.092-2.415	0.0166478
CIB1	ENSG00000185043	protein_coding	1.623	1.092-2.413	0.0166975
GPS2	ENSG00000132522	protein_coding	1.613	1.090-2.387	0.0167214
CLDND2	ENSG00000160318	protein_coding	1.617	1.091-2.396	0.016768
FCRLB	ENSG00000162746	protein_coding	1.617	1.091-2.399	0.0168136
BRD3	ENSG00000169925	protein_coding	1.614	1.090-2.389	0.0168921
HEYL	ENSG00000163909	protein_coding	1.616	1.090-2.396	0.0169487
PLK4	ENSG00000142731	protein_coding	0.619	0.417-0.918	0.0169577
ATP12A	ENSG00000075673	protein_coding	1.618	1.090-2.403	0.0169738
AMD1	ENSG00000123505	protein_coding	0.618	0.417-0.918	0.0169745
KIF7	ENSG00000166813	protein_coding	1.622	1.090-2.412	0.0170049
CHST12	ENSG00000136213	protein_coding	1.613	1.089-2.390	0.0170386
C1orf189	ENSG00000163263	protein_coding	1.624	1.090-2.418	0.0170993
SERF2	ENSG00000140264	protein_coding	1.618	1.089-2.402	0.0171299
ARL8A	ENSG00000143862	protein_coding	1.640	1.092-2.464	0.0171568
CTC1	ENSG00000178971	protein_coding	1.617	1.089-2.400	0.0171585
IL17RB	ENSG00000056736	protein_coding	0.618	0.416-0.918	0.0171715
IL17A	ENSG00000112115	protein_coding	0.617	0.415-0.918	0.0171902
NUDT17	ENSG00000186364	protein_coding	1.619	1.089-2.408	0.0172303
S100A1	ENSG00000160678	protein_coding	1.627	1.090-2.428	0.0172846
USP48	ENSG00000090686	protein_coding	0.620	0.419-0.919	0.0173474
WDR45	ENSG00000196998	protein_coding	1.627	1.089-2.429	0.0173847
TBX6	ENSG00000149922	protein_coding	1.617	1.088-2.402	0.0173877
ENKD1	ENSG00000124074	protein_coding	1.615	1.088-2.397	0.0174046
ARMH4	ENSG00000139971	protein_coding	1.614	1.088-2.394	0.0174495
C20orf27	ENSG00000101220	protein_coding	1.608	1.087-2.380	0.017454
DENND6A	ENSG00000174839	protein_coding	0.618	0.416-0.919	0.0174652
TLCD4	ENSG00000152078	protein_coding	0.620	0.418-0.919	0.0174683
LONP2	ENSG00000102910	protein_coding	0.616	0.413-0.919	0.0174818
GSTO2	ENSG00000065621	protein_coding	1.609	1.087-2.381	0.0174872
GNB1L	ENSG00000185838	protein_coding	1.611	1.087-2.387	0.0175089
H2BU1	ENSG00000196890	protein_coding	1.617	1.088-2.403	0.0175272
MIPEP	ENSG00000027001	protein_coding	0.620	0.418-0.920	0.0175274
HSPA9	ENSG00000113013	protein_coding	0.620	0.418-0.920	0.0175335
PON3	ENSG00000105852	protein_coding	1.612	1.087-2.389	0.0175576
WDR72	ENSG00000166415	protein_coding	1.609	1.087-2.382	0.0175715
SLC43A3	ENSG00000134802	protein_coding	1.612	1.087-2.392	0.0176208
STAM2	ENSG00000115145	protein_coding	0.617	0.414-0.919	0.0176357
ACKR4	ENSG00000129048	protein_coding	0.619	0.416-0.920	0.017652
MAN2A2	ENSG00000196547	protein_coding	1.616	1.087-2.402	0.0177458
MPO	ENSG00000005381	protein_coding	1.618	1.087-2.407	0.0177482
PKP2	ENSG00000057294	protein_coding	0.621	0.419-0.921	0.0177489
FKBP8	ENSG00000105701	protein_coding	1.615	1.087-2.401	0.0177597
PTOV1	ENSG00000104960	protein_coding	1.615	1.086-2.401	0.0179464
PYGO2	ENSG00000163348	protein_coding	1.612	1.085-2.395	0.0179644
CSRP2	ENSG00000175183	protein_coding	1.609	1.085-2.385	0.0179837
CDKN2A	ENSG00000147889	protein_coding	1.606	1.084-2.379	0.0180982
HOOK2	ENSG00000095066	protein_coding	1.605	1.084-2.376	0.0181112
GRM1	ENSG00000152822	protein_coding	1.605	1.084-2.376	0.0181515
RPS6KA5	ENSG00000100784	protein_coding	0.621	0.418-0.922	0.0181586
NAT1	ENSG00000171428	protein_coding	0.622	0.419-0.922	0.0181775
TBC1D10B	ENSG00000169221	protein_coding	1.609	1.084-2.388	0.0182637
GNB3	ENSG00000111664	protein_coding	1.608	1.084-2.386	0.0183542
STAC3	ENSG00000185482	protein_coding	1.609	1.084-2.389	0.0183702
NAMPT	ENSG00000105835	protein_coding	0.620	0.417-0.922	0.018382
ETF1	ENSG00000120705	protein_coding	0.625	0.422-0.924	0.018568
UBQLNL	ENSG00000175518	protein_coding	1.613	1.083-2.403	0.0185869
PI4K2B	ENSG00000038210	protein_coding	0.624	0.422-0.924	0.0186011
CERS6	ENSG00000172292	protein_coding	0.622	0.419-0.924	0.0186199
ADAM9	ENSG00000168615	protein_coding	0.620	0.416-0.923	0.0186907
TUBA3D	ENSG00000075886	protein_coding	1.607	1.082-2.385	0.0187064
CILP2	ENSG00000160161	protein_coding	1.603	1.082-2.375	0.0187174
ASAH1	ENSG00000104763	protein_coding	0.621	0.418-0.924	0.0187185
LRRC8D	ENSG00000171492	protein_coding	0.624	0.421-0.925	0.0187874
P4HB	ENSG00000185624	protein_coding	0.622	0.418-0.924	0.0188253
INHBB	ENSG00000163083	protein_coding	1.614	1.082-2.406	0.0188262
CENPBD1	ENSG00000177946	protein_coding	1.608	1.081-2.391	0.018923
FAM207A	ENSG00000160256	protein_coding	1.621	1.083-2.427	0.0189612
CLCN3	ENSG00000109572	protein_coding	0.623	0.420-0.926	0.0190817
DMWD	ENSG00000185800	protein_coding	1.597	1.080-2.362	0.0191316
SLC8B1	ENSG00000089060	protein_coding	1.597	1.079-2.361	0.019132
ZIC5	ENSG00000139800	protein_coding	1.598	1.080-2.366	0.0191728
TSKS	ENSG00000126467	protein_coding	1.601	1.080-2.374	0.0192137
SPOCD1	ENSG00000134668	protein_coding	1.604	1.080-2.384	0.0192293
UPK3B	ENSG00000243566	protein_coding	1.611	1.081-2.402	0.0192511
UCP2	ENSG00000175567	protein_coding	1.606	1.080-2.389	0.0192556
SCN3A	ENSG00000153253	protein_coding	0.617	0.412-0.925	0.0193583
RGS3	ENSG00000138835	protein_coding	1.603	1.079-2.382	0.0193626
DTWD2	ENSG00000169570	protein_coding	0.619	0.414-0.925	0.0193988
RNFT1	ENSG00000189050	protein_coding	0.621	0.416-0.926	0.019406
FAM193B	ENSG00000146067	protein_coding	1.605	1.079-2.387	0.0194873
ASIC3	ENSG00000213199	protein_coding	1.598	1.078-2.368	0.019542
GAST	ENSG00000184502	protein_coding	1.596	1.078-2.362	0.0195629
CNEP1R1	ENSG00000205423	protein_coding	0.623	0.419-0.927	0.0195754
MYO15A	ENSG00000091536	protein_coding	1.597	1.078-2.367	0.0196161
FAM177B	ENSG00000197520	protein_coding	0.625	0.422-0.928	0.0196606
AOX1	ENSG00000138356	protein_coding	0.625	0.422-0.928	0.019666
HOXD4	ENSG00000170166	protein_coding	1.600	1.078-2.376	0.0197721
NOL3	ENSG00000140939	protein_coding	1.602	1.077-2.381	0.0198811
MOSPD3	ENSG00000106330	protein_coding	1.597	1.077-2.369	0.0199431
FAM102B	ENSG00000162636	protein_coding	0.625	0.421-0.929	0.0199512
RAB11FIP4	ENSG00000131242	protein_coding	0.624	0.420-0.928	0.0199636
AMBP	ENSG00000106927	protein_coding	0.626	0.422-0.929	0.0200361
HES4	ENSG00000188290	protein_coding	1.591	1.076-2.352	0.0200764
GPR173	ENSG00000184194	protein_coding	1.599	1.076-2.375	0.0200815
CDIPT	ENSG00000103502	protein_coding	1.594	1.076-2.362	0.0201108
ODF3L2	ENSG00000181781	protein_coding	1.594	1.076-2.362	0.0201111
ATE1	ENSG00000107669	protein_coding	0.624	0.420-0.929	0.0201478
NAT2	ENSG00000156006	protein_coding	0.627	0.423-0.930	0.020163
C11orf45	ENSG00000174370	protein_coding	1.594	1.076-2.363	0.0201798
MPC1	ENSG00000060762	protein_coding	0.628	0.424-0.930	0.0202317
SOBP	ENSG00000112320	protein_coding	1.594	1.075-2.362	0.0203263
PBX4	ENSG00000105717	protein_coding	1.599	1.075-2.377	0.0203907
CCL15	ENSG00000275718	protein_coding	0.630	0.426-0.931	0.0205045
FHOD1	ENSG00000135723	protein_coding	1.589	1.074-2.351	0.0205623
RAB5C	ENSG00000108774	protein_coding	0.625	0.420-0.930	0.0205688
ADCK2	ENSG00000133597	protein_coding	1.598	1.074-2.377	0.0206293
OLFM2	ENSG00000105088	protein_coding	1.592	1.074-2.360	0.0206464
SLC25A33	ENSG00000171612	protein_coding	0.628	0.424-0.931	0.0206726
VDAC3	ENSG00000078668	protein_coding	0.628	0.423-0.932	0.0207818
OAZ2	ENSG00000180304	protein_coding	1.592	1.073-2.362	0.0207995
MBD2	ENSG00000134046	protein_coding	0.628	0.423-0.932	0.02082
DVL3	ENSG00000161202	protein_coding	1.588	1.072-2.350	0.0209214
GLB1L	ENSG00000163521	protein_coding	1.596	1.073-2.373	0.0209527
ZMYND10	ENSG00000004838	protein_coding	1.589	1.072-2.355	0.0209604
ANKRD39	ENSG00000213337	protein_coding	1.592	1.073-2.362	0.0209884
GPC1	ENSG00000063660	protein_coding	1.589	1.072-2.354	0.0209934
SMOX	ENSG00000088826	protein_coding	1.590	1.072-2.357	0.0210011
GJB6	ENSG00000121742	protein_coding	1.592	1.073-2.363	0.0210108
RGS13	ENSG00000127074	protein_coding	0.622	0.416-0.931	0.0210139
PDXDC1	ENSG00000179889	protein_coding	0.628	0.424-0.933	0.0210557
HAUS6	ENSG00000147874	protein_coding	0.629	0.424-0.933	0.0211151
BEX3	ENSG00000166681	protein_coding	1.587	1.072-2.351	0.0211445
MORC2	ENSG00000133422	protein_coding	1.591	1.072-2.362	0.0211651
SH2D2A	ENSG00000027869	protein_coding	1.588	1.072-2.353	0.0211673
TBC1D8	ENSG00000204634	protein_coding	1.587	1.071-2.350	0.0212271
DEF6	ENSG00000023892	protein_coding	1.584	1.071-2.343	0.021256
VAV3	ENSG00000134215	protein_coding	0.627	0.421-0.933	0.0213542
PSMA5	ENSG00000143106	protein_coding	0.630	0.425-0.934	0.0213566
KRTAP5-10	ENSG00000204572	protein_coding	1.587	1.071-2.352	0.0213672
ZNF862	ENSG00000106479	protein_coding	1.584	1.071-2.345	0.0213839
KLF2	ENSG00000127528	protein_coding	1.587	1.071-2.351	0.0214344
MAPK12	ENSG00000188130	protein_coding	1.585	1.070-2.348	0.0214525
GDE1	ENSG00000006007	protein_coding	0.623	0.417-0.933	0.0214633
CARMIL2	ENSG00000159753	protein_coding	1.586	1.070-2.350	0.0214866
GNB2	ENSG00000172354	protein_coding	1.587	1.070-2.352	0.0214988
SRBD1	ENSG00000068784	protein_coding	0.629	0.424-0.934	0.0215308
MSLNL	ENSG00000162006	protein_coding	1.586	1.070-2.351	0.0215396
SEC31B	ENSG00000075826	protein_coding	1.585	1.070-2.348	0.0215755
KCTD9	ENSG00000104756	protein_coding	0.629	0.423-0.934	0.0215873
TSPAN14	ENSG00000108219	protein_coding	1.586	1.070-2.350	0.0215933
CCNC	ENSG00000112237	protein_coding	0.629	0.423-0.934	0.0216044
RAB17	ENSG00000124839	protein_coding	1.585	1.070-2.347	0.0216098
TBC1D17	ENSG00000104946	protein_coding	1.586	1.070-2.351	0.0216775
RNF224	ENSG00000233198	protein_coding	1.584	1.069-2.345	0.0217373
ARHGEF25	ENSG00000240771	protein_coding	1.585	1.069-2.351	0.0218129
CABP1	ENSG00000157782	protein_coding	1.586	1.069-2.351	0.0218319
NEIL1	ENSG00000140398	protein_coding	1.588	1.069-2.357	0.0218332
RSPO3	ENSG00000146374	protein_coding	1.585	1.069-2.350	0.02185
ZNF132	ENSG00000131849	protein_coding	0.631	0.426-0.935	0.0218525
POU6F1	ENSG00000184271	protein_coding	1.582	1.069-2.343	0.0219257
CALM1	ENSG00000198668	protein_coding	0.630	0.425-0.936	0.0219908
ZNF133	ENSG00000125846	protein_coding	1.582	1.068-2.343	0.0219914
ARL4C	ENSG00000188042	protein_coding	1.581	1.068-2.340	0.0220063
PPP2R2D	ENSG00000175470	protein_coding	1.586	1.069-2.353	0.0220201
PNRC2	ENSG00000189266	protein_coding	0.633	0.428-0.936	0.0220556
CAPN12	ENSG00000182472	protein_coding	1.590	1.069-2.364	0.0220637
EVI5	ENSG00000067208	protein_coding	0.629	0.423-0.936	0.0220854
CRIP2	ENSG00000182809	protein_coding	1.580	1.068-2.337	0.0221073
MAN1B1	ENSG00000177239	protein_coding	1.586	1.068-2.355	0.0221795
STK35	ENSG00000125834	protein_coding	1.578	1.067-2.333	0.0222071
XXYLT1	ENSG00000173950	protein_coding	1.588	1.068-2.361	0.0222166
CALML6	ENSG00000169885	protein_coding	1.582	1.068-2.344	0.022234
DLX3	ENSG00000064195	protein_coding	1.583	1.068-2.347	0.0222773
EIF4E	ENSG00000151247	protein_coding	0.633	0.427-0.937	0.022296
CAPN3	ENSG00000092529	protein_coding	1.580	1.067-2.339	0.0223007
PIEZO1	ENSG00000103335	protein_coding	1.579	1.067-2.338	0.022389
UCK1	ENSG00000130717	protein_coding	1.588	1.067-2.363	0.0225476
TOMM70	ENSG00000154174	protein_coding	0.633	0.427-0.938	0.0225692
KATNBL1	ENSG00000134152	protein_coding	0.633	0.427-0.938	0.0225816
NPDC1	ENSG00000107281	protein_coding	1.580	1.066-2.341	0.0226192
APELA	ENSG00000248329	protein_coding	0.627	0.419-0.937	0.02266
B3GNT6	ENSG00000198488	protein_coding	0.630	0.424-0.937	0.0226661
HYAL4	ENSG00000106302	protein_coding	1.583	1.066-2.351	0.0227339
FAM160A1	ENSG00000164142	protein_coding	0.629	0.422-0.937	0.0227413
PRELP	ENSG00000188783	protein_coding	1.579	1.066-2.339	0.0227621
EIF4A2	ENSG00000156976	protein_coding	1.584	1.066-2.354	0.0227638
RIPK4	ENSG00000183421	protein_coding	1.577	1.065-2.334	0.0227952
QSOX2	ENSG00000165661	protein_coding	1.577	1.065-2.335	0.0229027
FGF22	ENSG00000070388	protein_coding	1.578	1.065-2.337	0.0229154
FOXS1	ENSG00000179772	protein_coding	1.574	1.065-2.328	0.0229388
CLCC1	ENSG00000121940	protein_coding	0.634	0.428-0.939	0.0229775
HEY1	ENSG00000164683	protein_coding	1.581	1.065-2.346	0.0229807
NPIPA5	ENSG00000183793	protein_coding	1.578	1.065-2.338	0.0230107
ABHD6	ENSG00000163686	protein_coding	0.633	0.427-0.939	0.0230203
CNOT6L	ENSG00000138767	protein_coding	0.631	0.424-0.939	0.0231352
INTS1	ENSG00000164880	protein_coding	1.575	1.064-2.331	0.0231411
RNF138	ENSG00000134758	protein_coding	0.634	0.428-0.940	0.0231743
UHRF2	ENSG00000147854	protein_coding	1.576	1.064-2.335	0.0231775
ATXN2L	ENSG00000168488	protein_coding	1.575	1.064-2.332	0.0232262
GOLPH3L	ENSG00000143457	protein_coding	0.634	0.428-0.940	0.0232404
NEK4	ENSG00000114904	protein_coding	0.635	0.429-0.940	0.0232713
FDX2	ENSG00000267673	protein_coding	1.583	1.065-2.355	0.0232719
MRPL19	ENSG00000115364	protein_coding	0.636	0.430-0.940	0.0232749
CSNK1G3	ENSG00000151292	protein_coding	0.632	0.425-0.939	0.023291
ESPNL	ENSG00000144488	protein_coding	1.576	1.064-2.334	0.0232938
AC011511.1	ENSG00000167807	protein_coding	1.583	1.064-2.354	0.0233266
SLC30A9	ENSG00000014824	protein_coding	0.634	0.428-0.940	0.0233277
UBXN2A	ENSG00000173960	protein_coding	0.631	0.424-0.940	0.0233425
FAM104A	ENSG00000133193	protein_coding	0.630	0.423-0.939	0.0233523
CRYAB	ENSG00000109846	protein_coding	1.577	1.064-2.337	0.0233782
SUCLG2	ENSG00000172340	protein_coding	0.636	0.430-0.941	0.0234105
RNASE10	ENSG00000182545	protein_coding	0.633	0.426-0.940	0.0234723
SURF2	ENSG00000148291	protein_coding	1.586	1.064-2.363	0.0234805
NXPH4	ENSG00000182379	protein_coding	1.570	1.062-2.319	0.0235468
RAB6A	ENSG00000175582	protein_coding	0.636	0.429-0.941	0.0235982
TMEM44	ENSG00000145014	protein_coding	1.572	1.062-2.325	0.023623
DHX40	ENSG00000108406	protein_coding	0.632	0.425-0.940	0.0236457
RFX1	ENSG00000132005	protein_coding	1.570	1.062-2.319	0.0236882
TSTD2	ENSG00000136925	protein_coding	1.582	1.063-2.356	0.0237539
AL360181.3	ENSG00000254536	protein_coding	1.573	1.062-2.328	0.0237586
TXNDC12	ENSG00000117862	protein_coding	0.634	0.427-0.941	0.0237767
HOXD10	ENSG00000128710	protein_coding	1.580	1.063-2.349	0.0237908
LRRC8A	ENSG00000136802	protein_coding	1.578	1.062-2.343	0.0238695
RGS9BP	ENSG00000186326	protein_coding	1.582	1.062-2.355	0.0239858
RHBDD3	ENSG00000100263	protein_coding	1.576	1.062-2.341	0.0240015
PBXIP1	ENSG00000163346	protein_coding	1.575	1.061-2.337	0.0240603
VAC14	ENSG00000103043	protein_coding	1.571	1.061-2.328	0.0242101
TM9SF3	ENSG00000077147	protein_coding	0.634	0.426-0.942	0.0242252
SPG7	ENSG00000197912	protein_coding	1.571	1.061-2.326	0.0242461
ABHD4	ENSG00000100439	protein_coding	1.569	1.060-2.322	0.0243017
HAMP	ENSG00000105697	protein_coding	1.568	1.060-2.320	0.0243415
METTL8	ENSG00000123600	protein_coding	0.638	0.432-0.944	0.0243793
SLC25A35	ENSG00000125434	protein_coding	1.578	1.061-2.349	0.024468
PRPSAP1	ENSG00000161542	protein_coding	0.636	0.428-0.943	0.024479
TRIM2	ENSG00000109654	protein_coding	0.629	0.420-0.942	0.0244876
PWWP2B	ENSG00000171813	protein_coding	1.567	1.059-2.317	0.0244915
ZCWPW1	ENSG00000078487	protein_coding	1.573	1.060-2.333	0.0244994
DDOST	ENSG00000244038	protein_coding	0.635	0.428-0.943	0.0245094
SNRNP70	ENSG00000104852	protein_coding	1.570	1.059-2.326	0.0246068
AGAP3	ENSG00000133612	protein_coding	1.567	1.059-2.319	0.0246195
HOMER3	ENSG00000051128	protein_coding	1.566	1.059-2.314	0.0246227
ZNF556	ENSG00000172000	protein_coding	1.570	1.059-2.326	0.0246358
SNAPC5	ENSG00000174446	protein_coding	1.575	1.060-2.342	0.024696
ZNF703	ENSG00000183779	protein_coding	0.637	0.430-0.944	0.0247137
VAT1	ENSG00000108828	protein_coding	1.566	1.059-2.315	0.0247235
LMBR1L	ENSG00000139636	protein_coding	1.565	1.059-2.315	0.024763
WDR78	ENSG00000152763	protein_coding	0.635	0.427-0.944	0.0249094
DTNA	ENSG00000134769	protein_coding	1.570	1.059-2.329	0.0249177
MAN1A1	ENSG00000111885	protein_coding	0.637	0.430-0.945	0.0249743
SHISA4	ENSG00000198892	protein_coding	1.566	1.058-2.319	0.0250002
PANX2	ENSG00000073150	protein_coding	1.569	1.058-2.326	0.0250534
G2E3	ENSG00000092140	protein_coding	0.639	0.431-0.946	0.0250933
NCOA4	ENSG00000266412	protein_coding	0.629	0.420-0.944	0.0251066
PSAP	ENSG00000197746	protein_coding	1.563	1.057-2.312	0.0251098
PARM1	ENSG00000169116	protein_coding	0.637	0.429-0.945	0.0251164
OSBPL11	ENSG00000144909	protein_coding	0.638	0.431-0.945	0.0251237
SLC30A3	ENSG00000115194	protein_coding	1.566	1.057-2.318	0.0251958
PGM2	ENSG00000169299	protein_coding	0.639	0.432-0.946	0.0252605
TENT5C	ENSG00000183508	protein_coding	0.634	0.426-0.945	0.02529
MMD	ENSG00000108960	protein_coding	0.638	0.431-0.946	0.0252961
MAIP1	ENSG00000162972	protein_coding	0.638	0.431-0.946	0.0253734
CRACR2B	ENSG00000177685	protein_coding	1.566	1.057-2.321	0.0255017
TNFRSF17	ENSG00000048462	protein_coding	0.630	0.420-0.945	0.0255418
NPAS4	ENSG00000174576	protein_coding	1.567	1.057-2.326	0.0255467
ADGRB1	ENSG00000181790	protein_coding	1.560	1.056-2.304	0.0255587
NEK8	ENSG00000160602	protein_coding	1.575	1.057-2.348	0.0256228
PNMA5	ENSG00000198883	protein_coding	1.567	1.056-2.327	0.0258779
ASB4	ENSG00000005981	protein_coding	1.567	1.055-2.328	0.0259166
FSCN2	ENSG00000186765	protein_coding	1.560	1.055-2.306	0.0259198
MID2	ENSG00000080561	protein_coding	1.567	1.055-2.326	0.025968
AC005726.1	ENSG00000258472	protein_coding	1.572	1.056-2.342	0.02597
ENO2	ENSG00000111674	protein_coding	1.561	1.055-2.311	0.025986
PCDHA2	ENSG00000204969	protein_coding	1.566	1.055-2.324	0.0260284
PAQR6	ENSG00000160781	protein_coding	1.574	1.056-2.346	0.0260297
FAM120AOS	ENSG00000188938	protein_coding	1.570	1.055-2.336	0.0260384
UBE2D2	ENSG00000131508	protein_coding	0.639	0.430-0.948	0.026042
CBY2	ENSG00000174015	protein_coding	1.569	1.055-2.332	0.0261156
EPHA6	ENSG00000080224	protein_coding	1.567	1.055-2.328	0.0261806
ZDHHC11B	ENSG00000206077	protein_coding	1.559	1.054-2.305	0.0262114
SPINT1	ENSG00000166145	protein_coding	1.559	1.054-2.306	0.026219
FOXD4	ENSG00000170122	protein_coding	1.567	1.054-2.328	0.0263023
SGPP2	ENSG00000163082	protein_coding	0.638	0.429-0.949	0.0264014
USP53	ENSG00000145390	protein_coding	0.636	0.427-0.948	0.0264139
RBBP4	ENSG00000162521	protein_coding	0.639	0.431-0.949	0.0264628
TEC	ENSG00000135605	protein_coding	0.642	0.434-0.950	0.0265056
RNF157	ENSG00000141576	protein_coding	0.641	0.432-0.950	0.0266212
HSPB1	ENSG00000106211	protein_coding	1.560	1.053-2.313	0.0266588
PTH1R	ENSG00000160801	protein_coding	1.557	1.053-2.304	0.0266919
PABPC1L	ENSG00000101104	protein_coding	1.563	1.053-2.320	0.0267028
DAPK1	ENSG00000196730	protein_coding	1.560	1.053-2.312	0.0267201
MICOS10	ENSG00000173436	protein_coding	0.642	0.433-0.950	0.0267713
COX4I2	ENSG00000131055	protein_coding	1.558	1.052-2.308	0.0268117
WFIKKN1	ENSG00000127578	protein_coding	1.557	1.052-2.303	0.0268171
CRAT	ENSG00000095321	protein_coding	1.566	1.053-2.330	0.0268593
KCNIP3	ENSG00000115041	protein_coding	1.564	1.052-2.323	0.0268766
GSDMC	ENSG00000147697	protein_coding	0.637	0.428-0.950	0.0269135
USP21	ENSG00000143258	protein_coding	1.562	1.052-2.317	0.0269313
NAGK	ENSG00000124357	protein_coding	1.558	1.052-2.307	0.0269371
CEACAM1	ENSG00000079385	protein_coding	0.640	0.431-0.950	0.0269374
IGF1R	ENSG00000140443	protein_coding	1.557	1.052-2.304	0.026946
CGNL1	ENSG00000128849	protein_coding	1.560	1.052-2.312	0.0269601
PTER	ENSG00000165983	protein_coding	0.641	0.433-0.951	0.0269835
KCNQ2	ENSG00000075043	protein_coding	1.561	1.052-2.316	0.0270059
ELFN2	ENSG00000166897	protein_coding	1.556	1.051-2.302	0.0270429
NGRN	ENSG00000182768	protein_coding	1.558	1.051-2.307	0.0270959
TUBB1	ENSG00000101162	protein_coding	0.636	0.426-0.950	0.0271055
FRMPD2	ENSG00000170324	protein_coding	0.641	0.432-0.951	0.0273202
IL1A	ENSG00000115008	protein_coding	0.640	0.430-0.951	0.0273265
COL11A2	ENSG00000204248	protein_coding	1.560	1.051-2.316	0.0273325
GPC2	ENSG00000213420	protein_coding	1.559	1.051-2.314	0.0274318
FBH1	ENSG00000134452	protein_coding	1.555	1.050-2.301	0.0274356
ACSL6	ENSG00000164398	protein_coding	0.643	0.435-0.952	0.027446
ERLIN2	ENSG00000147475	protein_coding	0.640	0.430-0.952	0.0274466
ATXN7L1	ENSG00000146776	protein_coding	1.558	1.050-2.312	0.0275675
CD276	ENSG00000103855	protein_coding	1.554	1.050-2.299	0.0275726
ALOXE3	ENSG00000179148	protein_coding	1.559	1.050-2.315	0.0275895
SPTBN4	ENSG00000160460	protein_coding	1.555	1.050-2.304	0.02764
SLC29A4	ENSG00000164638	protein_coding	1.551	1.049-2.291	0.027682
MEOX2	ENSG00000106511	protein_coding	1.554	1.049-2.302	0.0277429
MED27	ENSG00000160563	protein_coding	1.555	1.049-2.305	0.0277794
CLEC18B	ENSG00000140839	protein_coding	1.553	1.049-2.300	0.0278408
PYGM	ENSG00000068976	protein_coding	1.560	1.050-2.318	0.0278443
ZNF26	ENSG00000198393	protein_coding	1.560	1.050-2.320	0.0278525
XPO7	ENSG00000130227	protein_coding	0.639	0.429-0.953	0.0278985
DCDC2B	ENSG00000222046	protein_coding	1.556	1.049-2.306	0.027899
ZW10	ENSG00000086827	protein_coding	0.642	0.433-0.953	0.0279006
NGFR	ENSG00000064300	protein_coding	1.554	1.049-2.302	0.0279565
CCNDBP1	ENSG00000166946	protein_coding	1.560	1.049-2.321	0.0279782
SLC13A5	ENSG00000141485	protein_coding	1.554	1.049-2.304	0.027996
CDC25C	ENSG00000158402	protein_coding	0.644	0.436-0.954	0.0280046
CYP2E1	ENSG00000130649	protein_coding	1.555	1.049-2.306	0.0280129
MSS51	ENSG00000166343	protein_coding	1.559	1.049-2.318	0.0281022
MOB1A	ENSG00000114978	protein_coding	0.638	0.428-0.953	0.0281648
TMC6	ENSG00000141524	protein_coding	1.553	1.048-2.302	0.0281907
FSCN1	ENSG00000075618	protein_coding	1.551	1.048-2.295	0.0282178
NIPAL1	ENSG00000163293	protein_coding	0.642	0.431-0.954	0.0284151
MTMR7	ENSG00000003987	protein_coding	0.642	0.432-0.954	0.0284268
RDH16	ENSG00000139547	protein_coding	1.550	1.047-2.294	0.0284322
ZFYVE1	ENSG00000165861	protein_coding	1.555	1.048-2.309	0.0284407
UBA6	ENSG00000033178	protein_coding	0.643	0.433-0.955	0.0284836
CYB5R2	ENSG00000166394	protein_coding	1.558	1.048-2.316	0.0285273
MAN2A1	ENSG00000112893	protein_coding	0.643	0.433-0.955	0.0285542
CNOT7	ENSG00000198791	protein_coding	0.642	0.432-0.955	0.0285593
LRRC59	ENSG00000108829	protein_coding	0.644	0.434-0.955	0.0285765
LZTS2	ENSG00000107816	protein_coding	1.552	1.047-2.300	0.0285771
NOTCH3	ENSG00000074181	protein_coding	1.548	1.047-2.290	0.0286146
ZNF823	ENSG00000197933	protein_coding	0.645	0.435-0.955	0.0286147
KMT5C	ENSG00000133247	protein_coding	1.552	1.047-2.300	0.0286191
KCNC3	ENSG00000131398	protein_coding	1.552	1.047-2.302	0.0286262
GGT6	ENSG00000167741	protein_coding	0.642	0.432-0.955	0.0286946
ALPP	ENSG00000163283	protein_coding	1.549	1.047-2.293	0.0286964
TRA2B	ENSG00000136527	protein_coding	0.646	0.436-0.956	0.0287205
GBGT1	ENSG00000148288	protein_coding	1.552	1.047-2.302	0.0287286
ZSCAN5A	ENSG00000131848	protein_coding	0.645	0.435-0.955	0.0287335
RNF166	ENSG00000158717	protein_coding	1.549	1.046-2.293	0.0287864
GABRB1	ENSG00000163288	protein_coding	0.647	0.437-0.956	0.0287933
TMED3	ENSG00000166557	protein_coding	1.551	1.046-2.298	0.0288338
SHANK1	ENSG00000161681	protein_coding	1.552	1.046-2.301	0.0288797
SKA2	ENSG00000182628	protein_coding	0.644	0.433-0.956	0.028976
CCM2	ENSG00000136280	protein_coding	1.548	1.046-2.291	0.0289949
MRPL20	ENSG00000242485	protein_coding	0.643	0.433-0.956	0.0290023
MAMDC4	ENSG00000177943	protein_coding	1.544	1.045-2.280	0.0290488
KCNK15	ENSG00000124249	protein_coding	1.547	1.046-2.290	0.0290604
SLC5A4	ENSG00000100191	protein_coding	1.549	1.046-2.294	0.0290931
NOXA1	ENSG00000188747	protein_coding	1.556	1.046-2.315	0.0291309
ATG4C	ENSG00000125703	protein_coding	0.645	0.434-0.957	0.0292032
PARS2	ENSG00000162396	protein_coding	0.642	0.430-0.956	0.0292651
PCSK4	ENSG00000115257	protein_coding	1.549	1.045-2.297	0.0293319
RSPH14	ENSG00000100218	protein_coding	0.647	0.437-0.957	0.0294236
NSMF	ENSG00000165802	protein_coding	1.551	1.045-2.302	0.0294907
ZNF248	ENSG00000198105	protein_coding	1.550	1.044-2.302	0.0296295
DKKL1	ENSG00000104901	protein_coding	1.549	1.044-2.297	0.0296605
RAB4B-EGLN2	ENSG00000171570	protein_coding	1.548	1.044-2.297	0.0297458
TRADD	ENSG00000102871	protein_coding	1.551	1.044-2.304	0.029779
GET4	ENSG00000239857	protein_coding	1.546	1.044-2.292	0.0298126
ZNF428	ENSG00000131116	protein_coding	1.549	1.044-2.300	0.0298579
PCP2	ENSG00000174788	protein_coding	1.549	1.044-2.299	0.0298741
ATP5ME	ENSG00000169020	protein_coding	0.644	0.432-0.958	0.0299585
CCDC127	ENSG00000164366	protein_coding	1.546	1.043-2.290	0.0299829
SLC35A2	ENSG00000102100	protein_coding	1.545	1.043-2.288	0.0300519
TRAF5	ENSG00000082512	protein_coding	1.547	1.043-2.294	0.0300882
P4HA3	ENSG00000149380	protein_coding	1.545	1.043-2.289	0.0301507
LPO	ENSG00000167419	protein_coding	1.543	1.043-2.285	0.0301578
RUNX1	ENSG00000159216	protein_coding	1.544	1.043-2.288	0.0301748
CBX7	ENSG00000100307	protein_coding	1.542	1.042-2.280	0.0301943
NPIPB6	ENSG00000198156	protein_coding	1.548	1.043-2.297	0.0302056
G3BP1	ENSG00000145907	protein_coding	0.646	0.435-0.959	0.03027
MYL9	ENSG00000101335	protein_coding	1.543	1.042-2.283	0.0302704
FOXC1	ENSG00000054598	protein_coding	1.544	1.042-2.288	0.0304528
NALCN	ENSG00000102452	protein_coding	1.547	1.042-2.296	0.0305623
STK31	ENSG00000196335	protein_coding	1.549	1.042-2.303	0.0306397
RBM17	ENSG00000134453	protein_coding	1.547	1.041-2.297	0.0306567
METRNL	ENSG00000176845	protein_coding	1.540	1.041-2.277	0.0306758
SELENOI	ENSG00000138018	protein_coding	0.645	0.433-0.960	0.0309232
H4C8	ENSG00000158406	protein_coding	1.541	1.040-2.283	0.0309529
DEPTOR	ENSG00000155792	protein_coding	1.545	1.041-2.294	0.031019
AHNAK2	ENSG00000185567	protein_coding	1.539	1.040-2.279	0.0310553
PLPPR2	ENSG00000105520	protein_coding	1.538	1.040-2.274	0.0310578
CLNK	ENSG00000109684	protein_coding	0.646	0.434-0.961	0.0310944
CSAD	ENSG00000139631	protein_coding	1.549	1.041-2.306	0.0311009
CGAS	ENSG00000164430	protein_coding	1.543	1.040-2.289	0.0311406
SDC4	ENSG00000124145	protein_coding	1.540	1.040-2.281	0.0313018
LINGO4	ENSG00000213171	protein_coding	0.649	0.438-0.962	0.0313031
MRPL39	ENSG00000154719	protein_coding	0.650	0.440-0.962	0.0313523
GUCA1B	ENSG00000112599	protein_coding	1.538	1.039-2.276	0.0314031
C20orf203	ENSG00000198547	protein_coding	1.539	1.039-2.279	0.0314293
NPIPB5	ENSG00000243716	protein_coding	1.538	1.039-2.276	0.0314469
NUDT4	ENSG00000173598	protein_coding	0.649	0.438-0.962	0.0314704
ARHGAP26	ENSG00000145819	protein_coding	0.647	0.435-0.962	0.0315837
LIMK1	ENSG00000106683	protein_coding	1.539	1.039-2.282	0.0316659
HEPACAM2	ENSG00000188175	protein_coding	0.648	0.435-0.963	0.0318475
NR1D1	ENSG00000126368	protein_coding	1.551	1.038-2.317	0.0320472
EIF2AK3	ENSG00000172071	protein_coding	0.648	0.436-0.964	0.0320727
TBC1D12	ENSG00000108239	protein_coding	0.646	0.433-0.963	0.032164
PLSCR3	ENSG00000187838	protein_coding	1.533	1.037-2.267	0.0321686
DCAF8	ENSG00000132716	protein_coding	1.551	1.038-2.318	0.032215
TRIR	ENSG00000123144	protein_coding	1.534	1.037-2.269	0.0322306
P4HA1	ENSG00000122884	protein_coding	1.535	1.037-2.272	0.0323027
GOLGA4	ENSG00000144674	protein_coding	0.652	0.441-0.965	0.0323549
SLC6A1	ENSG00000157103	protein_coding	1.536	1.037-2.275	0.0324096
YIPF3	ENSG00000137207	protein_coding	1.535	1.037-2.274	0.0324429
GP6	ENSG00000088053	protein_coding	1.536	1.036-2.278	0.0325395
HPD	ENSG00000158104	protein_coding	1.536	1.036-2.276	0.0325633
ABCD3	ENSG00000117528	protein_coding	0.651	0.439-0.965	0.0326049
CAPN10	ENSG00000142330	protein_coding	1.535	1.036-2.275	0.032644
SEMA5B	ENSG00000082684	protein_coding	1.534	1.036-2.271	0.0327204
NMB	ENSG00000197696	protein_coding	1.537	1.036-2.280	0.0327248
ZMPSTE24	ENSG00000084073	protein_coding	0.652	0.441-0.966	0.0327408
RCCD1	ENSG00000166965	protein_coding	1.537	1.036-2.281	0.0328225
TBC1D20	ENSG00000125875	protein_coding	1.531	1.035-2.263	0.0328363
CCDC9	ENSG00000105321	protein_coding	1.535	1.035-2.274	0.0328821
CCT6B	ENSG00000132141	protein_coding	0.652	0.441-0.966	0.0328925
TTC21A	ENSG00000168026	protein_coding	1.540	1.036-2.290	0.0329173
FAM50A	ENSG00000071859	protein_coding	1.533	1.035-2.270	0.0329184
WDR37	ENSG00000047056	protein_coding	1.534	1.035-2.273	0.0329369
HTR6	ENSG00000158748	protein_coding	1.530	1.035-2.262	0.0329819
ITIH6	ENSG00000102313	protein_coding	1.531	1.035-2.267	0.0331033
NMNAT1	ENSG00000173614	protein_coding	0.652	0.440-0.966	0.0331376
STXBP5	ENSG00000164506	protein_coding	0.647	0.433-0.966	0.0331401
IZUMO4	ENSG00000099840	protein_coding	1.528	1.034-2.258	0.0332193
OR2B6	ENSG00000124657	protein_coding	1.540	1.035-2.293	0.0332401
ZNF580	ENSG00000213015	protein_coding	1.531	1.034-2.265	0.0333124
ALPG	ENSG00000163286	protein_coding	1.529	1.034-2.261	0.0333174
CRYBB3	ENSG00000100053	protein_coding	1.531	1.034-2.267	0.0333288
CENPW	ENSG00000203760	protein_coding	0.654	0.442-0.967	0.0333331
HSD11B1L	ENSG00000167733	protein_coding	1.532	1.034-2.269	0.033389
BMS1	ENSG00000165733	protein_coding	1.533	1.034-2.274	0.0333949
USP26	ENSG00000134588	protein_coding	0.653	0.441-0.967	0.0334454
NXNL2	ENSG00000130045	protein_coding	1.530	1.033-2.265	0.0336671
MFSD14A	ENSG00000156875	protein_coding	0.647	0.433-0.967	0.0336672
UNC5D	ENSG00000156687	protein_coding	0.649	0.435-0.967	0.0336916
TRPV1	ENSG00000196689	protein_coding	1.531	1.033-2.268	0.0337096
CCDC24	ENSG00000159214	protein_coding	1.530	1.033-2.265	0.0337294
LYSMD3	ENSG00000176018	protein_coding	0.653	0.440-0.968	0.0337356
EFCAB12	ENSG00000172771	protein_coding	1.529	1.033-2.263	0.0338081
RUBCNL	ENSG00000102445	protein_coding	0.651	0.438-0.968	0.0338429
RALGDS	ENSG00000160271	protein_coding	1.531	1.033-2.269	0.0338807
ZNF384	ENSG00000126746	protein_coding	1.529	1.033-2.263	0.0338861
MAN2B1	ENSG00000104774	protein_coding	1.533	1.033-2.274	0.0339341
MNX1	ENSG00000130675	protein_coding	1.528	1.033-2.262	0.0339548
RHOV	ENSG00000104140	protein_coding	1.526	1.032-2.256	0.0341442
HTR2B	ENSG00000135914	protein_coding	1.536	1.033-2.285	0.0341469
EML2	ENSG00000125746	protein_coding	1.539	1.033-2.293	0.0341618
TCF7L1	ENSG00000152284	protein_coding	1.530	1.032-2.268	0.0341678
ZNF488	ENSG00000265763	protein_coding	1.529	1.032-2.266	0.0342364
ZNF362	ENSG00000160094	protein_coding	1.533	1.032-2.275	0.0342368
TMEM154	ENSG00000170006	protein_coding	0.649	0.435-0.968	0.0342675
ANKRD53	ENSG00000144031	protein_coding	1.526	1.032-2.257	0.0343536
SNRPG	ENSG00000143977	protein_coding	0.653	0.440-0.969	0.0343582
ULK1	ENSG00000177169	protein_coding	1.527	1.032-2.261	0.0343934
ARFIP1	ENSG00000164144	protein_coding	0.651	0.438-0.969	0.0344863
ASPDH	ENSG00000204653	protein_coding	1.527	1.031-2.261	0.0345357
PEX5	ENSG00000139197	protein_coding	1.527	1.031-2.260	0.0345681
SLC2A9	ENSG00000109667	protein_coding	0.654	0.441-0.970	0.0346188
CHDH	ENSG00000016391	protein_coding	0.656	0.444-0.970	0.034714
ITFG2	ENSG00000111203	protein_coding	1.524	1.031-2.252	0.0347315
TCTE1	ENSG00000146221	protein_coding	1.530	1.031-2.271	0.0347628
ANKRD18B	ENSG00000230453	protein_coding	1.526	1.031-2.259	0.0347825
MAP2K3	ENSG00000034152	protein_coding	1.532	1.031-2.276	0.0347972
RPH3AL	ENSG00000181031	protein_coding	1.525	1.031-2.258	0.034812
ESRRB	ENSG00000119715	protein_coding	1.524	1.031-2.254	0.0348153
PLAG1	ENSG00000181690	protein_coding	1.529	1.031-2.270	0.0349232
ANKS3	ENSG00000168096	protein_coding	1.526	1.030-2.261	0.0350157
SERHL2	ENSG00000183569	protein_coding	1.525	1.030-2.257	0.0350243
TRDMT1	ENSG00000107614	protein_coding	0.655	0.442-0.971	0.0350501
ANO8	ENSG00000074855	protein_coding	1.526	1.030-2.262	0.0350582
SIX5	ENSG00000177045	protein_coding	1.524	1.030-2.256	0.0350882
SLC13A4	ENSG00000164707	protein_coding	1.525	1.030-2.258	0.0351091
TCAP	ENSG00000173991	protein_coding	1.524	1.030-2.257	0.0351411
JPH3	ENSG00000154118	protein_coding	1.525	1.030-2.259	0.035284
PRKAG2	ENSG00000106617	protein_coding	0.656	0.444-0.971	0.0353189
FBN2	ENSG00000138829	protein_coding	0.651	0.437-0.971	0.0354753
A2ML1	ENSG00000166535	protein_coding	1.525	1.029-2.260	0.035515
FES	ENSG00000182511	protein_coding	1.524	1.029-2.259	0.0355871
NME2	ENSG00000243678	protein_coding	0.656	0.443-0.972	0.0356769
DPH7	ENSG00000148399	protein_coding	1.522	1.029-2.253	0.0356851
NLGN1	ENSG00000169760	protein_coding	1.529	1.029-2.273	0.0357405
TAF9	ENSG00000273841	protein_coding	0.657	0.444-0.972	0.0357685
RAB7A	ENSG00000075785	protein_coding	1.523	1.028-2.255	0.0358152
DDX50	ENSG00000107625	protein_coding	1.524	1.028-2.259	0.0360632
PLEKHM1	ENSG00000225190	protein_coding	1.522	1.028-2.256	0.0361074
MTG1	ENSG00000148824	protein_coding	1.531	1.028-2.279	0.0361129
TMEM61	ENSG00000143001	protein_coding	0.656	0.443-0.973	0.0361665
AIP	ENSG00000110711	protein_coding	1.520	1.027-2.249	0.0362196
TTC37	ENSG00000198677	protein_coding	0.658	0.445-0.974	0.0362534
RP9	ENSG00000164610	protein_coding	1.528	1.028-2.273	0.0362605
NKAIN4	ENSG00000101198	protein_coding	1.520	1.027-2.249	0.0362733
FKBP1A	ENSG00000088832	protein_coding	1.520	1.027-2.249	0.0364123
WIPI2	ENSG00000157954	protein_coding	1.524	1.027-2.262	0.0366287
PCBP3	ENSG00000183570	protein_coding	1.519	1.026-2.247	0.0366841
GAN	ENSG00000261609	protein_coding	0.654	0.440-0.974	0.0367058
RHBDL1	ENSG00000103269	protein_coding	1.521	1.026-2.254	0.0367764
VWA5B2	ENSG00000145198	protein_coding	1.518	1.026-2.247	0.036808
EIF3I	ENSG00000084623	protein_coding	0.658	0.444-0.975	0.0368239
PYROXD2	ENSG00000119943	protein_coding	1.523	1.026-2.262	0.0368267
CYP11A1	ENSG00000140459	protein_coding	1.520	1.026-2.253	0.0369397
IRF7	ENSG00000185507	protein_coding	1.518	1.026-2.246	0.0369741
ADAMTSL4	ENSG00000143382	protein_coding	1.519	1.025-2.250	0.0370286
CARD9	ENSG00000187796	protein_coding	1.518	1.025-2.248	0.0371066
COX11	ENSG00000166260	protein_coding	0.659	0.445-0.975	0.037129
ITGB1BP2	ENSG00000147166	protein_coding	1.515	1.025-2.240	0.0371447
TOP2A	ENSG00000131747	protein_coding	0.658	0.444-0.975	0.037167
NFKBIE	ENSG00000146232	protein_coding	1.518	1.025-2.246	0.0371781
APBB3	ENSG00000113108	protein_coding	1.522	1.025-2.259	0.0372352
RBL1	ENSG00000080839	protein_coding	0.655	0.440-0.975	0.0373068
PDE1B	ENSG00000123360	protein_coding	1.517	1.025-2.247	0.037354
COP1	ENSG00000143207	protein_coding	0.659	0.446-0.976	0.0373858
ABHD1	ENSG00000143994	protein_coding	1.516	1.025-2.243	0.037398
BAHD1	ENSG00000140320	protein_coding	1.519	1.025-2.253	0.0373984
PSME3	ENSG00000131467	protein_coding	0.657	0.443-0.976	0.0374413
HES7	ENSG00000179111	protein_coding	1.514	1.024-2.237	0.0375102
CCDC32	ENSG00000128891	protein_coding	1.519	1.024-2.254	0.0375157
VARS2	ENSG00000137411	protein_coding	1.526	1.025-2.272	0.0375204
RPS6KA1	ENSG00000117676	protein_coding	0.659	0.445-0.976	0.0375608
UBA7	ENSG00000182179	protein_coding	1.513	1.024-2.237	0.0376118
POM121	ENSG00000196313	protein_coding	1.519	1.024-2.253	0.0376202
RRBP1	ENSG00000125844	protein_coding	1.514	1.024-2.239	0.03764
CHRNB4	ENSG00000117971	protein_coding	1.515	1.024-2.243	0.0377832
PALB2	ENSG00000083093	protein_coding	0.660	0.446-0.977	0.0378483
GLB1L3	ENSG00000166105	protein_coding	0.655	0.439-0.977	0.037895
NUDT3	ENSG00000272325	protein_coding	1.521	1.023-2.262	0.0380488
BARX1	ENSG00000131668	protein_coding	1.519	1.023-2.254	0.0380993
MIGA1	ENSG00000180488	protein_coding	0.658	0.443-0.977	0.0381185
TMC8	ENSG00000167895	protein_coding	1.511	1.023-2.233	0.0381304
PLN	ENSG00000198523	protein_coding	1.520	1.023-2.258	0.038162
BRD9	ENSG00000028310	protein_coding	1.513	1.023-2.237	0.0381823
OXT	ENSG00000101405	protein_coding	1.514	1.023-2.241	0.0381834
DCUN1D1	ENSG00000043093	protein_coding	0.661	0.446-0.978	0.0382022
FLNA	ENSG00000196924	protein_coding	1.511	1.022-2.234	0.0383119
SMIM18	ENSG00000253457	protein_coding	0.659	0.444-0.978	0.0383132
CXCR6	ENSG00000172215	protein_coding	0.655	0.439-0.978	0.0383387
OXNAD1	ENSG00000154814	protein_coding	0.662	0.448-0.978	0.0383496
ATAD3C	ENSG00000215915	protein_coding	1.513	1.022-2.240	0.0383576
TMEM266	ENSG00000169758	protein_coding	1.512	1.022-2.236	0.0385128
TCTN2	ENSG00000168778	protein_coding	1.517	1.022-2.252	0.0386503
NCOR2	ENSG00000196498	protein_coding	1.509	1.022-2.229	0.0386839
TRIM33	ENSG00000197323	protein_coding	0.660	0.446-0.979	0.0386986
HABP4	ENSG00000130956	protein_coding	1.510	1.022-2.232	0.0387465
MAST3	ENSG00000099308	protein_coding	1.508	1.021-2.227	0.0388636
SLC16A13	ENSG00000174327	protein_coding	1.514	1.021-2.244	0.0388663
STMN1	ENSG00000117632	protein_coding	0.662	0.448-0.979	0.0389415
PTPA	ENSG00000119383	protein_coding	1.517	1.021-2.253	0.0389478
PLPPR3	ENSG00000129951	protein_coding	1.513	1.021-2.243	0.0390008
GPR180	ENSG00000152749	protein_coding	0.659	0.444-0.979	0.0390457
C11orf88	ENSG00000183644	protein_coding	1.514	1.021-2.245	0.0390619
PSORS1C1	ENSG00000204540	protein_coding	1.512	1.021-2.238	0.0390645
CASZ1	ENSG00000130940	protein_coding	0.657	0.441-0.979	0.0390772
TOMM20	ENSG00000173726	protein_coding	0.664	0.450-0.980	0.0391356
C9	ENSG00000113600	protein_coding	1.514	1.021-2.245	0.0391482
EMP3	ENSG00000142227	protein_coding	1.509	1.021-2.230	0.039175
TLE1	ENSG00000196781	protein_coding	1.513	1.021-2.244	0.0391971
HDAC5	ENSG00000108840	protein_coding	1.511	1.021-2.237	0.0392144
GALR3	ENSG00000128310	protein_coding	1.514	1.021-2.245	0.0392417
TRIM32	ENSG00000119401	protein_coding	1.514	1.021-2.246	0.0392667
THAP12	ENSG00000137492	protein_coding	0.664	0.449-0.980	0.0393262
GPR132	ENSG00000183484	protein_coding	1.511	1.020-2.237	0.0393375
CEP41	ENSG00000106477	protein_coding	0.661	0.446-0.980	0.0393458
NPTX2	ENSG00000106236	protein_coding	1.510	1.020-2.234	0.0393735
FNDC5	ENSG00000160097	protein_coding	1.514	1.020-2.245	0.0393846
AP1AR	ENSG00000138660	protein_coding	0.661	0.446-0.980	0.0393978
FAM102A	ENSG00000167106	protein_coding	1.507	1.020-2.226	0.0393993
ASPRV1	ENSG00000244617	protein_coding	1.507	1.020-2.226	0.0394209
REEP2	ENSG00000132563	protein_coding	1.508	1.020-2.229	0.0394532
PI4K2A	ENSG00000155252	protein_coding	1.509	1.020-2.233	0.039494
SYCE2	ENSG00000161860	protein_coding	1.511	1.020-2.239	0.0395245
APOF	ENSG00000175336	protein_coding	0.663	0.448-0.981	0.0396079
PPA2	ENSG00000138777	protein_coding	0.662	0.447-0.981	0.0396196
VPS25	ENSG00000131475	protein_coding	0.660	0.445-0.981	0.0396668
COQ10A	ENSG00000135469	protein_coding	1.510	1.020-2.236	0.0396924
USF2	ENSG00000105698	protein_coding	1.509	1.019-2.233	0.0397527
PRR29	ENSG00000224383	protein_coding	1.508	1.019-2.231	0.0397651
ZER1	ENSG00000160445	protein_coding	1.509	1.019-2.233	0.039781
KCNC4	ENSG00000116396	protein_coding	1.508	1.019-2.230	0.0397941
CCDC157	ENSG00000187860	protein_coding	1.511	1.019-2.239	0.0398485
DMKN	ENSG00000161249	protein_coding	1.512	1.019-2.241	0.0398504
PPP2R5A	ENSG00000066027	protein_coding	0.663	0.448-0.981	0.0399203
SGCA	ENSG00000108823	protein_coding	1.510	1.019-2.237	0.0399867
DOCK3	ENSG00000088538	protein_coding	1.511	1.019-2.241	0.0400869
PPP1CB	ENSG00000213639	protein_coding	0.660	0.444-0.981	0.0400903
RBM7	ENSG00000076053	protein_coding	0.658	0.441-0.981	0.0401707
PUM1	ENSG00000134644	protein_coding	0.660	0.444-0.982	0.0401953
VSIG10L	ENSG00000186806	protein_coding	1.506	1.018-2.227	0.0402089
DDX46	ENSG00000145833	protein_coding	0.663	0.448-0.982	0.0402211
SLITRK2	ENSG00000185985	protein_coding	1.508	1.018-2.232	0.040329
RBM14-RBM4	ENSG00000248643	protein_coding	1.508	1.018-2.233	0.0403519
TEX11	ENSG00000120498	protein_coding	0.655	0.437-0.982	0.0403604
REEP3	ENSG00000165476	protein_coding	0.660	0.443-0.982	0.0404522
EME1	ENSG00000154920	protein_coding	1.509	1.018-2.235	0.0404636
DNAJB6	ENSG00000105993	protein_coding	1.510	1.018-2.239	0.0404728
UFSP1	ENSG00000176125	protein_coding	1.509	1.018-2.238	0.0404999
SNX14	ENSG00000135317	protein_coding	0.660	0.443-0.982	0.04053
GRHL2	ENSG00000083307	protein_coding	1.507	1.018-2.233	0.0405695
SDHD	ENSG00000204370	protein_coding	0.665	0.450-0.983	0.0405954
GNG12	ENSG00000172380	protein_coding	0.657	0.440-0.982	0.0406296
PLA2G15	ENSG00000103066	protein_coding	1.507	1.018-2.231	0.0406935
GPD1L	ENSG00000152642	protein_coding	0.664	0.449-0.983	0.0408112
MOGS	ENSG00000115275	protein_coding	1.505	1.017-2.227	0.0408191
HDC	ENSG00000140287	protein_coding	0.659	0.443-0.983	0.0408204
RYR2	ENSG00000198626	protein_coding	1.506	1.017-2.230	0.0409589
RHOG	ENSG00000177105	protein_coding	1.504	1.017-2.225	0.0409676
C20orf204	ENSG00000196421	protein_coding	1.503	1.017-2.221	0.0409862
PLCB4	ENSG00000101333	protein_coding	0.662	0.445-0.983	0.0410622
EMILIN2	ENSG00000132205	protein_coding	1.502	1.017-2.220	0.0410742
ABCB6	ENSG00000115657	protein_coding	1.504	1.017-2.226	0.0410892
SLC25A41	ENSG00000181240	protein_coding	1.503	1.017-2.222	0.0411513
GPR83	ENSG00000123901	protein_coding	1.504	1.017-2.224	0.0411562
GABRA4	ENSG00000109158	protein_coding	0.666	0.451-0.984	0.0411685
IGSF22	ENSG00000179057	protein_coding	1.506	1.016-2.231	0.0412516
HS3ST2	ENSG00000122254	protein_coding	1.503	1.016-2.223	0.0412586
C11orf96	ENSG00000187479	protein_coding	1.503	1.016-2.222	0.0414157
TMED5	ENSG00000117500	protein_coding	0.661	0.445-0.984	0.0414447
H2AC14	ENSG00000276368	protein_coding	0.665	0.450-0.985	0.0415833
HSF4	ENSG00000102878	protein_coding	1.503	1.016-2.224	0.0415871
TMEM59L	ENSG00000105696	protein_coding	1.503	1.016-2.226	0.0415959
ADAM8	ENSG00000151651	protein_coding	1.501	1.016-2.219	0.0416032
ZNF771	ENSG00000179965	protein_coding	1.503	1.016-2.225	0.0416201
GULP1	ENSG00000144366	protein_coding	1.505	1.016-2.231	0.0416381
ERCC3	ENSG00000163161	protein_coding	1.503	1.016-2.226	0.0416509
COMP	ENSG00000105664	protein_coding	1.504	1.015-2.227	0.0416891
CPT1A	ENSG00000110090	protein_coding	1.502	1.015-2.222	0.0417047
SPACA9	ENSG00000165698	protein_coding	1.510	1.016-2.246	0.041713
NDUFS1	ENSG00000023228	protein_coding	0.665	0.449-0.985	0.0417197
YIPF2	ENSG00000130733	protein_coding	1.500	1.015-2.218	0.0417604
LMNA	ENSG00000160789	protein_coding	1.511	1.015-2.250	0.0417772
FBXO24	ENSG00000106336	protein_coding	1.507	1.015-2.238	0.0417839
USH2A	ENSG00000042781	protein_coding	0.663	0.447-0.985	0.0418443
MALT1	ENSG00000172175	protein_coding	0.665	0.449-0.985	0.0419049
TSNARE1	ENSG00000171045	protein_coding	1.502	1.015-2.223	0.0419595
LRRC29	ENSG00000125122	protein_coding	1.502	1.015-2.222	0.0419742
TCF15	ENSG00000125878	protein_coding	1.501	1.015-2.222	0.0420237
CCNG1	ENSG00000113328	protein_coding	0.667	0.451-0.986	0.0420544
GPX4	ENSG00000167468	protein_coding	1.503	1.015-2.227	0.042062
CA3	ENSG00000164879	protein_coding	1.506	1.015-2.235	0.0421348
SERTAD4	ENSG00000082497	protein_coding	0.664	0.447-0.986	0.0422059
NCR3	ENSG00000204475	protein_coding	0.661	0.443-0.986	0.0422229
CAPRIN2	ENSG00000110888	protein_coding	1.503	1.014-2.227	0.0422327
LY6G5C	ENSG00000204428	protein_coding	1.501	1.014-2.221	0.0422765
AC092647.5	ENSG00000249773	protein_coding	1.505	1.014-2.233	0.042356
RAB33B	ENSG00000172007	protein_coding	0.664	0.447-0.986	0.0423688
MAFA	ENSG00000182759	protein_coding	1.501	1.014-2.221	0.0423695
RNF25	ENSG00000163481	protein_coding	1.504	1.014-2.230	0.0423699
ARMT1	ENSG00000146476	protein_coding	0.664	0.448-0.986	0.042392
RBM3	ENSG00000102317	protein_coding	0.666	0.450-0.986	0.0424836
LEP	ENSG00000174697	protein_coding	1.502	1.014-2.226	0.0425106
SH3TC1	ENSG00000125089	protein_coding	1.498	1.014-2.215	0.0425686
TMEM221	ENSG00000188051	protein_coding	1.499	1.014-2.216	0.0425834
KCNJ4	ENSG00000168135	protein_coding	0.666	0.449-0.986	0.0425858
TIGD1	ENSG00000221944	protein_coding	1.511	1.014-2.251	0.0426235
HPCA	ENSG00000121905	protein_coding	1.503	1.014-2.229	0.0426276
TMED4	ENSG00000158604	protein_coding	1.499	1.013-2.216	0.0426554
AGPAT1	ENSG00000204310	protein_coding	1.501	1.013-2.223	0.0426975
BATF	ENSG00000156127	protein_coding	1.501	1.013-2.223	0.0427893
KPNA5	ENSG00000196911	protein_coding	1.503	1.013-2.229	0.0428324
GPD2	ENSG00000115159	protein_coding	0.665	0.448-0.987	0.0428631
PSD2	ENSG00000146005	protein_coding	1.498	1.013-2.216	0.0428856
SUSD1	ENSG00000106868	protein_coding	1.507	1.013-2.242	0.0429006
GCG	ENSG00000115263	protein_coding	0.666	0.450-0.987	0.0429764
ZNF618	ENSG00000157657	protein_coding	1.501	1.013-2.224	0.0430737
DNA2	ENSG00000138346	protein_coding	0.668	0.452-0.988	0.0430779
FAM156A	ENSG00000268350	protein_coding	1.499	1.013-2.219	0.0431108
ENTPD4	ENSG00000197217	protein_coding	0.665	0.448-0.987	0.0431206
TMEM233	ENSG00000224982	protein_coding	1.499	1.013-2.220	0.0431311
GALNT3	ENSG00000115339	protein_coding	0.666	0.450-0.988	0.0432301
CCDC130	ENSG00000104957	protein_coding	1.499	1.012-2.219	0.0432599
AIF1L	ENSG00000126878	protein_coding	1.500	1.012-2.221	0.0432931
CXCL9	ENSG00000138755	protein_coding	0.662	0.444-0.988	0.0433094
C12orf76	ENSG00000174456	protein_coding	1.497	1.012-2.214	0.0433583
C16orf95	ENSG00000260456	protein_coding	1.503	1.012-2.230	0.0433976
EHD1	ENSG00000110047	protein_coding	1.498	1.012-2.217	0.0434187
PPEF1	ENSG00000086717	protein_coding	1.498	1.012-2.219	0.0434395
KYAT1	ENSG00000171097	protein_coding	1.500	1.012-2.222	0.0434866
CLTCL1	ENSG00000070371	protein_coding	1.503	1.012-2.234	0.04352
SMIM35	ENSG00000255274	protein_coding	1.500	1.012-2.224	0.0436064
DCUN1D4	ENSG00000109184	protein_coding	0.667	0.450-0.988	0.0436255
HSPA1B	ENSG00000204388	protein_coding	1.508	1.012-2.248	0.0436387
RAB9A	ENSG00000123595	protein_coding	0.660	0.441-0.988	0.0436724
PRELID2	ENSG00000186314	protein_coding	0.668	0.451-0.989	0.0436806
KBTBD11	ENSG00000176595	protein_coding	0.666	0.449-0.989	0.0437513
CNTF	ENSG00000242689	protein_coding	0.668	0.451-0.989	0.0437546
CXCL1	ENSG00000163739	protein_coding	0.668	0.451-0.989	0.0438067
DCTN4	ENSG00000132912	protein_coding	0.669	0.453-0.989	0.0438857
FAM234B	ENSG00000084444	protein_coding	1.496	1.011-2.214	0.0439448
C1orf35	ENSG00000143793	protein_coding	1.508	1.011-2.249	0.0439643
ELOVL4	ENSG00000118402	protein_coding	1.501	1.011-2.229	0.0439843
CDC42SE2	ENSG00000158985	protein_coding	0.666	0.448-0.989	0.0440101
AFF4	ENSG00000072364	protein_coding	0.666	0.448-0.989	0.0441314
PODN	ENSG00000174348	protein_coding	1.496	1.010-2.214	0.0442299
MYO1D	ENSG00000176658	protein_coding	0.664	0.445-0.989	0.0442334
SEMA3F	ENSG00000001617	protein_coding	1.494	1.010-2.208	0.0442452
TNKS	ENSG00000173273	protein_coding	0.663	0.445-0.989	0.0442468
SLC25A22	ENSG00000177542	protein_coding	1.494	1.010-2.210	0.0442749
MXRA8	ENSG00000162576	protein_coding	1.494	1.010-2.209	0.0442839
TESC	ENSG00000088992	protein_coding	0.668	0.451-0.990	0.0445673
HBA2	ENSG00000188536	protein_coding	1.492	1.010-2.206	0.044611
B3GALT6	ENSG00000176022	protein_coding	1.494	1.010-2.210	0.0446354
ATL2	ENSG00000119787	protein_coding	0.665	0.446-0.990	0.0447166
MOB4	ENSG00000115540	protein_coding	0.669	0.452-0.991	0.044735
ZNF671	ENSG00000083814	protein_coding	1.493	1.009-2.209	0.0447359
FBXL17	ENSG00000145743	protein_coding	0.669	0.451-0.991	0.044779
TAS1R3	ENSG00000169962	protein_coding	1.495	1.009-2.213	0.0448266
ZNF607	ENSG00000198182	protein_coding	0.668	0.450-0.991	0.0448653
MOSPD2	ENSG00000130150	protein_coding	0.663	0.444-0.991	0.0448848
TMEM79	ENSG00000163472	protein_coding	1.493	1.009-2.209	0.044919
SCARF2	ENSG00000244486	protein_coding	1.492	1.009-2.207	0.0449215
PPP1R3E	ENSG00000235194	protein_coding	1.494	1.009-2.210	0.044928
LRRC56	ENSG00000161328	protein_coding	1.496	1.009-2.218	0.044951
CDAN1	ENSG00000140326	protein_coding	1.492	1.009-2.206	0.0449567
PDLIM7	ENSG00000196923	protein_coding	1.491	1.009-2.202	0.0450281
PRR3	ENSG00000204576	protein_coding	1.497	1.009-2.223	0.0451009
PTP4A2	ENSG00000184007	protein_coding	0.668	0.450-0.991	0.0451641
ATP8B1	ENSG00000081923	protein_coding	0.670	0.452-0.991	0.045167
RNF113A	ENSG00000125352	protein_coding	1.493	1.009-2.210	0.0451736
KLHL25	ENSG00000183655	protein_coding	1.491	1.009-2.204	0.04519
AGAP6	ENSG00000204149	protein_coding	1.495	1.009-2.217	0.0452159
CADM3	ENSG00000162706	protein_coding	1.497	1.009-2.221	0.0452187
SFXN1	ENSG00000164466	protein_coding	0.669	0.451-0.992	0.0453104
STC2	ENSG00000113739	protein_coding	1.491	1.008-2.205	0.0453313
FCRL5	ENSG00000143297	protein_coding	0.662	0.443-0.992	0.0453909
SFRP2	ENSG00000145423	protein_coding	1.490	1.008-2.203	0.0454106
HLF	ENSG00000108924	protein_coding	0.668	0.450-0.992	0.0454112
PDS5B	ENSG00000083642	protein_coding	0.668	0.450-0.992	0.04547
CAPZA1	ENSG00000116489	protein_coding	0.668	0.450-0.992	0.0455059
TMEM41A	ENSG00000163900	protein_coding	1.492	1.008-2.209	0.0455254
METTL11B	ENSG00000203740	protein_coding	1.497	1.008-2.223	0.0456129
FAM167A	ENSG00000154319	protein_coding	0.667	0.448-0.992	0.0456512
AGPS	ENSG00000018510	protein_coding	0.667	0.448-0.992	0.0456572
TJAP1	ENSG00000137221	protein_coding	1.491	1.008-2.207	0.0457842
EPOR	ENSG00000187266	protein_coding	1.491	1.007-2.208	0.0458424
KIF15	ENSG00000163808	protein_coding	0.672	0.455-0.993	0.0458703
SLC6A16	ENSG00000063127	protein_coding	1.490	1.007-2.205	0.0459592
COX7A1	ENSG00000161281	protein_coding	1.489	1.007-2.201	0.0459613
CASP3	ENSG00000164305	protein_coding	0.669	0.450-0.993	0.045971
VAT1L	ENSG00000171724	protein_coding	0.665	0.445-0.993	0.0460157
DNAJB7	ENSG00000172404	protein_coding	1.492	1.007-2.212	0.0460776
KCNK12	ENSG00000184261	protein_coding	1.491	1.007-2.207	0.046084
APOBR	ENSG00000184730	protein_coding	0.672	0.455-0.993	0.0462513
MTMR9	ENSG00000104643	protein_coding	0.666	0.446-0.993	0.0462584
TTPA	ENSG00000137561	protein_coding	0.672	0.455-0.994	0.0464122
TMED7	ENSG00000134970	protein_coding	0.670	0.452-0.994	0.0464201
ABLIM3	ENSG00000173210	protein_coding	1.486	1.006-2.195	0.0465063
ARL4D	ENSG00000175906	protein_coding	1.489	1.006-2.205	0.0465454
S100A16	ENSG00000188643	protein_coding	1.494	1.006-2.217	0.0466526
CERS3	ENSG00000154227	protein_coding	1.488	1.006-2.200	0.0466735
CDK5RAP2	ENSG00000136861	protein_coding	1.492	1.006-2.212	0.0467293
MOB3C	ENSG00000142961	protein_coding	1.488	1.006-2.202	0.0467324
CHMP2B	ENSG00000083937	protein_coding	0.671	0.453-0.994	0.0467891
SPSB2	ENSG00000111671	protein_coding	1.487	1.006-2.200	0.0468302
NEDD9	ENSG00000111859	protein_coding	0.672	0.455-0.994	0.0468379
RP2	ENSG00000102218	protein_coding	0.668	0.448-0.994	0.0468518
RIN2	ENSG00000132669	protein_coding	1.495	1.006-2.223	0.0468535
MCOLN1	ENSG00000090674	protein_coding	1.487	1.005-2.198	0.0469729
EMC10	ENSG00000161671	protein_coding	1.488	1.005-2.202	0.0470161
LACC1	ENSG00000179630	protein_coding	0.671	0.453-0.995	0.0470793
RNF208	ENSG00000212864	protein_coding	1.488	1.005-2.202	0.0471221
DDIT4	ENSG00000168209	protein_coding	1.486	1.005-2.198	0.0472039
WNT5A	ENSG00000114251	protein_coding	0.667	0.447-0.995	0.047206
ZFP2	ENSG00000198939	protein_coding	0.673	0.455-0.995	0.0473312
CCDC187	ENSG00000260220	protein_coding	1.488	1.005-2.204	0.0473682
ROCK2	ENSG00000134318	protein_coding	0.672	0.453-0.995	0.0474179
BCDIN3D	ENSG00000186666	protein_coding	0.672	0.453-0.996	0.0475228
PCBD2	ENSG00000132570	protein_coding	0.672	0.453-0.996	0.0475241
WDR24	ENSG00000127580	protein_coding	1.484	1.004-2.194	0.0475494
SRMS	ENSG00000125508	protein_coding	1.489	1.004-2.208	0.0475601
DSC2	ENSG00000134755	protein_coding	0.671	0.452-0.996	0.0475941
ALAD	ENSG00000148218	protein_coding	1.488	1.004-2.206	0.0476068
MAP6	ENSG00000171533	protein_coding	1.485	1.004-2.198	0.0477111
PTPN14	ENSG00000152104	protein_coding	1.486	1.004-2.201	0.0477377
WIPF3	ENSG00000122574	protein_coding	1.485	1.004-2.195	0.0477641
AC040162.1	ENSG00000261884	protein_coding	1.484	1.004-2.194	0.0478514
CCDC153	ENSG00000248712	protein_coding	1.486	1.004-2.200	0.0478683
CHRDL1	ENSG00000101938	protein_coding	1.485	1.004-2.198	0.0478975
SMAD6	ENSG00000137834	protein_coding	1.484	1.004-2.195	0.0479183
MRPS7	ENSG00000125445	protein_coding	0.673	0.454-0.996	0.0479388
PI4KB	ENSG00000143393	protein_coding	1.485	1.004-2.198	0.0479445
PANK3	ENSG00000120137	protein_coding	0.673	0.455-0.996	0.0479527
LRRCC1	ENSG00000133739	protein_coding	0.675	0.457-0.997	0.0479981
PRKRIP1	ENSG00000128563	protein_coding	1.488	1.003-2.206	0.0480335
CHADL	ENSG00000100399	protein_coding	1.491	1.003-2.214	0.0480459
PLSCR2	ENSG00000163746	protein_coding	1.484	1.003-2.194	0.0481213
KRT14	ENSG00000186847	protein_coding	1.484	1.003-2.194	0.0481219
ZNF552	ENSG00000178935	protein_coding	0.671	0.452-0.997	0.0481233
RNPEPL1	ENSG00000142327	protein_coding	1.483	1.003-2.191	0.0481491
SCAND1	ENSG00000171222	protein_coding	1.485	1.003-2.197	0.0481644
FUS	ENSG00000089280	protein_coding	1.488	1.003-2.206	0.0481824
ALDH6A1	ENSG00000119711	protein_coding	0.674	0.456-0.997	0.0482359
C17orf50	ENSG00000270806	protein_coding	1.496	1.003-2.232	0.0482444
SLC25A45	ENSG00000162241	protein_coding	1.483	1.003-2.192	0.0482715
MFSD2A	ENSG00000168389	protein_coding	0.673	0.454-0.997	0.0483839
ACE	ENSG00000159640	protein_coding	1.484	1.003-2.196	0.0484277
EZH1	ENSG00000108799	protein_coding	1.484	1.003-2.196	0.0484422
AOC3	ENSG00000131471	protein_coding	1.483	1.003-2.192	0.04845
NTPCR	ENSG00000135778	protein_coding	0.676	0.459-0.997	0.0485058
PCGF2	ENSG00000277258	protein_coding	1.486	1.003-2.204	0.0485575
CCNF	ENSG00000162063	protein_coding	0.674	0.455-0.998	0.0485653
PANK1	ENSG00000152782	protein_coding	0.672	0.453-0.998	0.0485808
NR1H2	ENSG00000131408	protein_coding	1.483	1.002-2.195	0.0486719
NRG1	ENSG00000157168	protein_coding	0.671	0.451-0.998	0.0487132
RSBN1	ENSG00000081019	protein_coding	0.673	0.454-0.998	0.0487462
DBP	ENSG00000105516	protein_coding	1.485	1.002-2.200	0.0487615
DYDC2	ENSG00000133665	protein_coding	1.483	1.002-2.195	0.0488116
MSH3	ENSG00000113318	protein_coding	0.674	0.456-0.998	0.0488442
E4F1	ENSG00000167967	protein_coding	1.481	1.002-2.189	0.0488997
RNF151	ENSG00000179580	protein_coding	1.484	1.002-2.197	0.048902
PIGN	ENSG00000197563	protein_coding	0.673	0.454-0.998	0.0489151
CCNB1	ENSG00000134057	protein_coding	0.674	0.456-0.998	0.0490569
IPMK	ENSG00000151151	protein_coding	0.676	0.458-0.998	0.0490609
USO1	ENSG00000138768	protein_coding	0.675	0.456-0.998	0.0490851
GAMT	ENSG00000130005	protein_coding	1.482	1.002-2.192	0.0491259
TMEM151A	ENSG00000179292	protein_coding	1.480	1.002-2.188	0.0491265
UBE2E2	ENSG00000182247	protein_coding	1.481	1.001-2.190	0.0491596
ATP6AP1	ENSG00000071553	protein_coding	1.480	1.001-2.186	0.0491722
SMIM1	ENSG00000235169	protein_coding	1.478	1.001-2.181	0.049243
RGL2	ENSG00000237441	protein_coding	1.484	1.001-2.198	0.0492514
H3C6	ENSG00000274750	protein_coding	1.480	1.001-2.187	0.0492678
GATAD2B	ENSG00000143614	protein_coding	1.486	1.001-2.205	0.0493303
RAI1	ENSG00000108557	protein_coding	1.479	1.001-2.185	0.0493824
CACNG4	ENSG00000075461	protein_coding	1.482	1.001-2.195	0.049394
CYTH3	ENSG00000008256	protein_coding	1.482	1.001-2.193	0.0494027
ACTG1	ENSG00000184009	protein_coding	0.675	0.456-0.999	0.049501
TRIM56	ENSG00000169871	protein_coding	1.483	1.001-2.197	0.0495287
FAHD1	ENSG00000180185	protein_coding	0.675	0.455-0.999	0.0495953
PELP1	ENSG00000141456	protein_coding	1.492	1.001-2.223	0.049645
PCDH9	ENSG00000184226	protein_coding	1.486	1.001-2.206	0.0496462
ADAMTS10	ENSG00000142303	protein_coding	1.480	1.001-2.189	0.0496487
FGF14	ENSG00000102466	protein_coding	1.481	1.001-2.192	0.0496899
JPT1	ENSG00000189159	protein_coding	0.674	0.455-0.999	0.0497028
TAF11	ENSG00000064995	protein_coding	1.480	1.000-2.190	0.0497168
APOD	ENSG00000189058	protein_coding	1.481	1.000-2.191	0.0497331
KIFC3	ENSG00000140859	protein_coding	1.477	1.000-2.181	0.0497364
ZNF574	ENSG00000105732	protein_coding	1.479	1.000-2.186	0.0497437
CHD5	ENSG00000116254	protein_coding	1.480	1.000-2.189	0.0497757
CCDC13	ENSG00000244607	protein_coding	1.479	1.000-2.186	0.049849
MDH1	ENSG00000014641	protein_coding	0.675	0.456-1.000	0.049856
MCM6	ENSG00000076003	protein_coding	0.674	0.455-1.000	0.0498963
APBA3	ENSG00000011132	protein_coding	1.481	1.000-2.193	0.0498971
CBFA2T3	ENSG00000129993	protein_coding	0.674	0.454-1.000	0.0499167
GTPBP4	ENSG00000107937	protein_coding	1.483	1.000-2.198	0.0499291
MFNG	ENSG00000100060	protein_coding	1.484	1.000-2.201	0.0499434
FGF19	ENSG00000162344	protein_coding	1.482	1.000-2.197	0.0499571
EDEM1	ENSG00000134109	protein_coding	0.674	0.454-1.000	0.0501177
SYTL2	ENSG00000137501	protein_coding	0.674	0.455-1.000	0.0501377
PLEKHH3	ENSG00000068137	protein_coding	1.480	1.000-2.190	0.0501407
PIANP	ENSG00000139200	protein_coding	1.480	1.000-2.191	0.0501889
TSC22D3	ENSG00000157514	protein_coding	1.478	1.000-2.187	0.0502374
PTGES	ENSG00000148344	protein_coding	1.481	0.999-2.195	0.0503231
KLRC1	ENSG00000134545	protein_coding	0.671	0.450-1.001	0.0504116
HPSE2	ENSG00000172987	protein_coding	0.676	0.457-1.001	0.0504371
SDHAF1	ENSG00000205138	protein_coding	1.479	0.999-2.188	0.0505185
NUMA1	ENSG00000137497	protein_coding	1.477	0.999-2.185	0.0505386
CCER2	ENSG00000262484	protein_coding	1.480	0.999-2.194	0.0506688
SF3A2	ENSG00000104897	protein_coding	1.476	0.999-2.182	0.0506737
KIF12	ENSG00000136883	protein_coding	1.480	0.999-2.194	0.0506758
CDHR3	ENSG00000128536	protein_coding	1.478	0.998-2.188	0.0508957
FAM72C	ENSG00000263513	protein_coding	1.480	0.998-2.194	0.0509482
RGL4	ENSG00000159496	protein_coding	1.476	0.998-2.181	0.0510038
LBR	ENSG00000143815	protein_coding	0.679	0.460-1.002	0.0510843
SRPX	ENSG00000101955	protein_coding	1.477	0.998-2.185	0.0510958
CEP128	ENSG00000100629	protein_coding	0.677	0.458-1.002	0.05111
SLCO1A2	ENSG00000084453	protein_coding	1.478	0.998-2.188	0.0511446
GJD4	ENSG00000177291	protein_coding	1.473	0.998-2.173	0.0512795
SRSF1	ENSG00000136450	protein_coding	0.678	0.458-1.002	0.0513603
PCGF1	ENSG00000115289	protein_coding	1.479	0.998-2.192	0.0513847
CFAP157	ENSG00000160401	protein_coding	1.475	0.998-2.182	0.051395
VPS37A	ENSG00000155975	protein_coding	0.675	0.455-1.002	0.0514479
DDA1	ENSG00000130311	protein_coding	1.477	0.997-2.188	0.0515924
IL11RA	ENSG00000137070	protein_coding	1.476	0.997-2.184	0.0516026
ZNF107	ENSG00000196247	protein_coding	1.475	0.997-2.180	0.0516108
DNHD1	ENSG00000179532	protein_coding	1.476	0.997-2.185	0.0516224
CCNL2	ENSG00000221978	protein_coding	1.475	0.997-2.183	0.0516558
LEMD2	ENSG00000161904	protein_coding	1.473	0.997-2.177	0.0516653
CCS	ENSG00000173992	protein_coding	1.488	0.997-2.220	0.0516667
CLCNKB	ENSG00000184908	protein_coding	1.477	0.997-2.187	0.0516671
SERTAD2	ENSG00000179833	protein_coding	1.473	0.997-2.177	0.0516754
SEPHS1	ENSG00000086475	protein_coding	1.478	0.997-2.190	0.0516759
TREX2	ENSG00000183479	protein_coding	1.476	0.997-2.184	0.0517735
LAMB2	ENSG00000172037	protein_coding	1.475	0.997-2.182	0.0517901
SCYL2	ENSG00000136021	protein_coding	0.678	0.458-1.003	0.0517935
FGF5	ENSG00000138675	protein_coding	1.477	0.997-2.189	0.0518022
NYAP1	ENSG00000166924	protein_coding	1.477	0.997-2.189	0.0519762
AUNIP	ENSG00000127423	protein_coding	0.679	0.459-1.004	0.0521306
MMS19	ENSG00000155229	protein_coding	1.471	0.996-2.171	0.0521853
OGG1	ENSG00000114026	protein_coding	1.475	0.996-2.185	0.0522074
LZIC	ENSG00000162441	protein_coding	0.676	0.455-1.004	0.0522459
AP3S2	ENSG00000157823	protein_coding	1.473	0.996-2.179	0.052248
TIMP1	ENSG00000102265	protein_coding	1.472	0.996-2.175	0.0522888
MDFI	ENSG00000112559	protein_coding	1.473	0.996-2.177	0.0523066
CNGB3	ENSG00000170289	protein_coding	1.473	0.996-2.180	0.0523083
CCDC85B	ENSG00000175602	protein_coding	1.473	0.996-2.179	0.0523518
STKLD1	ENSG00000198870	protein_coding	1.478	0.996-2.194	0.0523894
SLC35A3	ENSG00000117620	protein_coding	0.679	0.459-1.004	0.0524017
LRP3	ENSG00000130881	protein_coding	1.473	0.996-2.177	0.0525021
PKM	ENSG00000067225	protein_coding	1.473	0.996-2.180	0.0525814
NISCH	ENSG00000010322	protein_coding	1.472	0.996-2.178	0.0526546
FUCA1	ENSG00000179163	protein_coding	0.676	0.456-1.004	0.0526565
KANK3	ENSG00000186994	protein_coding	1.472	0.996-2.177	0.0526792
CDCA2	ENSG00000184661	protein_coding	0.678	0.457-1.005	0.0526895
BTBD19	ENSG00000222009	protein_coding	1.472	0.995-2.177	0.0527182
NEURL4	ENSG00000215041	protein_coding	1.473	0.995-2.180	0.0527236
ATG2A	ENSG00000110046	protein_coding	1.471	0.995-2.173	0.0529023
TTLL13P	ENSG00000213471	protein_coding	1.475	0.995-2.186	0.0529521
AKAP8L	ENSG00000011243	protein_coding	1.474	0.995-2.185	0.0529867
SLC29A3	ENSG00000198246	protein_coding	1.470	0.995-2.171	0.052993
AKAP5	ENSG00000179841	protein_coding	0.680	0.460-1.005	0.0531033
FAM135A	ENSG00000082269	protein_coding	0.680	0.460-1.005	0.0531338
ERFL	ENSG00000268041	protein_coding	1.470	0.995-2.173	0.0531697
GDI2	ENSG00000057608	protein_coding	0.677	0.456-1.005	0.053172
PIGK	ENSG00000142892	protein_coding	0.679	0.459-1.005	0.053259
REP15	ENSG00000174236	protein_coding	0.679	0.458-1.006	0.053396
LMBRD2	ENSG00000164187	protein_coding	0.679	0.458-1.006	0.0534706
ZNF32	ENSG00000169740	protein_coding	1.473	0.994-2.183	0.0535215
PEX13	ENSG00000162928	protein_coding	0.679	0.459-1.006	0.0535256
FKBP15	ENSG00000119321	protein_coding	1.471	0.994-2.177	0.0535528
ANKK1	ENSG00000170209	protein_coding	1.474	0.994-2.185	0.053554
MIDN	ENSG00000167470	protein_coding	1.469	0.994-2.171	0.0535634
SH3D21	ENSG00000214193	protein_coding	1.469	0.994-2.171	0.0536919
NR1H3	ENSG00000025434	protein_coding	1.471	0.994-2.176	0.0537553
C11orf54	ENSG00000182919	protein_coding	0.678	0.457-1.006	0.0538512
NAB2	ENSG00000166886	protein_coding	1.471	0.994-2.177	0.0538898
EMP2	ENSG00000213853	protein_coding	0.678	0.457-1.007	0.0538928
STK19	ENSG00000204344	protein_coding	1.472	0.993-2.181	0.053969
C9orf78	ENSG00000136819	protein_coding	1.486	0.993-2.223	0.053977
TG	ENSG00000042832	protein_coding	0.680	0.460-1.007	0.0540812
BROX	ENSG00000162819	protein_coding	0.683	0.463-1.007	0.0540993
ANO7	ENSG00000146205	protein_coding	0.677	0.455-1.007	0.0541042
NSD3	ENSG00000147548	protein_coding	0.679	0.458-1.007	0.0541285
TNIP3	ENSG00000050730	protein_coding	0.677	0.455-1.007	0.054145
GTF3C5	ENSG00000148308	protein_coding	1.471	0.993-2.180	0.0542573
MAP3K10	ENSG00000130758	protein_coding	1.468	0.993-2.169	0.0542694
TMX3	ENSG00000166479	protein_coding	0.680	0.459-1.007	0.0542716
NFKB2	ENSG00000077150	protein_coding	1.466	0.993-2.165	0.0542768
LRBA	ENSG00000198589	protein_coding	0.679	0.457-1.007	0.0543105
KYAT3	ENSG00000137944	protein_coding	0.681	0.460-1.007	0.054447
EPHB6	ENSG00000106123	protein_coding	1.466	0.993-2.164	0.0545532
SEMA5A	ENSG00000112902	protein_coding	0.680	0.459-1.008	0.0546067
SERPINH1	ENSG00000149257	protein_coding	1.467	0.992-2.170	0.0546193
KCNJ11	ENSG00000187486	protein_coding	1.468	0.992-2.171	0.0546229
E2F4	ENSG00000205250	protein_coding	1.467	0.992-2.170	0.0547241
PARPBP	ENSG00000185480	protein_coding	0.680	0.459-1.008	0.0547394
MAP1LC3C	ENSG00000197769	protein_coding	1.468	0.992-2.171	0.0547695
RBM47	ENSG00000163694	protein_coding	0.679	0.457-1.008	0.05479
SELENOW	ENSG00000178980	protein_coding	0.682	0.462-1.008	0.0548169
ZNF316	ENSG00000205903	protein_coding	1.468	0.992-2.173	0.0548656
ZNF180	ENSG00000167384	protein_coding	0.683	0.462-1.008	0.0549005
ADAMTS4	ENSG00000158859	protein_coding	1.466	0.992-2.167	0.0549207
MEF2D	ENSG00000116604	protein_coding	1.467	0.992-2.170	0.0550464
PHKG2	ENSG00000156873	protein_coding	1.469	0.992-2.177	0.055121
SLC8A2	ENSG00000118160	protein_coding	1.469	0.992-2.176	0.055165
SSR1	ENSG00000124783	protein_coding	0.682	0.462-1.008	0.055172
CRACDL	ENSG00000196872	protein_coding	1.466	0.992-2.169	0.0551994
HMMR	ENSG00000072571	protein_coding	0.682	0.461-1.009	0.055271
ARID3C	ENSG00000205143	protein_coding	1.467	0.991-2.171	0.0553625
TMEM220	ENSG00000187824	protein_coding	0.680	0.458-1.009	0.0553858
ARSH	ENSG00000205667	protein_coding	0.683	0.462-1.009	0.0554042
MGME1	ENSG00000125871	protein_coding	1.466	0.991-2.168	0.0555045
MMP3	ENSG00000149968	protein_coding	0.678	0.456-1.009	0.0555165
IL13RA2	ENSG00000123496	protein_coding	0.679	0.457-1.009	0.0555272
RRAGB	ENSG00000083750	protein_coding	1.467	0.991-2.170	0.0555358
CHRNA10	ENSG00000129749	protein_coding	1.467	0.991-2.173	0.0555446
RNF41	ENSG00000181852	protein_coding	0.679	0.457-1.009	0.0555508
ECHDC1	ENSG00000093144	protein_coding	0.681	0.460-1.009	0.0555838
BLZF1	ENSG00000117475	protein_coding	0.684	0.463-1.009	0.0556339
TKFC	ENSG00000149476	protein_coding	1.466	0.991-2.170	0.0556635
ODF3B	ENSG00000177989	protein_coding	1.463	0.991-2.161	0.0557091
RFC1	ENSG00000035928	protein_coding	0.681	0.459-1.010	0.0558432
H2AC16	ENSG00000276903	protein_coding	1.466	0.990-2.170	0.0558444
GALNT11	ENSG00000178234	protein_coding	1.466	0.990-2.169	0.0558764
KPNA3	ENSG00000102753	protein_coding	0.682	0.461-1.010	0.05588
UBXN6	ENSG00000167671	protein_coding	1.467	0.990-2.172	0.0558821
GALNS	ENSG00000141012	protein_coding	1.466	0.990-2.169	0.0558956
ERBB4	ENSG00000178568	protein_coding	1.465	0.990-2.167	0.0559149
ZNF644	ENSG00000122482	protein_coding	0.683	0.462-1.010	0.0559882
MCU	ENSG00000156026	protein_coding	0.682	0.460-1.010	0.05599
MMP23B	ENSG00000189409	protein_coding	1.463	0.990-2.161	0.0560158
SERPINA1	ENSG00000197249	protein_coding	0.683	0.462-1.010	0.0560323
SLC10A3	ENSG00000126903	protein_coding	1.464	0.990-2.163	0.0560708
EVA1B	ENSG00000142694	protein_coding	1.465	0.990-2.167	0.0560878
BYSL	ENSG00000112578	protein_coding	1.467	0.990-2.174	0.0561336
IL1RL2	ENSG00000115598	protein_coding	1.468	0.990-2.176	0.0562042
FBXL8	ENSG00000135722	protein_coding	1.470	0.990-2.182	0.0562148
SCART1	ENSG00000214279	protein_coding	1.467	0.990-2.173	0.0562596
FAHD2B	ENSG00000144199	protein_coding	1.468	0.990-2.176	0.0562604
KLHDC8B	ENSG00000185909	protein_coding	1.466	0.990-2.171	0.0564147
EBF4	ENSG00000088881	protein_coding	1.463	0.990-2.163	0.0564315
ARNTL2	ENSG00000029153	protein_coding	0.679	0.456-1.011	0.0564583
GNPAT	ENSG00000116906	protein_coding	0.685	0.464-1.011	0.0564882
ELL2	ENSG00000118985	protein_coding	0.683	0.461-1.011	0.0565028
SMYD5	ENSG00000135632	protein_coding	1.464	0.989-2.165	0.0565075
APPBP2	ENSG00000062725	protein_coding	0.678	0.455-1.011	0.0568667
TRIM73	ENSG00000178809	protein_coding	1.460	0.989-2.155	0.0568795
LMAN1	ENSG00000074695	protein_coding	0.680	0.457-1.011	0.0569233
EXOC3L1	ENSG00000179044	protein_coding	1.462	0.989-2.161	0.0569446
EPHA2	ENSG00000142627	protein_coding	1.467	0.989-2.177	0.0570164
MFGE8	ENSG00000140545	protein_coding	1.461	0.989-2.159	0.0570808
GATD1	ENSG00000177225	protein_coding	1.460	0.988-2.156	0.0572016
CFAP73	ENSG00000186710	protein_coding	1.466	0.988-2.174	0.0572914
ZBTB7C	ENSG00000184828	protein_coding	0.684	0.463-1.012	0.0573077
FAM110A	ENSG00000125898	protein_coding	1.460	0.988-2.156	0.0573666
PRL	ENSG00000172179	protein_coding	1.462	0.988-2.163	0.0573768
UQCRC2	ENSG00000140740	protein_coding	0.682	0.459-1.012	0.0574264
TMEM250	ENSG00000238227	protein_coding	1.464	0.988-2.169	0.0575337
DLX5	ENSG00000105880	protein_coding	1.465	0.988-2.171	0.0575438
INTS3	ENSG00000143624	protein_coding	1.463	0.988-2.167	0.0576236
STARD3	ENSG00000131748	protein_coding	1.459	0.988-2.153	0.0576285
BAIAP3	ENSG00000007516	protein_coding	1.459	0.988-2.153	0.057631
TSPAN11	ENSG00000110900	protein_coding	0.679	0.455-1.013	0.0576686
EIF4A3	ENSG00000141543	protein_coding	0.685	0.463-1.012	0.0577209
FAM151B	ENSG00000152380	protein_coding	0.683	0.461-1.013	0.0577453
SPEG	ENSG00000072195	protein_coding	1.460	0.988-2.158	0.0577555
IPO11	ENSG00000086200	protein_coding	0.680	0.457-1.013	0.0577978
PLPPR1	ENSG00000148123	protein_coding	0.685	0.464-1.013	0.057855
AC008687.4	ENSG00000268655	protein_coding	1.461	0.987-2.162	0.0579557
NAA50	ENSG00000121579	protein_coding	0.685	0.463-1.013	0.0579819
BRF1	ENSG00000185024	protein_coding	1.461	0.987-2.163	0.0580269
C19orf81	ENSG00000235034	protein_coding	1.460	0.987-2.161	0.0580961
BST2	ENSG00000130303	protein_coding	1.459	0.987-2.157	0.0582067
DEAF1	ENSG00000177030	protein_coding	1.461	0.987-2.164	0.0582102
MSH4	ENSG00000057468	protein_coding	1.460	0.987-2.159	0.0583255
KRT4	ENSG00000170477	protein_coding	1.462	0.987-2.166	0.058455
APAF1	ENSG00000120868	protein_coding	0.684	0.461-1.014	0.0584628
F13A1	ENSG00000124491	protein_coding	1.461	0.986-2.164	0.0585534
ZNF282	ENSG00000170265	protein_coding	1.457	0.986-2.153	0.0585879
ROPN1B	ENSG00000114547	protein_coding	1.459	0.986-2.157	0.0585884
ZNF664	ENSG00000179195	protein_coding	0.685	0.463-1.014	0.0586567
MAGI3	ENSG00000081026	protein_coding	0.687	0.465-1.014	0.0586734
VOPP1	ENSG00000154978	protein_coding	1.457	0.986-2.152	0.0586748
CCDC107	ENSG00000159884	protein_coding	1.458	0.986-2.157	0.0586817
ACSS1	ENSG00000154930	protein_coding	1.455	0.986-2.148	0.0586851
PPT2-EGFL8	ENSG00000258388	protein_coding	1.460	0.986-2.160	0.0587251
HDGFL3	ENSG00000166503	protein_coding	1.462	0.986-2.168	0.0588313
NDUFB6	ENSG00000165264	protein_coding	0.686	0.464-1.014	0.058926
PDE2A	ENSG00000186642	protein_coding	1.460	0.986-2.163	0.0589829
DCT	ENSG00000080166	protein_coding	1.459	0.986-2.161	0.0590811
IL17B	ENSG00000127743	protein_coding	1.461	0.986-2.167	0.0590992
NSG1	ENSG00000168824	protein_coding	0.682	0.459-1.015	0.0591269
ART3	ENSG00000156219	protein_coding	0.686	0.464-1.015	0.0591448
DNAJB13	ENSG00000187726	protein_coding	1.460	0.985-2.164	0.0591615
BUB1	ENSG00000169679	protein_coding	0.686	0.464-1.015	0.0591752
UTP18	ENSG00000011260	protein_coding	0.685	0.462-1.015	0.0591869
PRPH2	ENSG00000112619	protein_coding	1.457	0.985-2.154	0.0592463
SMLR1	ENSG00000256162	protein_coding	0.686	0.464-1.015	0.05926
PRR15L	ENSG00000167183	protein_coding	0.684	0.461-1.015	0.059276
SLC7A9	ENSG00000021488	protein_coding	1.456	0.985-2.152	0.0593004
LGALS4	ENSG00000171747	protein_coding	0.685	0.462-1.015	0.0593859
SLC20A2	ENSG00000168575	protein_coding	0.681	0.456-1.015	0.059413
TRMT9B	ENSG00000250305	protein_coding	0.685	0.462-1.015	0.0594245
SLAMF7	ENSG00000026751	protein_coding	0.680	0.456-1.015	0.0594524
ZNF239	ENSG00000196793	protein_coding	1.462	0.985-2.171	0.0595232
HMGCL	ENSG00000117305	protein_coding	0.687	0.464-1.015	0.0595719
RABL2A	ENSG00000144134	protein_coding	1.459	0.985-2.162	0.0596289
RTEL1-TNFRSF6B	ENSG00000026036	protein_coding	1.458	0.985-2.159	0.0596489
CDH20	ENSG00000101542	protein_coding	1.455	0.985-2.151	0.059671
ROPN1L	ENSG00000145491	protein_coding	1.457	0.985-2.155	0.0598256
SLC9A5	ENSG00000135740	protein_coding	1.455	0.985-2.149	0.0598527
RARS1	ENSG00000113643	protein_coding	0.687	0.465-1.016	0.0598536
ZNF425	ENSG00000204947	protein_coding	1.456	0.984-2.152	0.0599423
GRINA	ENSG00000178719	protein_coding	1.457	0.984-2.156	0.0599549
PDGFA	ENSG00000197461	protein_coding	1.454	0.984-2.149	0.0599891
DPY19L1	ENSG00000173852	protein_coding	0.687	0.465-1.016	0.0600853
ADAM11	ENSG00000073670	protein_coding	1.457	0.984-2.156	0.0601046
MT-ND4L	ENSG00000212907	protein_coding	1.452	0.984-2.144	0.0601176
NT5C2	ENSG00000076685	protein_coding	0.683	0.459-1.016	0.0601868
MZF1	ENSG00000099326	protein_coding	1.455	0.984-2.151	0.0601876
CAPN6	ENSG00000077274	protein_coding	1.455	0.984-2.153	0.0602608
ZNF724	ENSG00000196081	protein_coding	0.681	0.456-1.017	0.0602726
WDR91	ENSG00000105875	protein_coding	1.458	0.984-2.160	0.060281
VTA1	ENSG00000009844	protein_coding	0.687	0.465-1.016	0.060302
MARVELD2	ENSG00000152939	protein_coding	0.686	0.463-1.016	0.0603033
RUVBL1	ENSG00000175792	protein_coding	1.458	0.984-2.162	0.0603274
GALNT7	ENSG00000109586	protein_coding	0.687	0.464-1.016	0.0603311
SLC44A3	ENSG00000143036	protein_coding	0.687	0.464-1.016	0.0603344
CCDC68	ENSG00000166510	protein_coding	0.687	0.464-1.016	0.0603349
MORN4	ENSG00000171160	protein_coding	1.456	0.984-2.154	0.0603847
CD72	ENSG00000137101	protein_coding	1.458	0.984-2.160	0.0604022
MIER1	ENSG00000198160	protein_coding	0.684	0.461-1.017	0.0604047
RPL4	ENSG00000174444	protein_coding	1.458	0.984-2.162	0.0604094
CDHR2	ENSG00000074276	protein_coding	0.684	0.459-1.017	0.0604116
CRTAC1	ENSG00000095713	protein_coding	1.456	0.984-2.156	0.0604369
BCAR1	ENSG00000050820	protein_coding	1.453	0.984-2.146	0.0605484
EIF4E3	ENSG00000163412	protein_coding	0.682	0.457-1.017	0.0606408
FKBP9	ENSG00000122642	protein_coding	1.454	0.983-2.151	0.0606556
NKAIN2	ENSG00000188580	protein_coding	1.457	0.983-2.160	0.0607369
RPL13	ENSG00000167526	protein_coding	1.454	0.983-2.152	0.0608136
TMEM121B	ENSG00000183307	protein_coding	1.451	0.983-2.142	0.0608633
POC1A	ENSG00000164087	protein_coding	0.688	0.465-1.017	0.0608656
GNA13	ENSG00000120063	protein_coding	0.686	0.462-1.017	0.0608803
OPTN	ENSG00000123240	protein_coding	1.453	0.983-2.146	0.0608936
TIPARP	ENSG00000163659	protein_coding	0.685	0.461-1.018	0.0609205
VIM	ENSG00000026025	protein_coding	1.452	0.983-2.147	0.0611103
CDS1	ENSG00000163624	protein_coding	0.688	0.465-1.018	0.0611517
IGHMBP2	ENSG00000132740	protein_coding	1.456	0.982-2.159	0.0612246
MAP3K14	ENSG00000006062	protein_coding	1.452	0.983-2.147	0.0612698
GPRASP1	ENSG00000198932	protein_coding	1.454	0.982-2.152	0.0614227
MAGT1	ENSG00000102158	protein_coding	0.683	0.458-1.019	0.0615076
PNPLA4	ENSG00000006757	protein_coding	0.687	0.464-1.018	0.0615499
PHLDB3	ENSG00000176531	protein_coding	1.450	0.982-2.139	0.0615929
GRB14	ENSG00000115290	protein_coding	1.453	0.982-2.151	0.061716
C4orf33	ENSG00000151470	protein_coding	0.690	0.467-1.018	0.061729
PCDHB2	ENSG00000112852	protein_coding	1.452	0.982-2.149	0.061733
MFSD12	ENSG00000161091	protein_coding	1.450	0.982-2.142	0.061751
DDX52	ENSG00000278053	protein_coding	0.686	0.461-1.019	0.0617824
C1orf116	ENSG00000182795	protein_coding	1.450	0.982-2.141	0.0618353
NUP54	ENSG00000138750	protein_coding	0.686	0.462-1.019	0.0618537
SPPL2B	ENSG00000005206	protein_coding	1.452	0.981-2.149	0.0619776
INTS9	ENSG00000104299	protein_coding	0.687	0.463-1.019	0.0620063
ALDOC	ENSG00000109107	protein_coding	1.450	0.981-2.142	0.0620736
EPX	ENSG00000121053	protein_coding	1.450	0.981-2.142	0.0621435
C7	ENSG00000112936	protein_coding	1.455	0.981-2.159	0.0622047
DLD	ENSG00000091140	protein_coding	0.690	0.468-1.019	0.0622314
QRFP	ENSG00000188710	protein_coding	1.452	0.981-2.148	0.0623125
CDKN1B	ENSG00000111276	protein_coding	0.689	0.465-1.019	0.0623331
TOMM34	ENSG00000025772	protein_coding	1.456	0.981-2.161	0.0623655
BIRC5	ENSG00000089685	protein_coding	0.689	0.466-1.019	0.0623661
SREK1IP1	ENSG00000153006	protein_coding	0.690	0.467-1.020	0.0624554
PHGDH	ENSG00000092621	protein_coding	1.452	0.981-2.151	0.0625329
H2BC18	ENSG00000203814	protein_coding	1.451	0.981-2.148	0.0625357
SPA17	ENSG00000064199	protein_coding	0.688	0.464-1.020	0.0625379
CCRL2	ENSG00000121797	protein_coding	0.688	0.464-1.020	0.0627458
TMEM19	ENSG00000139291	protein_coding	0.688	0.464-1.020	0.0627544
FAR2	ENSG00000064763	protein_coding	0.688	0.465-1.020	0.0627586
TLE3	ENSG00000140332	protein_coding	1.448	0.980-2.138	0.0627879
C15orf40	ENSG00000169609	protein_coding	1.452	0.980-2.150	0.0627959
COLEC10	ENSG00000184374	protein_coding	0.687	0.462-1.020	0.0628105
ENTPD7	ENSG00000198018	protein_coding	0.687	0.463-1.020	0.0628288
BCL11A	ENSG00000119866	protein_coding	1.453	0.980-2.155	0.062852
SLC2A6	ENSG00000160326	protein_coding	1.448	0.980-2.140	0.0628558
SERAC1	ENSG00000122335	protein_coding	0.689	0.466-1.020	0.0628687
CAV2	ENSG00000105971	protein_coding	1.449	0.980-2.142	0.0628961
BTN2A1	ENSG00000112763	protein_coding	1.450	0.980-2.144	0.0629093
EDNRB	ENSG00000136160	protein_coding	0.686	0.461-1.021	0.0629229
ADIPOR2	ENSG00000006831	protein_coding	1.451	0.980-2.147	0.0629309
CUX1	ENSG00000257923	protein_coding	1.450	0.980-2.144	0.0629439
C5AR2	ENSG00000134830	protein_coding	1.452	0.980-2.152	0.0629899
IGSF5	ENSG00000183067	protein_coding	1.451	0.980-2.148	0.0629948
CERCAM	ENSG00000167123	protein_coding	1.448	0.980-2.140	0.0630073
GLB1	ENSG00000170266	protein_coding	0.688	0.464-1.020	0.0630091
CSTF3	ENSG00000176102	protein_coding	0.690	0.466-1.020	0.0630214
PRRT2	ENSG00000167371	protein_coding	1.449	0.980-2.143	0.0630214
AGFG1	ENSG00000173744	protein_coding	0.686	0.460-1.021	0.0630674
LTB4R	ENSG00000213903	protein_coding	1.449	0.980-2.142	0.0631759
PGAP2	ENSG00000148985	protein_coding	1.450	0.980-2.145	0.0631848
SPTBN2	ENSG00000173898	protein_coding	1.449	0.980-2.145	0.0633509
CDK1	ENSG00000170312	protein_coding	0.691	0.468-1.021	0.0634804
WDR97	ENSG00000179698	protein_coding	1.450	0.979-2.146	0.0634932
RMI1	ENSG00000178966	protein_coding	0.691	0.467-1.021	0.0635667
MOK	ENSG00000080823	protein_coding	1.449	0.979-2.145	0.0635891
ITLN1	ENSG00000179914	protein_coding	0.686	0.461-1.022	0.0636025
PHF21A	ENSG00000135365	protein_coding	1.449	0.979-2.144	0.0636349
KCNH2	ENSG00000055118	protein_coding	1.447	0.979-2.139	0.06369
NEK9	ENSG00000119638	protein_coding	1.447	0.979-2.140	0.0638091
UBAP1L	ENSG00000246922	protein_coding	1.449	0.979-2.145	0.0638622
HDAC7	ENSG00000061273	protein_coding	1.449	0.979-2.146	0.0639415
THG1L	ENSG00000113272	protein_coding	0.691	0.467-1.022	0.0639438
ZNF593	ENSG00000142684	protein_coding	0.690	0.467-1.022	0.0639948
MAN2C1	ENSG00000140400	protein_coding	1.448	0.979-2.143	0.064065
RNF146	ENSG00000118518	protein_coding	1.451	0.978-2.151	0.0640979
OTUB2	ENSG00000089723	protein_coding	0.689	0.465-1.022	0.0642489
AC004997.1	ENSG00000248751	protein_coding	1.450	0.978-2.150	0.0645226
GNPNAT1	ENSG00000100522	protein_coding	0.692	0.468-1.022	0.064526
TCERG1	ENSG00000113649	protein_coding	0.692	0.468-1.023	0.0645502
SHANK3	ENSG00000251322	protein_coding	1.446	0.978-2.137	0.0645807
SPRED3	ENSG00000188766	protein_coding	1.444	0.978-2.133	0.0646014
ISY1	ENSG00000240682	protein_coding	1.453	0.978-2.161	0.0646277
PLOD3	ENSG00000106397	protein_coding	1.447	0.978-2.140	0.0646519
RIC8B	ENSG00000111785	protein_coding	0.689	0.464-1.023	0.0646554
SDHC	ENSG00000143252	protein_coding	0.693	0.469-1.023	0.0646984
PRPF38A	ENSG00000134748	protein_coding	0.692	0.468-1.023	0.0647712
AL355102.2	ENSG00000258691	protein_coding	1.447	0.978-2.142	0.0647754
RAB32	ENSG00000118508	protein_coding	0.692	0.468-1.023	0.0648063
HTRA3	ENSG00000170801	protein_coding	1.445	0.978-2.135	0.0648578
ZGLP1	ENSG00000220201	protein_coding	1.451	0.977-2.154	0.0649044
JHY	ENSG00000109944	protein_coding	1.447	0.977-2.143	0.0649561
PNLDC1	ENSG00000146453	protein_coding	1.447	0.977-2.143	0.06516
ANO1	ENSG00000131620	protein_coding	1.443	0.977-2.131	0.0651711
SEC24A	ENSG00000113615	protein_coding	0.690	0.466-1.024	0.0652314
TMSB15A	ENSG00000158164	protein_coding	0.691	0.466-1.024	0.0653766
ACOX1	ENSG00000161533	protein_coding	0.689	0.464-1.024	0.0653809
TMEM91	ENSG00000142046	protein_coding	1.446	0.977-2.141	0.0654009
TMEM179	ENSG00000258986	protein_coding	1.444	0.977-2.136	0.0654381
SLC30A7	ENSG00000162695	protein_coding	0.689	0.464-1.024	0.0654518
TRIM36	ENSG00000152503	protein_coding	0.692	0.468-1.024	0.0654728
KCNJ5	ENSG00000120457	protein_coding	1.444	0.977-2.135	0.0655306
AP5S1	ENSG00000125843	protein_coding	1.442	0.977-2.130	0.065536
AC109583.1	ENSG00000206549	protein_coding	1.445	0.977-2.138	0.0655558
ABO	ENSG00000175164	protein_coding	1.455	0.976-2.169	0.0655798
AVPI1	ENSG00000119986	protein_coding	1.445	0.977-2.140	0.0655845
SYNGR3	ENSG00000127561	protein_coding	1.445	0.977-2.137	0.0655929
PGGHG	ENSG00000142102	protein_coding	1.444	0.977-2.135	0.0656053
ITIH3	ENSG00000162267	protein_coding	1.446	0.976-2.141	0.0656333
BRD2	ENSG00000204256	protein_coding	1.449	0.976-2.151	0.0657095
TIMM44	ENSG00000104980	protein_coding	1.443	0.976-2.132	0.0657587
SULT2B1	ENSG00000088002	protein_coding	1.443	0.976-2.133	0.0657905
MINAR1	ENSG00000169330	protein_coding	1.444	0.976-2.137	0.0659325
ACER3	ENSG00000078124	protein_coding	0.689	0.463-1.025	0.0661443
SLC6A8	ENSG00000130821	protein_coding	1.443	0.976-2.133	0.066151
CST4	ENSG00000101441	protein_coding	1.442	0.976-2.131	0.0662109
BNIPL	ENSG00000163141	protein_coding	1.444	0.976-2.137	0.0662454
SMCO3	ENSG00000179256	protein_coding	1.446	0.976-2.143	0.0662723
STAB1	ENSG00000010327	protein_coding	1.441	0.976-2.128	0.0663167
SLC22A31	ENSG00000259803	protein_coding	1.440	0.976-2.124	0.0663783
SURF6	ENSG00000148296	protein_coding	1.452	0.975-2.161	0.0664527
LETM1	ENSG00000168924	protein_coding	0.693	0.468-1.025	0.0664571
NRSN1	ENSG00000152954	protein_coding	1.443	0.975-2.134	0.0664597
BANP	ENSG00000172530	protein_coding	1.443	0.975-2.136	0.0665
TGFB1	ENSG00000105329	protein_coding	1.441	0.975-2.130	0.0665105
UCHL1	ENSG00000154277	protein_coding	1.441	0.975-2.130	0.0665175
ANXA9	ENSG00000143412	protein_coding	1.445	0.975-2.142	0.0665628
FNIP1	ENSG00000217128	protein_coding	0.687	0.460-1.026	0.0665662
CLTC	ENSG00000141367	protein_coding	0.689	0.463-1.026	0.0666455
JMJD7-PLA2G4B	ENSG00000168970	protein_coding	1.443	0.975-2.137	0.0666958
GOT1	ENSG00000120053	protein_coding	1.444	0.975-2.138	0.0667225
ACBD4	ENSG00000181513	protein_coding	1.442	0.975-2.132	0.0667429
DCAF4L1	ENSG00000182308	protein_coding	1.442	0.975-2.134	0.0668099
DCTN1	ENSG00000204843	protein_coding	1.442	0.975-2.131	0.0668152
SYT3	ENSG00000213023	protein_coding	1.441	0.975-2.131	0.0668731
MYOF	ENSG00000138119	protein_coding	1.442	0.975-2.134	0.0669297
NEDD1	ENSG00000139350	protein_coding	0.694	0.470-1.026	0.0669337
FBXL6	ENSG00000182325	protein_coding	1.445	0.975-2.141	0.066991
JAG1	ENSG00000101384	protein_coding	1.443	0.974-2.136	0.0671387
H2BC17	ENSG00000274641	protein_coding	1.441	0.975-2.131	0.0671634
PER2	ENSG00000132326	protein_coding	1.442	0.974-2.133	0.0672916
RNF227	ENSG00000179859	protein_coding	1.440	0.974-2.129	0.0673959
NR5A1	ENSG00000136931	protein_coding	1.441	0.974-2.131	0.0674054
PDCD6IP	ENSG00000170248	protein_coding	0.695	0.471-1.026	0.0674079
ITIH2	ENSG00000151655	protein_coding	1.440	0.974-2.128	0.0674119
ATP6V0A4	ENSG00000105929	protein_coding	1.443	0.974-2.138	0.0674355
MGST2	ENSG00000085871	protein_coding	0.692	0.467-1.027	0.0674571
FOXD1	ENSG00000251493	protein_coding	1.440	0.974-2.128	0.0675515
KRT16	ENSG00000186832	protein_coding	1.441	0.974-2.134	0.0675838
ICOS	ENSG00000163600	protein_coding	0.693	0.467-1.027	0.0676357
GSTM4	ENSG00000168765	protein_coding	0.694	0.469-1.027	0.0677024
DMXL2	ENSG00000104093	protein_coding	1.440	0.974-2.130	0.0677236
FABP3	ENSG00000121769	protein_coding	1.441	0.974-2.132	0.0677322
BAIAP2	ENSG00000175866	protein_coding	1.438	0.974-2.123	0.0677347
NMU	ENSG00000109255	protein_coding	1.443	0.974-2.140	0.0677382
HCFC1R1	ENSG00000103145	protein_coding	1.439	0.974-2.127	0.0677594
BCAN	ENSG00000132692	protein_coding	0.695	0.470-1.027	0.0678239
SUZ12	ENSG00000178691	protein_coding	0.695	0.471-1.027	0.0678595
KDM6B	ENSG00000132510	protein_coding	1.437	0.974-2.119	0.0678859
UPP2	ENSG00000007001	protein_coding	1.439	0.974-2.128	0.0679179
LINGO1	ENSG00000169783	protein_coding	1.439	0.973-2.128	0.0679783
LRFN1	ENSG00000128011	protein_coding	1.436	0.974-2.119	0.0680217
HYI	ENSG00000178922	protein_coding	1.439	0.973-2.128	0.068218
CHST3	ENSG00000122863	protein_coding	1.437	0.973-2.121	0.0682438
DLX4	ENSG00000108813	protein_coding	1.437	0.973-2.124	0.0683437
RGS6	ENSG00000182732	protein_coding	1.440	0.973-2.131	0.0683477
TM2D3	ENSG00000184277	protein_coding	1.441	0.973-2.134	0.0683581
IL1RAPL1	ENSG00000169306	protein_coding	0.694	0.469-1.028	0.0683988
RCN3	ENSG00000142552	protein_coding	1.436	0.973-2.120	0.068415
HEY2	ENSG00000135547	protein_coding	1.438	0.973-2.127	0.0684151
SSBP3	ENSG00000157216	protein_coding	0.695	0.469-1.028	0.0684334
VPS50	ENSG00000004766	protein_coding	1.440	0.973-2.131	0.0684441
PSD	ENSG00000059915	protein_coding	1.438	0.973-2.125	0.068457
F2RL2	ENSG00000164220	protein_coding	0.691	0.464-1.029	0.0685203
MIF4GD	ENSG00000125457	protein_coding	0.694	0.469-1.028	0.0685693
TMF1	ENSG00000144747	protein_coding	0.696	0.471-1.028	0.0685799
C2orf69	ENSG00000178074	protein_coding	0.695	0.469-1.028	0.0685938
DNAH10	ENSG00000197653	protein_coding	1.438	0.973-2.127	0.0686759
NFATC2IP	ENSG00000176953	protein_coding	1.439	0.972-2.131	0.0686958
AC233992.2	ENSG00000271698	protein_coding	1.439	0.972-2.129	0.068712
MRPS5	ENSG00000144029	protein_coding	1.443	0.972-2.142	0.0687338
SHARPIN	ENSG00000179526	protein_coding	1.439	0.972-2.128	0.0687717
ARC	ENSG00000198576	protein_coding	1.435	0.973-2.118	0.0688286
PTGS2	ENSG00000073756	protein_coding	0.694	0.468-1.029	0.0689928
ESRP2	ENSG00000103067	protein_coding	1.436	0.972-2.121	0.0690064
GRAMD1A	ENSG00000089351	protein_coding	1.437	0.972-2.125	0.0690088
TMEM98	ENSG00000006042	protein_coding	0.691	0.465-1.029	0.0690999
PRX	ENSG00000105227	protein_coding	1.437	0.972-2.125	0.0691899
ACSBG1	ENSG00000103740	protein_coding	1.438	0.972-2.127	0.0691965
RSPO4	ENSG00000101282	protein_coding	1.438	0.972-2.129	0.0692067
MNT	ENSG00000070444	protein_coding	1.436	0.972-2.120	0.069215
PPP1R3F	ENSG00000049769	protein_coding	1.437	0.972-2.126	0.069243
NUTM2D	ENSG00000214562	protein_coding	1.436	0.972-2.121	0.0692664
CFAP65	ENSG00000181378	protein_coding	1.435	0.972-2.120	0.069312
SEC23A	ENSG00000100934	protein_coding	0.694	0.468-1.029	0.0693291
RASL12	ENSG00000103710	protein_coding	1.436	0.972-2.122	0.069332
B4GALT6	ENSG00000118276	protein_coding	0.696	0.471-1.029	0.0693571
LY6G5B	ENSG00000240053	protein_coding	1.437	0.972-2.124	0.0694266
TAF1C	ENSG00000103168	protein_coding	1.444	0.971-2.147	0.0694682
VASN	ENSG00000168140	protein_coding	1.436	0.972-2.122	0.0694835
SLC35G2	ENSG00000168917	protein_coding	1.441	0.971-2.137	0.0695651
S100A13	ENSG00000189171	protein_coding	1.444	0.971-2.146	0.0695949
PSMA6	ENSG00000100902	protein_coding	0.696	0.470-1.029	0.0695956
ZIC2	ENSG00000043355	protein_coding	1.434	0.971-2.118	0.0696909
KLF3	ENSG00000109787	protein_coding	0.695	0.469-1.030	0.0697036
RGS22	ENSG00000132554	protein_coding	1.438	0.971-2.129	0.069716
ZBED2	ENSG00000177494	protein_coding	0.695	0.469-1.030	0.0697208
ARHGAP5	ENSG00000100852	protein_coding	0.697	0.471-1.030	0.0697249
VMO1	ENSG00000182853	protein_coding	1.434	0.971-2.117	0.0697259
CALY	ENSG00000130643	protein_coding	1.435	0.971-2.121	0.0697477
NOTCH4	ENSG00000204301	protein_coding	1.436	0.971-2.123	0.0697561
OSM	ENSG00000099985	protein_coding	0.694	0.468-1.030	0.0697736
ALOX12B	ENSG00000179477	protein_coding	1.434	0.971-2.116	0.0698199
SLC8A3	ENSG00000100678	protein_coding	0.696	0.470-1.030	0.0698493
SOCS4	ENSG00000180008	protein_coding	0.693	0.466-1.030	0.0698786
BICDL1	ENSG00000135127	protein_coding	1.441	0.971-2.139	0.0699023
FADS1	ENSG00000149485	protein_coding	1.440	0.971-2.135	0.0699282
SCYL1	ENSG00000142186	protein_coding	1.435	0.971-2.122	0.0701686
PBK	ENSG00000168078	protein_coding	0.696	0.470-1.030	0.0702197
ALKBH4	ENSG00000160993	protein_coding	1.437	0.971-2.127	0.0702218
CTLA4	ENSG00000163599	protein_coding	0.693	0.466-1.031	0.0703136
KIF17	ENSG00000117245	protein_coding	1.434	0.971-2.118	0.07035
ABCC4	ENSG00000125257	protein_coding	0.692	0.464-1.031	0.0705072
RPS6KB1	ENSG00000108443	protein_coding	0.697	0.472-1.031	0.0705228
DYM	ENSG00000141627	protein_coding	0.695	0.468-1.031	0.0707531
PDHX	ENSG00000110435	protein_coding	0.698	0.473-1.031	0.0709106
ZC3HC1	ENSG00000091732	protein_coding	1.433	0.970-2.117	0.0709241
PML	ENSG00000140464	protein_coding	1.432	0.970-2.114	0.0710395
PEX1	ENSG00000127980	protein_coding	1.435	0.969-2.125	0.0710705
NFRKB	ENSG00000170322	protein_coding	1.431	0.970-2.112	0.0710922
C15orf65	ENSG00000261652	protein_coding	1.432	0.970-2.115	0.0711647
FBXO10	ENSG00000147912	protein_coding	1.436	0.969-2.126	0.0712565
ENTR1	ENSG00000165689	protein_coding	1.435	0.969-2.124	0.0713061
KDF1	ENSG00000175707	protein_coding	0.698	0.472-1.032	0.0714389
PLEC	ENSG00000178209	protein_coding	1.431	0.969-2.111	0.0714405
TPGS1	ENSG00000141933	protein_coding	1.432	0.969-2.115	0.0715002
DNAJC5G	ENSG00000163793	protein_coding	1.449	0.968-2.169	0.071507
TUBB6	ENSG00000176014	protein_coding	1.433	0.969-2.120	0.0715444
VGF	ENSG00000128564	protein_coding	1.434	0.969-2.123	0.0715742
NAA20	ENSG00000173418	protein_coding	1.434	0.969-2.122	0.0716438
SNAPC3	ENSG00000164975	protein_coding	1.438	0.969-2.134	0.0716498
LMOD1	ENSG00000163431	protein_coding	1.433	0.969-2.118	0.0717322
TUB	ENSG00000166402	protein_coding	1.434	0.969-2.124	0.0717851
LDLRAD3	ENSG00000179241	protein_coding	1.434	0.969-2.124	0.0717919
CENPC	ENSG00000145241	protein_coding	0.698	0.472-1.032	0.0718085
FAM50B	ENSG00000145945	protein_coding	1.432	0.969-2.116	0.0718572
CYHR1	ENSG00000187954	protein_coding	1.431	0.969-2.114	0.0718792
BTLA	ENSG00000186265	protein_coding	0.697	0.471-1.033	0.0718968
ASPSCR1	ENSG00000169696	protein_coding	1.433	0.968-2.120	0.071902
PJVK	ENSG00000204311	protein_coding	1.435	0.968-2.125	0.0719898
CCDC60	ENSG00000183273	protein_coding	0.699	0.473-1.033	0.0720303
SLC9A8	ENSG00000197818	protein_coding	1.432	0.968-2.119	0.0720457
AC011479.1	ENSG00000267748	protein_coding	1.432	0.968-2.117	0.0721346
ATAD5	ENSG00000176208	protein_coding	0.698	0.472-1.033	0.0721767
EIF1AX	ENSG00000173674	protein_coding	0.699	0.473-1.033	0.0722534
ULBP1	ENSG00000111981	protein_coding	1.430	0.968-2.111	0.0722714
P3H4	ENSG00000141696	protein_coding	1.432	0.968-2.119	0.0723545
EPHB2	ENSG00000133216	protein_coding	0.698	0.472-1.033	0.0724135
PCP4	ENSG00000183036	protein_coding	1.431	0.968-2.115	0.0724496
ZNF691	ENSG00000164011	protein_coding	1.431	0.968-2.116	0.0724617
ZFYVE16	ENSG00000039319	protein_coding	0.698	0.472-1.033	0.0726156
RETNLB	ENSG00000163515	protein_coding	0.699	0.473-1.033	0.0726323
FAM160A2	ENSG00000051009	protein_coding	1.434	0.967-2.126	0.0726913
RAB7B	ENSG00000276600	protein_coding	1.430	0.968-2.114	0.0727387
CPEB2	ENSG00000137449	protein_coding	0.700	0.475-1.033	0.0727641
SULT1A3	ENSG00000261052	protein_coding	1.434	0.967-2.125	0.0728249
ADARB1	ENSG00000197381	protein_coding	1.431	0.967-2.116	0.0729256
C5orf58	ENSG00000234511	protein_coding	0.694	0.465-1.035	0.0729803
TPST2	ENSG00000128294	protein_coding	1.429	0.967-2.110	0.0730926
MTRNR2L8	ENSG00000255823	protein_coding	1.428	0.967-2.109	0.0732457
FAM24B	ENSG00000213185	protein_coding	1.432	0.967-2.120	0.0732987
PDLIM3	ENSG00000154553	protein_coding	1.431	0.967-2.119	0.0733003
MMP17	ENSG00000198598	protein_coding	1.430	0.967-2.115	0.0733468
C4orf19	ENSG00000154274	protein_coding	0.695	0.467-1.035	0.0733955
HOXB4	ENSG00000182742	protein_coding	1.430	0.967-2.116	0.0734299
LRRN4	ENSG00000125872	protein_coding	1.430	0.966-2.116	0.0736088
SORT1	ENSG00000134243	protein_coding	0.697	0.470-1.035	0.0736701
AC087289.3	ENSG00000267426	protein_coding	1.432	0.966-2.122	0.0737099
PXDNL	ENSG00000147485	protein_coding	1.430	0.966-2.117	0.0738128
EXOG	ENSG00000157036	protein_coding	0.700	0.474-1.035	0.0739043
MARCHF2	ENSG00000099785	protein_coding	1.428	0.966-2.111	0.0739771
EFNA2	ENSG00000099617	protein_coding	0.696	0.468-1.036	0.0742064
PBX2	ENSG00000204304	protein_coding	1.437	0.965-2.139	0.0742261
AP2M1	ENSG00000161203	protein_coding	1.432	0.965-2.125	0.0742317
HHIP	ENSG00000164161	protein_coding	0.699	0.471-1.036	0.0742557
PCDHB13	ENSG00000187372	protein_coding	1.428	0.966-2.112	0.0743053
GATAD1	ENSG00000157259	protein_coding	1.429	0.966-2.114	0.0743606
DLG4	ENSG00000132535	protein_coding	1.429	0.965-2.115	0.074418
ARID3B	ENSG00000179361	protein_coding	1.426	0.965-2.106	0.0745318
F2RL1	ENSG00000164251	protein_coding	0.700	0.473-1.036	0.0745497
C12orf54	ENSG00000177627	protein_coding	1.428	0.965-2.113	0.0745581
LEPROTL1	ENSG00000104660	protein_coding	0.698	0.470-1.036	0.0745779
MRPL22	ENSG00000082515	protein_coding	0.701	0.475-1.036	0.0746719
ACAT1	ENSG00000075239	protein_coding	0.701	0.475-1.036	0.0747321
CA11	ENSG00000063180	protein_coding	1.426	0.965-2.108	0.0747372
SNAP91	ENSG00000065609	protein_coding	1.429	0.965-2.117	0.0750551
PUS7L	ENSG00000129317	protein_coding	0.702	0.475-1.036	0.0750675
GABRE	ENSG00000102287	protein_coding	1.426	0.965-2.108	0.0751874
DNTTIP2	ENSG00000067334	protein_coding	0.701	0.474-1.037	0.075233
STX18	ENSG00000168818	protein_coding	0.702	0.475-1.037	0.0752972
YEATS4	ENSG00000127337	protein_coding	0.701	0.475-1.037	0.0753552
PLS1	ENSG00000120756	protein_coding	0.701	0.473-1.037	0.0754371
RPL28	ENSG00000108107	protein_coding	1.423	0.964-2.100	0.07547
MPP3	ENSG00000161647	protein_coding	1.427	0.964-2.112	0.0754906
C16orf96	ENSG00000205832	protein_coding	1.429	0.964-2.118	0.0755623
LRRC19	ENSG00000184434	protein_coding	0.702	0.476-1.037	0.0755946
OPLAH	ENSG00000178814	protein_coding	1.424	0.964-2.104	0.0755981
OTOG	ENSG00000188162	protein_coding	1.428	0.964-2.117	0.0756818
DNAH11	ENSG00000105877	protein_coding	1.426	0.964-2.108	0.0756899
LAYN	ENSG00000204381	protein_coding	1.424	0.964-2.105	0.0758517
FNBP1L	ENSG00000137942	protein_coding	0.702	0.475-1.038	0.0759535
PPP1R14A	ENSG00000167641	protein_coding	1.423	0.964-2.102	0.0759966
RPIA	ENSG00000153574	protein_coding	1.430	0.963-2.122	0.0760146
CCNA2	ENSG00000145386	protein_coding	0.702	0.475-1.038	0.0760249
RPS24	ENSG00000138326	protein_coding	1.441	0.962-2.156	0.0760768
TTC7A	ENSG00000068724	protein_coding	1.424	0.964-2.105	0.0761096
INAFM2	ENSG00000259330	protein_coding	1.431	0.963-2.126	0.0761949
H2AC8	ENSG00000277075	protein_coding	1.426	0.963-2.109	0.076219
ZDHHC21	ENSG00000175893	protein_coding	0.703	0.476-1.038	0.0762557
ZNF142	ENSG00000115568	protein_coding	1.423	0.963-2.101	0.0764004
PIAS3	ENSG00000131788	protein_coding	1.423	0.963-2.101	0.0764038
CAAP1	ENSG00000120159	protein_coding	0.703	0.476-1.038	0.0764169
EVX2	ENSG00000174279	protein_coding	1.427	0.963-2.113	0.0764244
IRF3	ENSG00000126456	protein_coding	1.424	0.963-2.104	0.0764459
UEVLD	ENSG00000151116	protein_coding	0.702	0.475-1.038	0.0765003
MPC2	ENSG00000143158	protein_coding	0.703	0.476-1.038	0.0765086
P2RY6	ENSG00000171631	protein_coding	1.422	0.963-2.099	0.0765501
CREG2	ENSG00000175874	protein_coding	1.425	0.963-2.108	0.0766246
TRPV4	ENSG00000111199	protein_coding	1.424	0.963-2.106	0.0766364
VNN3	ENSG00000093134	protein_coding	0.700	0.472-1.039	0.0767213
CPA4	ENSG00000128510	protein_coding	1.425	0.963-2.108	0.0767539
CLCA2	ENSG00000137975	protein_coding	0.703	0.475-1.039	0.0767773
RPS27AP5	ENSG00000231767	protein_coding	0.702	0.474-1.039	0.0768051
ZNRF1	ENSG00000186187	protein_coding	1.423	0.963-2.105	0.0769176
FRG1	ENSG00000109536	protein_coding	0.703	0.476-1.039	0.0769454
FPGT	ENSG00000254685	protein_coding	0.702	0.474-1.039	0.0769927
NSF	ENSG00000073969	protein_coding	0.701	0.473-1.039	0.0769995
NACAD	ENSG00000136274	protein_coding	1.420	0.963-2.096	0.0770616
B3GALT4	ENSG00000235863	protein_coding	1.424	0.962-2.107	0.077074
TNS2	ENSG00000111077	protein_coding	1.423	0.962-2.104	0.0771079
PRMT2	ENSG00000160310	protein_coding	1.422	0.962-2.103	0.0772795
UCN3	ENSG00000178473	protein_coding	0.702	0.474-1.039	0.0772898
SIAE	ENSG00000110013	protein_coding	0.703	0.475-1.039	0.0773366
TPD52L1	ENSG00000111907	protein_coding	1.427	0.962-2.119	0.07735
TMC4	ENSG00000167608	protein_coding	1.422	0.962-2.101	0.0773594
TPSG1	ENSG00000116176	protein_coding	0.702	0.474-1.040	0.0774186
ELP3	ENSG00000134014	protein_coding	0.699	0.470-1.040	0.0774532
ETNK1	ENSG00000139163	protein_coding	0.698	0.469-1.040	0.0774734
CDC26	ENSG00000176386	protein_coding	1.430	0.961-2.128	0.0774871
CCDC149	ENSG00000181982	protein_coding	0.703	0.475-1.040	0.0775128
SLC2A11	ENSG00000133460	protein_coding	1.420	0.962-2.097	0.0775362
ISM1	ENSG00000101230	protein_coding	1.424	0.962-2.108	0.0777209
TAF1B	ENSG00000115750	protein_coding	0.701	0.472-1.040	0.0777334
DENND2A	ENSG00000146966	protein_coding	0.703	0.475-1.040	0.0777435
N4BP3	ENSG00000145911	protein_coding	1.423	0.962-2.106	0.0777577
TSPAN32	ENSG00000064201	protein_coding	1.422	0.962-2.104	0.0778142
DNAH1	ENSG00000114841	protein_coding	1.424	0.961-2.108	0.0778233
GUK1	ENSG00000143774	protein_coding	1.422	0.961-2.104	0.0778673
FARS2	ENSG00000145982	protein_coding	0.703	0.476-1.040	0.0779151
MRPL50	ENSG00000136897	protein_coding	0.704	0.476-1.040	0.0779359
CATSPER1	ENSG00000175294	protein_coding	1.423	0.961-2.106	0.0779363
LAMA5	ENSG00000130702	protein_coding	1.418	0.961-2.090	0.0781181
MPRIP	ENSG00000133030	protein_coding	1.419	0.961-2.093	0.0781598
CPT1C	ENSG00000169169	protein_coding	1.421	0.961-2.100	0.0781991
LIN54	ENSG00000189308	protein_coding	0.703	0.475-1.041	0.0783582
B3GNT4	ENSG00000176383	protein_coding	1.422	0.961-2.104	0.0783831
CEACAM19	ENSG00000186567	protein_coding	1.420	0.961-2.099	0.078439
DCTN6	ENSG00000104671	protein_coding	0.704	0.476-1.041	0.0784439
CENPS	ENSG00000175279	protein_coding	0.704	0.476-1.041	0.0785207
C17orf78	ENSG00000278505	protein_coding	1.420	0.961-2.098	0.0785216
CARNMT1	ENSG00000156017	protein_coding	0.703	0.475-1.041	0.0785441
SERPIND1	ENSG00000099937	protein_coding	0.701	0.472-1.041	0.0785471
TNFRSF11A	ENSG00000141655	protein_coding	0.704	0.477-1.041	0.0785907
LRRC23	ENSG00000010626	protein_coding	1.419	0.961-2.095	0.0786332
RPL6	ENSG00000089009	protein_coding	1.429	0.960-2.127	0.0786584
TLCD5	ENSG00000181264	protein_coding	1.423	0.960-2.109	0.0786606
PLAC8L1	ENSG00000173261	protein_coding	1.422	0.960-2.106	0.0786858
CCNJL	ENSG00000135083	protein_coding	0.704	0.476-1.041	0.0787398
DUSP18	ENSG00000167065	protein_coding	0.704	0.475-1.041	0.0787432
NPTX1	ENSG00000171246	protein_coding	1.422	0.960-2.107	0.0788093
IER5L	ENSG00000188483	protein_coding	1.418	0.961-2.093	0.0788108
RASSF7	ENSG00000099849	protein_coding	1.420	0.960-2.098	0.0788268
ADCY4	ENSG00000129467	protein_coding	1.419	0.961-2.095	0.0788407
TUBB2B	ENSG00000137285	protein_coding	1.420	0.960-2.098	0.0788559
TACO1	ENSG00000136463	protein_coding	0.704	0.475-1.041	0.0789202
PYCR2	ENSG00000143811	protein_coding	1.436	0.959-2.151	0.0789301
TNFSF9	ENSG00000125657	protein_coding	0.703	0.474-1.042	0.078983
VPS13D	ENSG00000048707	protein_coding	0.704	0.476-1.041	0.0789951
UBE2M	ENSG00000130725	protein_coding	1.418	0.960-2.093	0.0790239
LCORL	ENSG00000178177	protein_coding	0.705	0.478-1.041	0.0790712
MAD2L2	ENSG00000116670	protein_coding	0.704	0.476-1.042	0.0790817
RNH1	ENSG00000023191	protein_coding	1.420	0.960-2.099	0.0790895
TSPYL2	ENSG00000184205	protein_coding	1.420	0.960-2.099	0.0790941
UGT2B7	ENSG00000171234	protein_coding	0.704	0.476-1.042	0.07912
STPG3	ENSG00000197768	protein_coding	1.421	0.960-2.105	0.0791709
RTL8C	ENSG00000134590	protein_coding	1.419	0.960-2.098	0.0791853
BBOX1	ENSG00000129151	protein_coding	1.420	0.960-2.102	0.0792409
SLC2A3	ENSG00000059804	protein_coding	1.421	0.960-2.103	0.07928
GDI1	ENSG00000203879	protein_coding	1.422	0.960-2.108	0.0793052
SUN3	ENSG00000164744	protein_coding	1.418	0.960-2.094	0.0793171
IL7	ENSG00000104432	protein_coding	0.702	0.473-1.042	0.0793256
AQP11	ENSG00000178301	protein_coding	0.704	0.476-1.042	0.079416
SLCO5A1	ENSG00000137571	protein_coding	0.705	0.477-1.042	0.0794716
FLOT1	ENSG00000137312	protein_coding	1.421	0.959-2.103	0.0795675
MAP11	ENSG00000146826	protein_coding	1.417	0.960-2.092	0.0795741
DBNL	ENSG00000136279	protein_coding	1.419	0.960-2.099	0.0795927
NLRP1	ENSG00000091592	protein_coding	1.417	0.960-2.093	0.0796468
SELE	ENSG00000007908	protein_coding	1.418	0.959-2.096	0.0796891
DDIT3	ENSG00000175197	protein_coding	1.418	0.959-2.097	0.0796895
OCSTAMP	ENSG00000149635	protein_coding	0.704	0.476-1.042	0.079746
GPR85	ENSG00000164604	protein_coding	1.418	0.959-2.096	0.0797486
[truncated: 17,579 more rows]
