# Supplementary material for: High Expression of FCRLB Predicts Poor Prognosis in Patients With Colorectal Cancer
Source: Front Genet. 2022 Jun 16;13:882307. doi: 10.3389/fgene.2022.882307 (PMC9244534; doi:10.3389/fgene.2022.882307)
Supplement: Supplementary file 6 [file Table7.XLS]

## Sheet: 芯片布点图
肠癌（IWLT-N-80C111）组织芯片布阵
组织芯片产品编号			IWLT-N-80C111
组织芯片蜡块编号			CRC-2111
样本种属			■人类 □大鼠 □小鼠 □兔
肿瘤部位			□脑 □食管 □肝 □胃 □乳腺 □子宫 □肾 □胰腺 □淋巴瘤 □黑色素瘤 □喉 □甲状腺 □肺 ■肠 □卵巢 □宫颈 □膀胱 □前列腺 □软组织 □浆细胞瘤
蜡块制作			福尔马林固定，石蜡切片
切片厚度			4μm
诊断			HE，详见HE全景扫描
制作日期			2021-06-01
保存			4℃
总例数			40例
总点数			40例肠癌与癌旁80点
阵列排列			8行（A、B、C…H）×10列（1、2、3…10）
点样直径			□1.0㎜ ■1.5㎜ □2.0㎜ □3.0㎜ □5.0㎜
产品描述			直肠19例38点，每例取2点（癌1点，癌旁1点）；结肠19例38点，每例取2点（癌1点，癌旁1点）；回盲部2例4点，每例取2点（癌1点，癌旁1点）；共40例80点；均为腺癌；附TNM分期；
		1	2	3	4	5	6	7	8	9	10
标记点	A	A1/癌	A2/癌旁	A3/癌	A4/癌旁	A5/癌	A6/癌旁	A7/癌	A8/癌旁	A9/癌	A10/癌旁
标记点	B	B1/癌	B2/癌旁	B3/癌	B4/癌旁	B5/癌	B6/癌旁	B7/癌	B8/癌旁	B9/癌	B10/癌旁
	C	C1/癌	C2/癌旁	C3/癌	C4/癌旁	C5/癌	C6/癌旁	C7/癌	C8/癌旁	C9/癌	C10/癌旁
	D	D1/癌	D2/癌旁	D3/癌	D4/癌旁	D5/癌	D6/癌旁	D7/癌	D8/癌旁	D9/癌	D10/癌旁
	E	E1/癌	E2/癌旁	E3/癌	E4/癌旁	E5/癌	E6/癌旁	E7/癌	E8/癌旁	E9/癌	E10/癌旁
	F	F1/癌	F2/癌旁	F3/癌	F4/癌旁	F5/癌	F6/癌旁	F7/癌	F8/癌旁	F9/癌	F10/癌旁
	G	G1/癌	G2/癌旁	G3/癌	G4/癌旁	G5/癌	G6/癌旁	G7/癌	G8/癌旁	G9/癌	G10/癌旁
	H	H1/癌	H2/癌旁	H3/癌	H4/癌旁	H5/癌	H6/癌旁	H7/癌	H8/癌旁	H9/癌	H10/癌旁

## Sheet: 临床资料
Case.No	TMA number	Wax block number	diagosis	sex	age	location	differentiation	tumor type	Tumor maximum diameter (cm)	T	N	M	AJCC stage	Surgical specimen isolation time	staining intensity	staining score
1	IWLT-N-80C111	CRC-2111	cancer	male	65	right colon	moderately	adenocarcinoma	8	T4a	N1b	M0	3B	2016-01-25	medium	61	low expression
2	IWLT-N-80C111	CRC-2111	paracancer												weak
3	IWLT-N-80C111	CRC-2111	cancer	male	59	rectum	moderately	adenocarcinoma	6	T4a	N2b	M1a	4A	2013-11-20	weak	27	low expression
4	IWLT-N-80C111	CRC-2111	paracancer												weak
5	IWLT-N-80C111	CRC-2111	cancer	female	51	rectum	moderately	adenocarcinoma	4	T4a	N2a	M1b	4B	2013-11-09	medium	65	high expression
6	IWLT-N-80C111	CRC-2111	paracancer												weak
7	IWLT-N-80C111	CRC-2111	cancer	female	66	ileocecal	poorly	mucinous adenocarcinoma	7	T3	N1b	M0	3B	2014-01-04	medium	70	high expression
8	IWLT-N-80C111	CRC-2111	paracancer												medium
9	IWLT-N-80C111	CRC-2111	cancer	female	52	right colon	high	Villous adenocarcinoma	6	T3	N0	M0	2A	2014-01-27	medium	71	high expression
10	IWLT-N-80C111	CRC-2111	paracancer												weak
11	IWLT-N-80C111	CRC-2111	cancer	female	63	rectum	poorly	mucinous adenocarcinoma	6	T4a	N0	M0	2B	2013-11-21	weak	30	low expression
12	IWLT-N-80C111	CRC-2111	paracancer												weak
13	IWLT-N-80C111	CRC-2111	cancer	male	66	ascending colon	poorly	mucinous adenocarcinoma	8	T3	N2a	M0	3B	2014-01-27	medium	72	high expression
14	IWLT-N-80C111	CRC-2111	paracancer												medium
15	IWLT-N-80C111	CRC-2111	cancer	female	68	scending colon	high	adenocarcinoma	6	T3	N0	M0	2A	2014-01-26	weak	28	low expression
16	IWLT-N-80C111	CRC-2111	paracancer												weak
17	IWLT-N-80C111	CRC-2111	cancer	male	56	rectum	moderately	adenocarcinoma	5	T3	N0	M0	2A	2014-02-03	weak	29	low expression
18	IWLT-N-80C111	CRC-2111	paracancer												weak
19	IWLT-N-80C111	CRC-2111	cancer	female	53	rectum	moderately	adenocarcinoma	2	T2	N0	M0	1	2014-06-05	medium	55	low expression
20	IWLT-N-80C111	CRC-2111	paracancer												weak
21	IWLT-N-80C111	CRC-2111	cancer	female	71	right colon	moderately	adenocarcinoma	8	T3	N0	M0	2A	2014-06-05	weak	49	low expression
22	IWLT-N-80C111	CRC-2111	paracancer												weak
23	IWLT-N-80C111	CRC-2111	cancer	male	62	rectum	moderately	adenocarcinoma	2	T4a	N1a	M0	3B	2014-06-08	medium	57	low expression
24	IWLT-N-80C111	CRC-2111	paracancer												weak
25	IWLT-N-80C111	CRC-2111	cancer	male	66	rectum	moderately	adenocarcinoma	3	T2	N0	M0	1	2014-09-19	medium	60	low expression
26	IWLT-N-80C111	CRC-2111	paracancer												weak
27	IWLT-N-80C111	CRC-2111	cancer	male	52	rectum	moderately	adenocarcinoma	5	T3	N0	M0	2A	2014-09-17	strong	80	high expression
28	IWLT-N-80C111	CRC-2111	paracancer												negetive
29	IWLT-N-80C111	CRC-2111	cancer	male	81	rectum	high	adenocarcinoma	3.5	T3	N2a	M0	3B	2014-10-21	medium	71	high expression
30	IWLT-N-80C111	CRC-2111	paracancer												weak
31	IWLT-N-80C111	CRC-2111	cancer	male	60	rectum	high	adenocarcinoma	2	T2	N0	M0	1	2014-07-11	weak	40	low expression
32	IWLT-N-80C111	CRC-2111	paracancer												negetive
33	IWLT-N-80C111	CRC-2111	cancer	female	69	rectum	moderately	adenocarcinoma	1.5	T2	N0	M0	1	2014-10-22	medium	60	low expression
34	IWLT-N-80C111	CRC-2111	paracancer												weak
35	IWLT-N-80C111	CRC-2111	cancer	male	45	colon	moderately	adenocarcinoma	10	T3	N0	M0	2A	2015-09-28	weak	42	low expression
36	IWLT-N-80C111	CRC-2111	paracancer												weak
37	IWLT-N-80C111	CRC-2111	cancer	male	82	Sigmoid colon	high	adenocarcinoma	3	T2	N0	M0	1	2015-09-28	weak	44	low expression
38	IWLT-N-80C111	CRC-2111	paracancer												weak
39	IWLT-N-80C111	CRC-2111	cancer	male	55	colon	moderately-high	adenocarcinoma	5	T3	N0	M0	2A	2014-02-27	medium	66	high expression
40	IWLT-N-80C111	CRC-2111	paracancer												weak
41	IWLT-N-80C111	CRC-2111	cancer	male	66	rectum	high	adenocarcinoma	2	T1	N0	M0	1	2014-05-26	medium	65	high expression
42	IWLT-N-80C111	CRC-2111	paracancer												weak
43	IWLT-N-80C111	CRC-2111	cancer	male	76	colon	moderately	adenocarcinoma	8	T3	N2a	M0	3B	2014-08-11	medium	69	high expression
44	IWLT-N-80C111	CRC-2111	paracancer												weak
45	IWLT-N-80C111	CRC-2111	cancer	male	58	right colon	poorly	mucinous adenocarcinoma	4	T3	N0	M0	2A	2014-09-16	weak	30	low expression
46	IWLT-N-80C111	CRC-2111	paracancer												weak
47	IWLT-N-80C111	CRC-2111	cancer	female	44	Sigmoid colon	moderately	adenocarcinoma	5	T4b	N0	M0	2C	2014-09-26	strong	78	high expression
48	IWLT-N-80C111	CRC-2111	paracancer												medium
49	IWLT-N-80C111	CRC-2111	cancer	male	70	rectum	poorly	polypoid adenocarcinoma	5	T3	N2b	M0	3C	2014-09-30	medium	71	high expression
50	IWLT-N-80C111	CRC-2111	paracancer												weak
51	IWLT-N-80C111	CRC-2111	cancer	male	73	right colon	moderately	adenocarcinoma	4	T4a	N0	M0	2B	2014-10-15	medium	69	high expression
52	IWLT-N-80C111	CRC-2111	paracancer												weak
53	IWLT-N-80C111	CRC-2111	cancer	male	71	rectum	moderately	adenocarcinoma	8	T2	N1a	M0	3A	2014-11-15	weak	40	low expression
54	IWLT-N-80C111	CRC-2111	paracancer												weak
55	IWLT-N-80C111	CRC-2111	cancer	female	66	rectum	moderately	adenocarcinoma	4	T4a	N0	M0	2B	2014-12-24	medium	55	low expression
56	IWLT-N-80C111	CRC-2111	paracancer												weak
57	IWLT-N-80C111	CRC-2111	cancer	female	68	colon	moderately	adenocarcinoma	5	T2	N0	M0	1	2014-12-29	medium	52	low expression
58	IWLT-N-80C111	CRC-2111	paracancer												strong
59	IWLT-N-80C111	CRC-2111	cancer	male	83	rectum	high	adenocarcinoma	2	T4a	N0	M0	2B	2014-11-17	medium	51	low expression
60	IWLT-N-80C111	CRC-2111	paracancer												weak
61	IWLT-N-80C111	CRC-2111	cancer	female	76	colon	poorly	mucinous adenocarcinoma	4	T4a	N1a	M0	3B	2014-11-17	strong	69	high expression
62	IWLT-N-80C111	CRC-2111	paracancer												medium
63	IWLT-N-80C111	CRC-2111	cancer	male	82	right colon	poorly	adenocarcinoma	8	T4a	N2b	M0	3C	2014-11-18	strong	85	high expression
64	IWLT-N-80C111	CRC-2111	paracancer												weak
65	IWLT-N-80C111	CRC-2111	cancer	female	37	rectum	moderately	adenocarcinoma	4	T3	N0	M0	3B	2014-11-18	weak	30	low expression
66	IWLT-N-80C111	CRC-2111	paracancer												weak
67	IWLT-N-80C111	CRC-2111	cancer	male	69	colon	moderately	adenocarcinoma	9	T4a	N0	M0	2B	2014-11-25	medium	54	low expression
68	IWLT-N-80C111	CRC-2111	paracancer												weak
69	IWLT-N-80C111	CRC-2111	cancer	male	71	colon	moderately	adenocarcinoma	3	T4a	N0	M0	2B	2014-11-26	strong	77	high expression
70	IWLT-N-80C111	CRC-2111	paracancer												medium
71	IWLT-N-80C111	CRC-2111	cancer	male	77	rectum	moderately	adenocarcinoma	3.5	T3	N0	M0	3B	2014-12-04	medium	74	high expression
72	IWLT-N-80C111	CRC-2111	paracancer												medium
73	IWLT-N-80C111	CRC-2111	cancer	female	64	ileocecal	moderately	adenocarcinoma	6	T4a	N0	M0	2B	2014-12-04	strong	84	high expression
74	IWLT-N-80C111	CRC-2111	paracancer												medium
75	IWLT-N-80C111	CRC-2111	cancer	female	46	rectum	moderately	adenocarcinoma	1.5	T3	N0	M0	2A	2014-12-11	medium	72	high expression
76	IWLT-N-80C111	CRC-2111	paracancer												weak
77	IWLT-N-80C111	CRC-2111	cancer	female	79	colon	moderately	adenocarcinoma	6	T3	N0	M0	2A	2015-01-08	strong	83	high expression
78	IWLT-N-80C111	CRC-2111	paracancer												medium
79	IWLT-N-80C111	CRC-2111	cancer	male	66	colon	moderately	adenocarcinoma	9	T3	N0	M0	2A	2015-01-16	strong	81	high expression
80	IWLT-N-80C111	CRC-2111	paracancer												weak
