# Supplementary material for: High Expression of FCRLB Predicts Poor Prognosis in Patients With Colorectal Cancer
Source: Front Genet. 2022 Jun 16;13:882307. doi: 10.3389/fgene.2022.882307 (PMC9244534; doi:10.3389/fgene.2022.882307)
Supplement: Supplementary file 8 [file Table5.XLSX]

## Sheet: Sheet 1
CYP46A1	ENSG00000036530	protein_coding	2.157	1.569-2.966	2.23489e-06
COQ2	ENSG00000173085	protein_coding	0.461	0.334-0.637	2.61045e-06
ZDHHC20-IT1	ENSG00000236953	lncRNA	2.124	1.543-2.924	3.82092e-06
PLXNB3	ENSG00000198753	protein_coding	2.077	1.508-2.860	7.51304e-06
PTPRN	ENSG00000054356	protein_coding	2.078	1.509-2.862	7.52053e-06
COL11A2	ENSG00000204248	protein_coding	2.039	1.482-2.804	1.19809e-05
RTN2	ENSG00000125744	protein_coding	2.028	1.477-2.783	1.21296e-05
CPT1C	ENSG00000169169	protein_coding	2.008	1.463-2.758	1.63158e-05
LINC02257	ENSG00000238042	lncRNA	2.014	1.465-2.770	1.65349e-05
AC026471.4	ENSG00000261474	lncRNA	2.026	1.467-2.797	1.78465e-05
CCDC114	ENSG00000105479	protein_coding	1.996	1.451-2.745	2.14435e-05
FLNA	ENSG00000196924	protein_coding	1.967	1.434-2.698	2.75766e-05
SLC4A3	ENSG00000114923	protein_coding	1.966	1.432-2.699	2.89573e-05
POU5F1P6	ENSG00000242551	unprocessed_pseudogene	1.976	1.435-2.720	2.99168e-05
RPL7P28	ENSG00000218632	processed_pseudogene	1.939	1.414-2.658	3.90181e-05
ZNF513	ENSG00000163795	protein_coding	1.945	1.416-2.674	4.08338e-05
RIMKLB	ENSG00000166532	protein_coding	1.927	1.404-2.644	4.89476e-05
HOXB8	ENSG00000120068	protein_coding	1.941	1.409-2.675	5.0297e-05
CUL7	ENSG00000044090	protein_coding	1.918	1.398-2.632	5.48237e-05
BRIP1	ENSG00000136492	protein_coding	0.524	0.383-0.718	5.63424e-05
CLK2	ENSG00000176444	protein_coding	1.919	1.397-2.636	5.74507e-05
ASIC4	ENSG00000072182	protein_coding	1.911	1.394-2.621	5.81309e-05
AP000442.1	ENSG00000255139	lncRNA	1.898	1.384-2.603	6.96545e-05
AC131934.1	ENSG00000255158	lncRNA	1.908	1.388-2.624	6.99672e-05
DLG4	ENSG00000132535	protein_coding	1.891	1.381-2.589	7.19533e-05
USH1G	ENSG00000182040	protein_coding	1.885	1.378-2.580	7.46246e-05
CHST3	ENSG00000122863	protein_coding	1.883	1.376-2.576	7.59477e-05
DOK7	ENSG00000175920	protein_coding	1.895	1.380-2.603	7.91772e-05
CCN3	ENSG00000136999	protein_coding	1.890	1.377-2.594	8.12666e-05
TNK2	ENSG00000061938	protein_coding	1.874	1.370-2.564	8.40371e-05
DYDC2	ENSG00000133665	protein_coding	1.881	1.371-2.582	9.05335e-05
AC127070.1	ENSG00000236617	lncRNA	1.873	1.368-2.566	9.16514e-05
CCDC136	ENSG00000128596	protein_coding	1.872	1.366-2.567	9.7499e-05
AVPR2	ENSG00000126895	protein_coding	1.872	1.365-2.566	9.80171e-05
MPP2	ENSG00000108852	protein_coding	1.860	1.360-2.545	0.000104295
ST6GALNAC4P1	ENSG00000233469	processed_pseudogene	1.870	1.362-2.569	0.000110857
AHNAK2	ENSG00000185567	protein_coding	1.857	1.354-2.547	0.000121323
SLC4A11	ENSG00000088836	protein_coding	1.854	1.352-2.541	0.000125503
LINC02656	ENSG00000212743	lncRNA	1.857	1.353-2.547	0.000126162
WDFY2	ENSG00000139668	protein_coding	1.850	1.351-2.535	0.000126927
AC019118.1	ENSG00000226649	lncRNA	1.853	1.352-2.540	0.000127085
TIGD2	ENSG00000180346	protein_coding	0.542	0.396-0.741	0.000127114
MOB3B	ENSG00000120162	protein_coding	0.539	0.393-0.740	0.000130552
JPH2	ENSG00000149596	protein_coding	1.847	1.349-2.531	0.000132132
DTNA	ENSG00000134769	protein_coding	1.860	1.352-2.558	0.0001359
MAOB	ENSG00000069535	protein_coding	1.856	1.349-2.554	0.000144034
HDAC7	ENSG00000061273	protein_coding	1.844	1.345-2.529	0.000146619
CRIP2	ENSG00000182809	protein_coding	1.832	1.339-2.507	0.000152657
PCDHGA4	ENSG00000262576	protein_coding	1.835	1.340-2.513	0.000154241
CCT6B	ENSG00000132141	protein_coding	0.547	0.400-0.749	0.000164938
AC091132.2	ENSG00000236234	lncRNA	1.822	1.333-2.490	0.000166917
SLC29A4	ENSG00000164638	protein_coding	1.820	1.332-2.487	0.000170473
XCL2	ENSG00000143185	protein_coding	0.547	0.398-0.750	0.000183212
AL034417.2	ENSG00000238290	lncRNA	1.824	1.331-2.501	0.000188484
MUCL3	ENSG00000168631	protein_coding	1.817	1.327-2.488	0.000194639
TUFT1	ENSG00000143367	protein_coding	1.813	1.323-2.485	0.000215758
LRP2	ENSG00000081479	protein_coding	1.818	1.324-2.495	0.000218217
INHBB	ENSG00000163083	protein_coding	1.808	1.320-2.476	0.000223807
LINC02474	ENSG00000228437	lncRNA	1.816	1.322-2.495	0.000227673
BGLAP	ENSG00000242252	protein_coding	1.805	1.318-2.472	0.000230266
TBX19	ENSG00000143178	protein_coding	1.811	1.320-2.484	0.0002341
TMC6	ENSG00000141524	protein_coding	1.796	1.314-2.453	0.000235485
TLCD5	ENSG00000181264	protein_coding	1.805	1.317-2.475	0.000243128
EHD2	ENSG00000024422	protein_coding	1.794	1.313-2.451	0.000244805
KCND1	ENSG00000102057	protein_coding	1.799	1.314-2.464	0.000249087
BCAM	ENSG00000187244	protein_coding	1.796	1.312-2.458	0.000255545
TESC-AS1	ENSG00000258285	lncRNA	1.793	1.310-2.452	0.000260361
ABLIM3	ENSG00000173210	protein_coding	1.791	1.309-2.449	0.000264586
NUDT12	ENSG00000112874	protein_coding	0.558	0.407-0.763	0.000268919
AC055811.4	ENSG00000278864	TEC	1.800	1.312-2.471	0.000272218
AC122129.1	ENSG00000197815	lncRNA	1.790	1.308-2.451	0.00027863
AC013565.1	ENSG00000260123	lncRNA	1.793	1.308-2.457	0.000283848
HSD17B11	ENSG00000198189	protein_coding	0.559	0.408-0.766	0.000294523
INAFM1	ENSG00000257704	protein_coding	1.781	1.303-2.434	0.000295834
AC087741.1	ENSG00000262580	lncRNA	1.784	1.304-2.440	0.000296335
GABRD	ENSG00000187730	protein_coding	1.779	1.301-2.431	0.000303873
SLC46A2	ENSG00000119457	protein_coding	1.785	1.303-2.446	0.00030606
AL356481.3	ENSG00000280758	lncRNA	1.793	1.305-2.462	0.000312103
PPFIA4	ENSG00000143847	protein_coding	1.780	1.301-2.435	0.000312722
HSPA1A	ENSG00000204389	protein_coding	1.783	1.302-2.442	0.000313383
WWC3	ENSG00000047644	protein_coding	1.780	1.301-2.436	0.000315018
DCHS2	ENSG00000197410	protein_coding	1.785	1.302-2.447	0.000317422
GRSF1	ENSG00000132463	protein_coding	0.561	0.409-0.769	0.000320515
AC127070.4	ENSG00000278949	TEC	1.774	1.298-2.423	0.000321175
FAM234B	ENSG00000084444	protein_coding	1.778	1.299-2.434	0.00032436
HSPB7	ENSG00000173641	protein_coding	1.777	1.299-2.432	0.000325158
SCG2	ENSG00000171951	protein_coding	1.789	1.303-2.458	0.000325583
CNTNAP1	ENSG00000108797	protein_coding	1.774	1.297-2.427	0.000333248
TTC16	ENSG00000167094	protein_coding	1.781	1.299-2.441	0.00033356
CSRP2	ENSG00000175183	protein_coding	1.776	1.297-2.431	0.00033671
CRTC2	ENSG00000160741	protein_coding	1.776	1.297-2.432	0.000342264
AL021707.8	ENSG00000273096	lncRNA	1.782	1.299-2.446	0.000343399
AL360181.1	ENSG00000226699	lncRNA	1.778	1.297-2.436	0.000347357
SLC27A1	ENSG00000130304	protein_coding	1.776	1.296-2.434	0.000356075
TCAP	ENSG00000173991	protein_coding	1.766	1.291-2.415	0.000373289
LINC-PINT	ENSG00000231721	lncRNA	1.775	1.294-2.436	0.000376306
MAP6	ENSG00000171533	protein_coding	1.768	1.290-2.423	0.000392932
SNORD14E	ENSG00000200879	snoRNA	1.772	1.291-2.432	0.000394308
TTC9	ENSG00000133985	protein_coding	1.765	1.289-2.418	0.000398011
GUF1	ENSG00000151806	protein_coding	0.567	0.414-0.777	0.000405506
SPRED3	ENSG00000188766	protein_coding	1.759	1.286-2.407	0.00040689
KRT8P12	ENSG00000229320	transcribed_processed_pseudogene	1.766	1.288-2.420	0.000408625
MR1	ENSG00000153029	protein_coding	1.772	1.290-2.435	0.000412283
PYROXD2	ENSG00000119943	protein_coding	1.764	1.287-2.418	0.000417708
LMBR1L	ENSG00000139636	protein_coding	1.748	1.281-2.386	0.000433997
AL645608.7	ENSG00000272512	lncRNA	1.746	1.280-2.381	0.000436778
RPS6KA5	ENSG00000100784	protein_coding	0.569	0.415-0.779	0.000438159
KIR2DL4	ENSG00000189013	protein_coding	0.567	0.413-0.778	0.000443808
DDX20	ENSG00000064703	protein_coding	0.571	0.418-0.781	0.00044431
RNU6-403P	ENSG00000200033	snRNA	1.755	1.282-2.403	0.000452553
CENPU	ENSG00000151725	protein_coding	0.571	0.418-0.781	0.000456442
UPK2	ENSG00000110375	protein_coding	1.750	1.279-2.394	0.000464555
GABBR1	ENSG00000204681	protein_coding	1.752	1.279-2.399	0.000471139
CGNL1	ENSG00000128849	protein_coding	1.751	1.278-2.398	0.000487948
AC004585.1	ENSG00000266088	lncRNA	1.746	1.276-2.389	0.000492434
LEMD1	ENSG00000186007	protein_coding	1.750	1.277-2.399	0.000504144
AC092723.1	ENSG00000269667	lncRNA	0.574	0.419-0.785	0.000506125
CNPY3	ENSG00000137161	protein_coding	1.736	1.272-2.370	0.000508443
ZNF440	ENSG00000171295	protein_coding	0.572	0.417-0.784	0.000522651
MC1R	ENSG00000258839	protein_coding	1.739	1.272-2.377	0.00052366
AL096865.1	ENSG00000271857	lncRNA	1.735	1.270-2.370	0.000535324
ZHX1-C8orf76	ENSG00000259305	protein_coding	1.745	1.273-2.391	0.000537531
AC011462.4	ENSG00000277744	lncRNA	1.734	1.269-2.368	0.000545742
SLC2A1	ENSG00000117394	protein_coding	1.735	1.269-2.372	0.000560733
AL512413.1	ENSG00000272088	lncRNA	1.740	1.270-2.383	0.000569025
SCARA3	ENSG00000168077	protein_coding	1.732	1.267-2.367	0.000572102
LRCH4	ENSG00000077454	protein_coding	1.727	1.265-2.358	0.000577734
FJX1	ENSG00000179431	protein_coding	1.731	1.266-2.365	0.000580113
SH3TC2	ENSG00000169247	protein_coding	1.739	1.268-2.385	0.000589093
ZNF385A	ENSG00000161642	protein_coding	1.722	1.263-2.348	0.00059685
HOXB-AS1	ENSG00000230148	lncRNA	1.734	1.266-2.374	0.000599841
PRELP	ENSG00000188783	protein_coding	1.730	1.265-2.367	0.000600644
MARCHF9	ENSG00000139266	protein_coding	1.722	1.262-2.351	0.000619268
DPYSL5	ENSG00000157851	protein_coding	1.727	1.263-2.363	0.000629937
PLEKHM1P1	ENSG00000214176	transcribed_unprocessed_pseudogene	1.729	1.263-2.368	0.000642504
YJEFN3	ENSG00000250067	protein_coding	1.724	1.261-2.358	0.000643093
GK3P	ENSG00000229894	protein_coding	0.577	0.420-0.791	0.000647959
RTL8C	ENSG00000134590	protein_coding	1.719	1.259-2.348	0.000657608
ZNF555	ENSG00000186300	protein_coding	0.578	0.422-0.793	0.00066388
HSPA7	ENSG00000225217	unprocessed_pseudogene	1.718	1.258-2.347	0.000666266
GLMN	ENSG00000174842	protein_coding	0.582	0.426-0.795	0.000666734
SNORD1B	ENSG00000199961	snoRNA	1.722	1.259-2.354	0.000669735
FSTL3	ENSG00000070404	protein_coding	1.715	1.256-2.341	0.00068708
LRRC8A	ENSG00000136802	protein_coding	1.716	1.256-2.344	0.000692519
VWA5B2	ENSG00000145198	protein_coding	1.717	1.256-2.346	0.000700882
DCUN1D3	ENSG00000188215	protein_coding	1.726	1.259-2.366	0.000701362
SOX13	ENSG00000143842	protein_coding	1.726	1.259-2.367	0.000705494
AC008079.1	ENSG00000280007	lncRNA	1.725	1.258-2.364	0.000707445
AC004148.1	ENSG00000263272	lncRNA	1.719	1.256-2.352	0.000708226
FSCN2	ENSG00000186765	protein_coding	1.713	1.254-2.339	0.000714935
CAMK2A	ENSG00000070808	protein_coding	1.718	1.255-2.350	0.000718702
ANKRD13D	ENSG00000172932	protein_coding	1.717	1.255-2.348	0.000720117
MORC2	ENSG00000133422	protein_coding	1.715	1.255-2.345	0.00072252
NTSR1	ENSG00000101188	protein_coding	1.716	1.254-2.348	0.000735908
TYRO3P	ENSG00000259581	processed_pseudogene	1.712	1.253-2.340	0.000737694
AC135506.1	ENSG00000270441	unprocessed_pseudogene	1.713	1.253-2.341	0.000739955
CDS1	ENSG00000163624	protein_coding	0.582	0.425-0.797	0.000742765
GPRIN3	ENSG00000185477	protein_coding	0.586	0.429-0.801	0.000788094
CLCN3	ENSG00000109572	protein_coding	0.585	0.428-0.800	0.000788686
CAPN3	ENSG00000092529	protein_coding	1.710	1.250-2.340	0.000791239
CUZD1	ENSG00000138161	protein_coding	1.707	1.249-2.334	0.000801069
ARL4C	ENSG00000188042	protein_coding	1.704	1.248-2.327	0.000801234
PCOLCE2	ENSG00000163710	protein_coding	1.707	1.249-2.334	0.000805607
MMAA	ENSG00000151611	protein_coding	0.585	0.428-0.801	0.000811269
FLJ16779	ENSG00000275620	lncRNA	1.705	1.247-2.331	0.000821256
ARHGEF17	ENSG00000110237	protein_coding	1.703	1.246-2.326	0.000824507
TNNT1	ENSG00000105048	protein_coding	1.704	1.247-2.330	0.000825786
AC127164.1	ENSG00000257279	lncRNA	1.708	1.248-2.337	0.000826797
HOXB3	ENSG00000120093	protein_coding	1.710	1.249-2.342	0.000826858
RAMP1	ENSG00000132329	protein_coding	1.700	1.246-2.321	0.000827125
KANK4	ENSG00000132854	protein_coding	1.703	1.246-2.327	0.00082866
ATP8B1	ENSG00000081923	protein_coding	0.587	0.429-0.802	0.000829484
NDUFA4L2	ENSG00000185633	protein_coding	1.700	1.245-2.320	0.000831369
SPTBN5	ENSG00000137877	protein_coding	1.706	1.247-2.334	0.00083454
SLC22A20P	ENSG00000197847	transcribed_unitary_pseudogene	1.708	1.247-2.339	0.000839762
UCHL1	ENSG00000154277	protein_coding	1.704	1.246-2.329	0.000840498
DEPDC1B	ENSG00000035499	protein_coding	0.585	0.428-0.802	0.000840782
TRIM6	ENSG00000121236	protein_coding	1.711	1.248-2.345	0.000848011
ECEL1P2	ENSG00000244280	transcribed_unprocessed_pseudogene	1.697	1.244-2.316	0.000855257
ITGB1BP2	ENSG00000147166	protein_coding	1.703	1.245-2.328	0.000855465
KIFC3	ENSG00000140859	protein_coding	1.697	1.243-2.315	0.000856744
EVA1B	ENSG00000142694	protein_coding	1.693	1.242-2.308	0.000863843
LINC00893	ENSG00000241769	lncRNA	1.701	1.244-2.326	0.000869334
KRTAP5-9	ENSG00000254997	protein_coding	1.702	1.244-2.327	0.000873297
AC131212.2	ENSG00000279700	TEC	1.705	1.245-2.335	0.000880124
AL360181.2	ENSG00000235245	lncRNA	1.702	1.244-2.329	0.000883172
CRYBA4	ENSG00000196431	protein_coding	1.695	1.242-2.314	0.000883691
MPC1	ENSG00000060762	protein_coding	0.589	0.431-0.805	0.000885037
ITFG1-AS1	ENSG00000260281	lncRNA	1.701	1.244-2.327	0.000887327
COLGALT2	ENSG00000198756	protein_coding	1.703	1.244-2.331	0.000887915
BAALC	ENSG00000164929	protein_coding	1.705	1.245-2.336	0.000888979
PRL	ENSG00000172179	protein_coding	1.701	1.243-2.327	0.000893258
JPH3	ENSG00000154118	protein_coding	1.702	1.244-2.329	0.000895211
NUMBL	ENSG00000105245	protein_coding	1.694	1.241-2.313	0.000899454
MEIS3	ENSG00000105419	protein_coding	1.695	1.241-2.315	0.000902259
BRD9	ENSG00000028310	protein_coding	1.694	1.241-2.313	0.000906908
FBXO17	ENSG00000269190	protein_coding	1.700	1.242-2.326	0.000913772
PDLIM3	ENSG00000154553	protein_coding	1.697	1.241-2.321	0.000915408
PDLIM7	ENSG00000196923	protein_coding	1.691	1.240-2.308	0.000918181
LINC01767	ENSG00000223956	lncRNA	1.706	1.243-2.341	0.000939497
ATG9B	ENSG00000181652	protein_coding	1.701	1.241-2.331	0.000949299
ADAMTSL4	ENSG00000143382	protein_coding	1.691	1.238-2.310	0.000960897
MRPL50	ENSG00000136897	protein_coding	0.593	0.434-0.809	0.000964499
AC100803.4	ENSG00000271959	lncRNA	1.697	1.239-2.323	0.000975525
PI4K2B	ENSG00000038210	protein_coding	0.593	0.434-0.809	0.00098208
KRTAP5-10	ENSG00000204572	protein_coding	1.696	1.238-2.322	0.000988391
PTER	ENSG00000165983	protein_coding	0.593	0.435-0.810	0.000995974
AC012313.4	ENSG00000268543	TEC	0.591	0.432-0.808	0.00099684
G3BP2	ENSG00000138757	protein_coding	0.589	0.430-0.807	0.000997147
NTN5	ENSG00000142233	protein_coding	1.685	1.235-2.300	0.000998684
HEYL	ENSG00000163909	protein_coding	1.686	1.235-2.301	0.0010022
AC093162.1	ENSG00000246575	unprocessed_pseudogene	1.682	1.234-2.294	0.00100827
MYH11	ENSG00000133392	protein_coding	1.688	1.235-2.306	0.00101137
ADGRB1	ENSG00000181790	protein_coding	1.683	1.234-2.295	0.00101392
AC010536.2	ENSG00000260671	lncRNA	1.685	1.234-2.301	0.00101678
AL031848.1	ENSG00000231868	lncRNA	1.693	1.237-2.318	0.00101916
SSX2IP	ENSG00000117155	protein_coding	0.592	0.433-0.810	0.00102215
LINC02188	ENSG00000261175	lncRNA	1.690	1.236-2.312	0.00102217
KLF17	ENSG00000171872	protein_coding	1.686	1.235-2.304	0.00102395
AL162586.1	ENSG00000225032	lncRNA	1.683	1.233-2.297	0.00103383
ABCE1	ENSG00000164163	protein_coding	0.592	0.433-0.810	0.00103452
PNMA8B	ENSG00000204851	protein_coding	1.684	1.233-2.299	0.00103742
HLX	ENSG00000136630	protein_coding	1.682	1.232-2.296	0.00105181
GJB6	ENSG00000121742	protein_coding	1.686	1.233-2.304	0.00105273
AL591848.2	ENSG00000235021	lncRNA	0.597	0.438-0.813	0.00105293
CYTH2	ENSG00000105443	protein_coding	1.691	1.235-2.316	0.00105391
FCRLB	ENSG00000162746	protein_coding	1.684	1.233-2.302	0.00106083
EIF4E	ENSG00000151247	protein_coding	0.594	0.434-0.811	0.00106596
INTS12	ENSG00000138785	protein_coding	0.594	0.435-0.812	0.00107249
ARPIN	ENSG00000242498	protein_coding	0.593	0.433-0.811	0.00107489
FBXO27	ENSG00000161243	protein_coding	1.687	1.233-2.307	0.00107889
ATP6V0A4	ENSG00000105929	protein_coding	1.689	1.234-2.313	0.00108047
NOG	ENSG00000183691	protein_coding	1.685	1.232-2.304	0.00108206
RHBDF1	ENSG00000007384	protein_coding	1.682	1.231-2.298	0.00108722
MYB	ENSG00000118513	protein_coding	0.596	0.437-0.813	0.0010874
SEMA4A	ENSG00000196189	protein_coding	1.687	1.233-2.309	0.00108882
AOC3	ENSG00000131471	protein_coding	1.679	1.230-2.292	0.00109269
NCOA7	ENSG00000111912	protein_coding	0.594	0.434-0.812	0.00109359
AC020916.1	ENSG00000267519	lncRNA	1.691	1.234-2.317	0.00109625
NXPH4	ENSG00000182379	protein_coding	1.676	1.229-2.286	0.00110848
GPC1	ENSG00000063660	protein_coding	1.677	1.229-2.290	0.00112756
LATS2	ENSG00000150457	protein_coding	1.679	1.229-2.294	0.00112899
AL513327.2	ENSG00000270115	lncRNA	1.683	1.230-2.303	0.00113013
GBF1	ENSG00000107862	protein_coding	1.674	1.227-2.282	0.00113194
TRIM9	ENSG00000100505	protein_coding	1.680	1.229-2.297	0.00113539
TPMT	ENSG00000137364	protein_coding	0.594	0.434-0.813	0.00115006
ARAP2	ENSG00000047365	protein_coding	0.595	0.435-0.814	0.00115139
GPD1L	ENSG00000152642	protein_coding	0.595	0.435-0.814	0.00116791
TTPA	ENSG00000137561	protein_coding	0.597	0.437-0.815	0.00117585
AC132938.6	ENSG00000279744	TEC	1.676	1.227-2.289	0.00117733
PLK4	ENSG00000142731	protein_coding	0.596	0.436-0.815	0.00118298
AC006262.1	ENSG00000268460	lncRNA	1.678	1.227-2.294	0.00118417
LINC01871	ENSG00000235576	lncRNA	0.595	0.434-0.814	0.00118772
DNM1	ENSG00000106976	protein_coding	1.672	1.225-2.282	0.00119019
RGS22	ENSG00000132554	protein_coding	1.682	1.228-2.304	0.0011938
AC027290.2	ENSG00000280138	TEC	1.683	1.228-2.307	0.00120837
ZFP69B	ENSG00000187801	protein_coding	0.598	0.438-0.817	0.00122797
GRTP1-AS1	ENSG00000225083	lncRNA	1.675	1.225-2.290	0.00123562
HOXB6	ENSG00000108511	protein_coding	1.674	1.225-2.289	0.00123933
CLECL1	ENSG00000184293	protein_coding	0.595	0.434-0.815	0.0012415
AC087289.2	ENSG00000267342	lncRNA	1.667	1.222-2.273	0.00124525
ULBP2	ENSG00000131015	protein_coding	1.668	1.222-2.276	0.00125637
AC025154.2	ENSG00000257588	lncRNA	1.683	1.227-2.310	0.00125839
KLHL30	ENSG00000168427	protein_coding	1.671	1.223-2.283	0.00125881
ADAMTS10	ENSG00000142303	protein_coding	1.670	1.223-2.282	0.00125939
CLK3	ENSG00000179335	protein_coding	1.668	1.222-2.277	0.00126604
MDFI	ENSG00000112559	protein_coding	1.666	1.221-2.273	0.00127093
UBTD1	ENSG00000165886	protein_coding	1.665	1.221-2.270	0.00127168
TNFRSF17	ENSG00000048462	protein_coding	0.594	0.432-0.816	0.00128639
AL161452.1	ENSG00000226706	lncRNA	1.671	1.222-2.284	0.00128765
ARPC1B	ENSG00000130429	protein_coding	1.669	1.222-2.279	0.0012909
NCLP1	ENSG00000213212	processed_pseudogene	1.664	1.220-2.271	0.00131284
CTD-3080P12.3	ENSG00000249201	lncRNA	1.672	1.222-2.288	0.00131732
CCDC9B	ENSG00000188549	protein_coding	1.674	1.222-2.293	0.00131932
AL360268.1	ENSG00000230536	lncRNA	1.665	1.220-2.273	0.00132566
FAM193B	ENSG00000146067	protein_coding	1.669	1.221-2.282	0.00132593
TLX2	ENSG00000115297	protein_coding	1.665	1.219-2.272	0.00132959
SMARCD3	ENSG00000082014	protein_coding	1.665	1.219-2.274	0.00133743
ATP10B	ENSG00000118322	protein_coding	0.595	0.433-0.817	0.00134286
SFXN3	ENSG00000107819	protein_coding	1.662	1.218-2.268	0.00134787
CRYAB	ENSG00000109846	protein_coding	1.667	1.219-2.278	0.00135557
TCAIM	ENSG00000179152	protein_coding	0.601	0.440-0.821	0.00135841
FKBP8	ENSG00000105701	protein_coding	1.662	1.218-2.268	0.00136337
ZNF552	ENSG00000178935	protein_coding	0.600	0.439-0.820	0.00136789
C1orf35	ENSG00000143793	protein_coding	1.669	1.220-2.284	0.00137097
CU634019.5	ENSG00000280018	lncRNA	1.664	1.218-2.274	0.00137702
C1orf116	ENSG00000182795	protein_coding	1.667	1.219-2.279	0.0013809
HOXB4	ENSG00000182742	protein_coding	1.661	1.217-2.268	0.00138737
RGL2	ENSG00000237441	protein_coding	1.664	1.218-2.275	0.00139556
PSRC1	ENSG00000134222	protein_coding	0.598	0.436-0.820	0.00140565
AC006128.1	ENSG00000279716	TEC	1.664	1.217-2.274	0.00141602
LIAS	ENSG00000121897	protein_coding	0.600	0.438-0.821	0.00142551
SOBP	ENSG00000112320	protein_coding	1.656	1.214-2.259	0.00144211
SPOCD1	ENSG00000134668	protein_coding	1.659	1.215-2.266	0.00144521
PLPPR3	ENSG00000129951	protein_coding	1.664	1.216-2.276	0.00145164
AC234582.1	ENSG00000231064	lncRNA	1.661	1.215-2.270	0.00145691
PWWP2B	ENSG00000171813	protein_coding	1.653	1.213-2.253	0.00146595
MSANTD1	ENSG00000188981	protein_coding	1.651	1.212-2.249	0.00147117
DBN1	ENSG00000113758	protein_coding	1.656	1.213-2.260	0.00148103
SH3RF2	ENSG00000156463	protein_coding	0.602	0.440-0.823	0.00148777
PIGV	ENSG00000060642	protein_coding	0.600	0.438-0.822	0.00148902
MIR6819	ENSG00000278420	miRNA	1.654	1.212-2.256	0.00150134
CERS1	ENSG00000223802	protein_coding	1.659	1.213-2.268	0.00150817
CHSY3	ENSG00000198108	protein_coding	1.657	1.213-2.264	0.00150949
IZUMO1	ENSG00000182264	protein_coding	1.659	1.213-2.267	0.00151118
TMEM59L	ENSG00000105696	protein_coding	1.660	1.214-2.271	0.00151235
MBD6	ENSG00000166987	protein_coding	1.651	1.211-2.250	0.00153029
ADAM8	ENSG00000151651	protein_coding	1.651	1.211-2.253	0.00154289
MIR26B	ENSG00000199121	miRNA	1.658	1.212-2.266	0.00154289
GPIHBP1	ENSG00000277494	protein_coding	1.656	1.212-2.263	0.00155625
YIPF3	ENSG00000137207	protein_coding	1.649	1.210-2.248	0.00155966
GIPR	ENSG00000010310	protein_coding	1.654	1.211-2.259	0.00156099
LINC01977	ENSG00000262772	lncRNA	1.652	1.210-2.254	0.00157895
PIANP	ENSG00000139200	protein_coding	1.658	1.211-2.268	0.00158066
AL355312.3	ENSG00000273132	lncRNA	1.657	1.211-2.267	0.00158538
CYCS	ENSG00000172115	protein_coding	0.606	0.444-0.827	0.00158914
AL513523.1	ENSG00000223599	processed_pseudogene	1.648	1.208-2.248	0.00161141
BCO1	ENSG00000135697	protein_coding	0.601	0.438-0.825	0.00161681
SENP8	ENSG00000166192	protein_coding	0.607	0.444-0.828	0.00162824
CNN1	ENSG00000130176	protein_coding	1.646	1.207-2.246	0.00164632
CBX4	ENSG00000141582	protein_coding	1.648	1.207-2.250	0.0016477
ADAMTS4	ENSG00000158859	protein_coding	1.647	1.207-2.248	0.00164914
CORO6	ENSG00000167549	protein_coding	1.650	1.208-2.255	0.00165387
PLSCR3	ENSG00000187838	protein_coding	1.644	1.206-2.241	0.00165746
MPRIP	ENSG00000133030	protein_coding	1.648	1.207-2.249	0.00166043
TUBG2	ENSG00000037042	protein_coding	1.650	1.207-2.256	0.0016769
AC016949.1	ENSG00000230732	lncRNA	1.648	1.207-2.251	0.00168385
F2RL1	ENSG00000164251	protein_coding	0.607	0.444-0.829	0.00168629
KLC1	ENSG00000126214	protein_coding	1.652	1.207-2.260	0.00170587
PSMD12	ENSG00000197170	protein_coding	0.606	0.443-0.829	0.00170835
RNF138	ENSG00000134758	protein_coding	0.609	0.447-0.830	0.00170999
PHYH	ENSG00000107537	protein_coding	0.608	0.445-0.830	0.0017118
HADH	ENSG00000138796	protein_coding	0.604	0.441-0.828	0.00171504
C1QTNF4	ENSG00000172247	protein_coding	1.645	1.205-2.246	0.00172139
AL583810.1	ENSG00000258593	lncRNA	1.656	1.208-2.269	0.00172651
BMERB1	ENSG00000166780	protein_coding	1.644	1.205-2.245	0.00173372
FGF19	ENSG00000162344	protein_coding	1.647	1.205-2.251	0.00175347
CISD2	ENSG00000145354	protein_coding	0.606	0.443-0.830	0.0017627
AP003555.1	ENSG00000254605	lncRNA	1.644	1.204-2.244	0.00177052
GABRA4	ENSG00000109158	protein_coding	0.610	0.447-0.832	0.00179314
IQCH	ENSG00000103599	protein_coding	0.608	0.445-0.831	0.00179992
NBPF2P	ENSG00000227001	unprocessed_pseudogene	0.603	0.439-0.829	0.00180796
LINC00882	ENSG00000242759	lncRNA	1.644	1.203-2.248	0.00181159
GZMA	ENSG00000145649	protein_coding	0.607	0.444-0.831	0.00181643
ZBED3	ENSG00000132846	protein_coding	0.610	0.447-0.832	0.0018346
EFNB2	ENSG00000125266	protein_coding	1.641	1.202-2.241	0.00184538
KCNE4	ENSG00000152049	protein_coding	1.641	1.201-2.243	0.00185327
SPEG	ENSG00000072195	protein_coding	1.641	1.201-2.241	0.0018568
OPCML	ENSG00000183715	protein_coding	1.642	1.202-2.244	0.00185895
SLC30A9	ENSG00000014824	protein_coding	0.609	0.446-0.833	0.00187429
AC118758.3	ENSG00000279072	lncRNA	0.611	0.448-0.833	0.00187488
ENO3	ENSG00000108515	protein_coding	1.640	1.200-2.242	0.00189423
SEMA6C	ENSG00000143434	protein_coding	1.633	1.198-2.227	0.00192068
HOMER3	ENSG00000051128	protein_coding	1.634	1.198-2.228	0.00193549
GOLGA3	ENSG00000090615	protein_coding	1.636	1.198-2.234	0.00194022
ITPRIP	ENSG00000148841	protein_coding	1.632	1.197-2.226	0.00195593
RN7SL431P	ENSG00000264384	misc_RNA	1.638	1.198-2.238	0.00196147
SOWAHB	ENSG00000186212	protein_coding	0.609	0.445-0.834	0.0019702
ANKZF1	ENSG00000163516	protein_coding	1.638	1.198-2.239	0.00198032
SNCG	ENSG00000173267	protein_coding	1.635	1.197-2.233	0.00198547
IGKV1D-39	ENSG00000251546	IG_V_gene	0.608	0.444-0.834	0.0019914
PLAG1	ENSG00000181690	protein_coding	1.638	1.198-2.239	0.00199561
NAT1	ENSG00000171428	protein_coding	0.613	0.450-0.836	0.00201446
IL32	ENSG00000008517	protein_coding	0.608	0.444-0.834	0.00202105
NDRG4	ENSG00000103034	protein_coding	1.635	1.197-2.235	0.00202686
PARP6	ENSG00000137817	protein_coding	1.635	1.196-2.235	0.00204171
ARL8A	ENSG00000143862	protein_coding	1.640	1.197-2.245	0.00205099
DUBR	ENSG00000243701	lncRNA	1.633	1.195-2.230	0.00205497
NAT2	ENSG00000156006	protein_coding	0.613	0.449-0.837	0.00206218
RDH10-AS1	ENSG00000250295	lncRNA	1.633	1.195-2.231	0.00207011
CAV2	ENSG00000105971	protein_coding	1.632	1.195-2.228	0.00207682
NPR2	ENSG00000159899	protein_coding	1.630	1.194-2.226	0.00207996
SNORD19C	ENSG00000222345	snoRNA	1.635	1.196-2.237	0.00208333
AL031985.3	ENSG00000260920	lncRNA	0.613	0.449-0.837	0.0020864
MYO15A	ENSG00000091536	protein_coding	1.631	1.194-2.228	0.00209022
AC004854.2	ENSG00000272768	lncRNA	1.634	1.195-2.235	0.00210046
IQGAP2	ENSG00000145703	protein_coding	0.614	0.450-0.838	0.00210364
S100A1	ENSG00000160678	protein_coding	1.640	1.196-2.247	0.0021059
AP000892.4	ENSG00000280143	TEC	1.628	1.193-2.221	0.00210714
HOXD4	ENSG00000170166	protein_coding	1.629	1.193-2.223	0.00211396
SCARF2	ENSG00000244486	protein_coding	1.628	1.193-2.221	0.0021193
AC010201.2	ENSG00000271327	lncRNA	1.632	1.194-2.231	0.00212008
PIP5K1C	ENSG00000186111	protein_coding	1.625	1.192-2.214	0.00212279
MPP3	ENSG00000161647	protein_coding	1.632	1.194-2.230	0.00212955
AL360181.3	ENSG00000254536	protein_coding	1.626	1.192-2.217	0.00213448
GAST	ENSG00000184502	protein_coding	1.625	1.192-2.215	0.00214835
AL021407.3	ENSG00000218073	processed_pseudogene	1.629	1.193-2.225	0.0021486
SLC39A8	ENSG00000138821	protein_coding	0.614	0.450-0.838	0.0021512
EDAR	ENSG00000135960	protein_coding	1.640	1.196-2.251	0.00215413
LINC01238	ENSG00000237940	lncRNA	1.633	1.194-2.234	0.00216308
AIP	ENSG00000110711	protein_coding	1.623	1.191-2.212	0.0021643
L1CAM	ENSG00000198910	protein_coding	1.629	1.192-2.225	0.00217693
HOXD13	ENSG00000128714	protein_coding	1.628	1.192-2.224	0.00218358
PTPRU	ENSG00000060656	protein_coding	1.627	1.192-2.220	0.00218608
SNORA11	ENSG00000221716	snoRNA	1.633	1.193-2.235	0.00219181
TAGLN	ENSG00000149591	protein_coding	1.626	1.191-2.219	0.00223227
HOXA-AS3	ENSG00000254369	lncRNA	1.625	1.190-2.218	0.00223711
AC002310.3	ENSG00000260494	unprocessed_pseudogene	1.625	1.190-2.219	0.00223717
PDIK1L	ENSG00000175087	protein_coding	0.616	0.451-0.841	0.0022608
PLEC	ENSG00000178209	protein_coding	1.618	1.188-2.205	0.0022617
DBP	ENSG00000105516	protein_coding	1.621	1.189-2.211	0.00227459
LRRC8B	ENSG00000197147	protein_coding	0.615	0.451-0.841	0.00227572
LINC02076	ENSG00000220161	lncRNA	1.626	1.190-2.223	0.00229555
RTL8A	ENSG00000203950	protein_coding	1.621	1.188-2.211	0.00230766
TRIP10	ENSG00000125733	protein_coding	1.620	1.188-2.209	0.0023136
LINC00479	ENSG00000236384	lncRNA	1.622	1.188-2.215	0.00233596
AL592211.1	ENSG00000267834	lncRNA	1.626	1.189-2.225	0.00234058
HENMT1	ENSG00000162639	protein_coding	0.616	0.451-0.841	0.00234375
THBS3	ENSG00000169231	protein_coding	1.624	1.188-2.220	0.00234513
USP30-AS1	ENSG00000256262	lncRNA	0.616	0.450-0.841	0.00234791
SMTN	ENSG00000183963	protein_coding	1.624	1.188-2.220	0.00234879
TMEM151B	ENSG00000178233	protein_coding	1.622	1.188-2.216	0.00235106
CORO2B	ENSG00000103647	protein_coding	1.622	1.187-2.216	0.00236893
TLE6	ENSG00000104953	protein_coding	1.627	1.189-2.226	0.00237671
SHANK1	ENSG00000161681	protein_coding	1.619	1.186-2.210	0.00238627
PFKFB3	ENSG00000170525	protein_coding	1.617	1.186-2.206	0.00240265
CAMK2B	ENSG00000058404	protein_coding	1.624	1.187-2.222	0.00241241
BRICD5	ENSG00000182685	protein_coding	1.616	1.185-2.204	0.0024211
B4GALT3	ENSG00000158850	protein_coding	1.620	1.186-2.212	0.0024234
AL360091.1	ENSG00000229832	lncRNA	1.618	1.186-2.209	0.00243288
AL590666.1	ENSG00000223356	lncRNA	1.623	1.186-2.219	0.00245157
TCF7L1	ENSG00000152284	protein_coding	1.618	1.185-2.209	0.00245228
PCDHB7	ENSG00000113212	protein_coding	1.615	1.184-2.204	0.00247095
TMEM198B	ENSG00000182796	transcribed_unitary_pseudogene	1.619	1.185-2.213	0.00248211
PMM2	ENSG00000140650	protein_coding	0.617	0.452-0.844	0.00248595
PLXNA1	ENSG00000114554	protein_coding	1.611	1.182-2.194	0.00250729
CAND2	ENSG00000144712	protein_coding	1.617	1.184-2.210	0.00252618
TOMM40P1	ENSG00000277156	processed_pseudogene	1.613	1.183-2.201	0.00254598
ACBD5	ENSG00000107897	protein_coding	0.620	0.454-0.846	0.00256147
DNAH1	ENSG00000114841	protein_coding	1.616	1.183-2.207	0.00256332
AC008537.3	ENSG00000279108	TEC	1.619	1.183-2.216	0.00260138
RPS15AP10	ENSG00000225447	processed_pseudogene	1.615	1.182-2.206	0.002602
AC018695.6	ENSG00000275393	lncRNA	1.614	1.182-2.204	0.00260355
DNAJB12	ENSG00000148719	protein_coding	1.608	1.180-2.191	0.0026075
IFNE	ENSG00000184995	protein_coding	1.611	1.181-2.198	0.00260817
ZNF132	ENSG00000131849	protein_coding	0.620	0.454-0.846	0.00261008
ZNF532	ENSG00000074657	protein_coding	1.612	1.181-2.201	0.00263356
TTC3-AS1	ENSG00000228677	lncRNA	1.613	1.181-2.202	0.00263735
MAPK8IP3	ENSG00000138834	protein_coding	1.614	1.181-2.205	0.00264407
HOXA7	ENSG00000122592	protein_coding	1.612	1.181-2.202	0.00267059
S100A13	ENSG00000189171	protein_coding	1.614	1.181-2.207	0.00268673
GBP4	ENSG00000162654	protein_coding	0.619	0.452-0.847	0.00270129
CXCL11	ENSG00000169248	protein_coding	0.622	0.456-0.848	0.00270192
ABTB1	ENSG00000114626	protein_coding	1.610	1.179-2.197	0.00270459
HOXC4	ENSG00000198353	protein_coding	1.606	1.178-2.189	0.00271135
ZFP2	ENSG00000198939	protein_coding	0.622	0.456-0.848	0.00271905
ALOX12	ENSG00000108839	protein_coding	1.606	1.178-2.190	0.00272199
AC092168.2	ENSG00000232034	lncRNA	1.609	1.179-2.195	0.00272244
AC005306.1	ENSG00000267283	lncRNA	1.607	1.178-2.191	0.00273842
ATP11A	ENSG00000068650	protein_coding	1.610	1.179-2.199	0.00276107
AGER	ENSG00000204305	protein_coding	1.617	1.180-2.215	0.00276193
SUCLA2-AS1	ENSG00000227848	lncRNA	1.609	1.179-2.198	0.00276252
PPP1CC	ENSG00000186298	protein_coding	0.620	0.453-0.848	0.0027773
ITGA7	ENSG00000135424	protein_coding	1.607	1.178-2.194	0.00277798
REEP2	ENSG00000132563	protein_coding	1.608	1.178-2.194	0.00278169
GCAT	ENSG00000100116	protein_coding	0.621	0.455-0.849	0.00279462
PRRG4	ENSG00000135378	protein_coding	0.623	0.456-0.849	0.00280007
NOL3	ENSG00000140939	protein_coding	1.609	1.178-2.197	0.00280378
ALPK1	ENSG00000073331	protein_coding	0.621	0.454-0.849	0.00280599
LIF	ENSG00000128342	protein_coding	1.604	1.176-2.186	0.00280611
FAM210B	ENSG00000124098	protein_coding	0.622	0.455-0.849	0.00280718
CEP85	ENSG00000130695	protein_coding	0.620	0.453-0.849	0.00282711
RASIP1	ENSG00000105538	protein_coding	1.606	1.177-2.192	0.00283204
SHISA4	ENSG00000198892	protein_coding	1.603	1.176-2.186	0.00284838
MCM6	ENSG00000076003	protein_coding	0.623	0.456-0.850	0.00285052
PRG4	ENSG00000116690	protein_coding	1.611	1.178-2.204	0.0028569
ARRDC1	ENSG00000197070	protein_coding	1.602	1.175-2.184	0.00287403
ADAMTSL2	ENSG00000197859	protein_coding	1.601	1.175-2.182	0.00288691
CXCL9	ENSG00000138755	protein_coding	0.622	0.456-0.850	0.00289042
HAS1	ENSG00000105509	protein_coding	1.607	1.176-2.195	0.00289447
IL13RA2	ENSG00000123496	protein_coding	0.623	0.456-0.850	0.00289853
LAMC2	ENSG00000058085	protein_coding	1.614	1.178-2.212	0.00292102
TUBB2B	ENSG00000137285	protein_coding	1.605	1.175-2.192	0.00292896
IRF1	ENSG00000125347	protein_coding	0.621	0.454-0.850	0.00293672
PRKD1	ENSG00000184304	protein_coding	1.605	1.175-2.193	0.0029373
AL357874.1	ENSG00000227933	lncRNA	1.604	1.175-2.189	0.00295415
AC008264.2	ENSG00000273489	lncRNA	1.608	1.176-2.200	0.00295722
MID2	ENSG00000080561	protein_coding	1.609	1.176-2.201	0.00295763
DNAH17-AS1	ENSG00000267432	lncRNA	1.602	1.174-2.187	0.0029816
TNNI3	ENSG00000129991	protein_coding	1.604	1.174-2.191	0.00298195
AL358115.1	ENSG00000236364	lncRNA	1.601	1.173-2.184	0.00298654
MAPK11	ENSG00000185386	protein_coding	1.597	1.173-2.176	0.0029866
NOTCH3	ENSG00000074181	protein_coding	1.599	1.173-2.180	0.00300761
AC003957.1	ENSG00000279825	TEC	1.600	1.173-2.183	0.0030099
NECTIN4	ENSG00000143217	protein_coding	1.605	1.174-2.193	0.00301737
MIR200B	ENSG00000207730	miRNA	1.601	1.173-2.185	0.00302124
BCL2L15	ENSG00000188761	protein_coding	0.623	0.456-0.852	0.00303056
NCKAP5L	ENSG00000167566	protein_coding	1.598	1.172-2.178	0.003048
CDH2	ENSG00000170558	protein_coding	1.602	1.173-2.187	0.0030522
SLC5A4	ENSG00000100191	protein_coding	1.601	1.173-2.185	0.00305274
SPTBN4	ENSG00000160460	protein_coding	1.596	1.171-2.175	0.00305957
AP001062.1	ENSG00000184441	lncRNA	1.596	1.171-2.175	0.00306312
MROH5	ENSG00000226807	polymorphic_pseudogene	1.604	1.173-2.193	0.00307726
DCLRE1B	ENSG00000118655	protein_coding	0.625	0.458-0.853	0.00308127
WASH9P	ENSG00000279457	unprocessed_pseudogene	1.607	1.173-2.200	0.0031187
MAP2	ENSG00000078018	protein_coding	1.604	1.172-2.194	0.00313435
AC027682.5	ENSG00000261396	lncRNA	1.599	1.171-2.183	0.00316289
WDR78	ENSG00000152763	protein_coding	0.626	0.459-0.855	0.00318624
LGR4	ENSG00000205213	protein_coding	0.626	0.458-0.855	0.00318853
ALPP	ENSG00000163283	protein_coding	1.595	1.169-2.174	0.00319413
GRIN3B	ENSG00000116032	protein_coding	1.591	1.168-2.166	0.00319472
PCGF1	ENSG00000115289	protein_coding	1.598	1.170-2.182	0.0032011
PCED1B	ENSG00000179715	protein_coding	1.600	1.170-2.186	0.00320627
ITGA5	ENSG00000161638	protein_coding	1.596	1.170-2.178	0.00320677
DPP7	ENSG00000176978	protein_coding	1.590	1.168-2.165	0.00321731
SLC30A3	ENSG00000115194	protein_coding	1.596	1.169-2.178	0.00322292
AC112504.1	ENSG00000279147	TEC	0.627	0.459-0.855	0.00322723
GDI1	ENSG00000203879	protein_coding	1.593	1.168-2.171	0.00322861
AC079203.1	ENSG00000243094	processed_pseudogene	1.604	1.171-2.198	0.00323298
GNPNAT1	ENSG00000100522	protein_coding	0.628	0.460-0.856	0.00324272
CC2D2A	ENSG00000048342	protein_coding	1.605	1.171-2.200	0.0032429
AC013394.1	ENSG00000279765	protein_coding	1.594	1.169-2.175	0.00324837
GRHL3-AS1	ENSG00000232298	lncRNA	1.597	1.169-2.182	0.0032484
PPP1R14A	ENSG00000167641	protein_coding	1.592	1.168-2.170	0.00327442
AC092687.3	ENSG00000272275	lncRNA	1.596	1.169-2.180	0.00328581
ST6GAL2	ENSG00000144057	protein_coding	1.596	1.169-2.180	0.00329247
SFTA2	ENSG00000196260	protein_coding	1.591	1.167-2.170	0.00330046
SSPOP	ENSG00000197558	transcribed_unitary_pseudogene	1.589	1.167-2.165	0.00330859
AC006064.3	ENSG00000255966	lncRNA	1.596	1.168-2.179	0.00331372
CPLX1	ENSG00000168993	protein_coding	1.591	1.167-2.168	0.003314
WFDC10B	ENSG00000182931	protein_coding	1.594	1.168-2.177	0.00334311
AC245052.4	ENSG00000237017	lncRNA	1.590	1.166-2.167	0.00335218
LINC02848	ENSG00000226581	lncRNA	1.592	1.167-2.173	0.00336471
GPR161	ENSG00000143147	protein_coding	1.592	1.167-2.173	0.003367
AL031587.5	ENSG00000278948	TEC	1.597	1.168-2.183	0.00337566
ANGPTL2	ENSG00000136859	protein_coding	1.589	1.166-2.165	0.00337613
DIRAS2	ENSG00000165023	protein_coding	1.592	1.166-2.174	0.00340255
WNT10B	ENSG00000169884	protein_coding	1.585	1.164-2.157	0.00341944
EGFL7	ENSG00000172889	protein_coding	1.585	1.164-2.158	0.00342553
ZNF229	ENSG00000278318	protein_coding	1.590	1.166-2.170	0.00342637
ITIH6	ENSG00000102313	protein_coding	1.588	1.165-2.164	0.00343161
AC132872.3	ENSG00000275888	lncRNA	1.588	1.165-2.164	0.00343506
MFGE8	ENSG00000140545	protein_coding	1.589	1.165-2.168	0.00343569
AC005479.1	ENSG00000259005	lncRNA	1.595	1.167-2.181	0.00344537
SRPK3	ENSG00000184343	protein_coding	1.593	1.166-2.176	0.00345929
SLC25A24	ENSG00000085491	protein_coding	0.629	0.461-0.858	0.00346196
SLC12A9	ENSG00000146828	protein_coding	1.585	1.164-2.160	0.00348854
PLAC1	ENSG00000170965	protein_coding	1.590	1.165-2.170	0.00348869
LINC00315	ENSG00000184274	lncRNA	1.587	1.164-2.165	0.00349732
HOTAIR	ENSG00000228630	lncRNA	1.595	1.166-2.182	0.00350455
LYPD6	ENSG00000187123	protein_coding	0.629	0.460-0.859	0.0035094
VASN	ENSG00000168140	protein_coding	1.584	1.163-2.158	0.00351903
PCBP3	ENSG00000183570	protein_coding	1.587	1.164-2.165	0.00352367
NPTX1	ENSG00000171246	protein_coding	1.587	1.164-2.163	0.00352656
LAMB2	ENSG00000172037	protein_coding	1.586	1.163-2.162	0.00353747
AGMAT	ENSG00000116771	protein_coding	0.629	0.461-0.859	0.00353802
NMI	ENSG00000123609	protein_coding	0.629	0.461-0.859	0.00355604
ARHGEF25	ENSG00000240771	protein_coding	1.588	1.163-2.167	0.00357323
NUP54	ENSG00000138750	protein_coding	0.629	0.461-0.860	0.00358724
VWA3A	ENSG00000175267	protein_coding	1.589	1.164-2.171	0.00359135
ERAP1	ENSG00000164307	protein_coding	0.629	0.460-0.859	0.00360028
ANGPTL7	ENSG00000171819	protein_coding	1.585	1.162-2.162	0.00360093
NR1D1	ENSG00000126368	protein_coding	1.586	1.162-2.163	0.00362518
NUDCD2	ENSG00000170584	protein_coding	0.629	0.460-0.860	0.00363639
GRIPAP1	ENSG00000068400	protein_coding	1.593	1.164-2.179	0.0036383
NR3C2	ENSG00000151623	protein_coding	0.631	0.462-0.861	0.00364637
ZNF890P	ENSG00000159904	transcribed_unprocessed_pseudogene	1.591	1.163-2.177	0.00365669
NXN	ENSG00000167693	protein_coding	1.585	1.162-2.163	0.00365678
ARHGAP40	ENSG00000124143	protein_coding	1.592	1.163-2.178	0.00366519
LINC00114	ENSG00000223806	lncRNA	0.631	0.463-0.861	0.00367176
AC018653.3	ENSG00000256967	lncRNA	1.584	1.161-2.160	0.00367353
MYO9B	ENSG00000099331	protein_coding	1.580	1.160-2.151	0.0037113
BEAN1	ENSG00000166546	protein_coding	1.585	1.161-2.163	0.00371245
LINGO1	ENSG00000169783	protein_coding	1.580	1.160-2.152	0.00371656
GEM	ENSG00000164949	protein_coding	1.587	1.162-2.168	0.00372308
MUC20	ENSG00000176945	protein_coding	1.584	1.161-2.163	0.00373328
HOXC6	ENSG00000197757	protein_coding	1.583	1.160-2.160	0.00374821
THAP9	ENSG00000168152	protein_coding	0.632	0.464-0.862	0.00375395
RPS26P3	ENSG00000212829	processed_pseudogene	0.629	0.459-0.861	0.00377049
ARPIN-AP3S2	ENSG00000250021	protein_coding	0.630	0.461-0.862	0.00379362
PCDH8	ENSG00000136099	protein_coding	1.591	1.162-2.179	0.00379381
AC107294.3	ENSG00000273403	lncRNA	1.581	1.160-2.157	0.00379465
STIL	ENSG00000123473	protein_coding	0.632	0.464-0.862	0.00380025
FSCN1	ENSG00000075618	protein_coding	1.578	1.159-2.150	0.0038109
FREM1	ENSG00000164946	protein_coding	1.591	1.162-2.180	0.00381648
LCN1P1	ENSG00000119440	unprocessed_pseudogene	1.583	1.160-2.161	0.00381649
CICP14	ENSG00000281490	processed_pseudogene	1.582	1.159-2.160	0.00382963
SMARCAD1	ENSG00000163104	protein_coding	0.630	0.461-0.862	0.00383086
CASP7	ENSG00000165806	protein_coding	0.631	0.461-0.862	0.00383384
SEMA4C	ENSG00000168758	protein_coding	1.581	1.159-2.156	0.00383775
SCT	ENSG00000070031	protein_coding	1.584	1.160-2.163	0.00384319
TH	ENSG00000180176	protein_coding	1.581	1.159-2.158	0.00388574
LGALS4	ENSG00000171747	protein_coding	0.630	0.461-0.862	0.00388613
PRDM5	ENSG00000138738	protein_coding	0.635	0.467-0.865	0.00391564
AASDH	ENSG00000157426	protein_coding	0.632	0.463-0.863	0.00392204
NLGN2	ENSG00000169992	protein_coding	1.577	1.157-2.150	0.00393554
PIGHP1	ENSG00000259657	processed_pseudogene	1.580	1.158-2.156	0.00393995
SNORD59A	ENSG00000207031	snoRNA	1.585	1.159-2.169	0.0039431
WFIKKN2	ENSG00000173714	protein_coding	1.579	1.157-2.154	0.00394537
SLC2A1-AS1	ENSG00000227533	lncRNA	1.580	1.157-2.156	0.00395625
AL031717.1	ENSG00000261207	lncRNA	1.579	1.157-2.155	0.00396701
PCDHAC1	ENSG00000248383	protein_coding	1.579	1.157-2.154	0.00399742
BMP2K	ENSG00000138756	protein_coding	0.632	0.462-0.864	0.00400351
HOXA2	ENSG00000105996	protein_coding	1.586	1.158-2.172	0.00400637
DNAJC28	ENSG00000177692	protein_coding	0.633	0.463-0.864	0.00401497
CNGA4	ENSG00000132259	protein_coding	1.576	1.156-2.148	0.00401844
AC092535.5	ENSG00000273179	lncRNA	1.578	1.156-2.154	0.00402773
ARAP3	ENSG00000120318	protein_coding	1.581	1.157-2.160	0.00405312
CEP78	ENSG00000148019	protein_coding	0.635	0.465-0.866	0.00409368
SAP25	ENSG00000205307	protein_coding	1.576	1.154-2.150	0.00416439
CASQ1	ENSG00000143318	protein_coding	1.575	1.154-2.149	0.00419716
LINC00909	ENSG00000264247	lncRNA	0.636	0.466-0.867	0.0042075
IL12A	ENSG00000168811	protein_coding	0.636	0.467-0.867	0.00421203
GGN	ENSG00000179168	protein_coding	1.570	1.153-2.139	0.00423675
NOL11	ENSG00000130935	protein_coding	0.636	0.466-0.867	0.00423941
NLGN1	ENSG00000169760	protein_coding	1.576	1.154-2.154	0.00424253
WWTR1	ENSG00000018408	protein_coding	1.576	1.154-2.153	0.0042443
KNDC1	ENSG00000171798	protein_coding	1.572	1.153-2.144	0.00427158
Z97192.3	ENSG00000235111	lncRNA	1.569	1.152-2.138	0.00428835
DCUN1D4	ENSG00000109184	protein_coding	0.635	0.465-0.867	0.00430296
SPX	ENSG00000134548	protein_coding	1.579	1.154-2.161	0.00430681
ACTA2	ENSG00000107796	protein_coding	1.572	1.152-2.145	0.00430918
LENG8	ENSG00000167615	protein_coding	1.571	1.152-2.142	0.00431287
TUBB3	ENSG00000258947	protein_coding	1.572	1.152-2.144	0.00433231
CSMD3	ENSG00000164796	protein_coding	1.571	1.152-2.142	0.00433745
AL356966.1	ENSG00000224356	lncRNA	1.578	1.153-2.158	0.00434527
COX11	ENSG00000166260	protein_coding	0.637	0.467-0.869	0.0043495
CCM2	ENSG00000136280	protein_coding	1.566	1.151-2.132	0.00434994
ANKRD6	ENSG00000135299	protein_coding	1.575	1.152-2.152	0.00436926
DLX2	ENSG00000115844	protein_coding	1.571	1.152-2.143	0.0043695
CCL15	ENSG00000275718	protein_coding	0.637	0.468-0.869	0.00437265
DNAH17	ENSG00000187775	protein_coding	1.573	1.152-2.149	0.00437905
CLEC18A	ENSG00000157322	protein_coding	1.568	1.151-2.136	0.0043819
FBXL2	ENSG00000153558	protein_coding	1.574	1.152-2.149	0.00438692
AC083806.2	ENSG00000274554	lncRNA	1.572	1.152-2.146	0.00439348
BAHCC1	ENSG00000266074	protein_coding	1.569	1.151-2.139	0.00439522
AC131212.1	ENSG00000277186	lncRNA	1.571	1.151-2.144	0.0044071
AC127496.2	ENSG00000262098	lncRNA	1.567	1.150-2.136	0.00440806
AL671710.1	ENSG00000273192	lncRNA	1.572	1.151-2.146	0.00441508
HOXD1	ENSG00000128645	protein_coding	1.569	1.151-2.140	0.00443224
KISS1	ENSG00000170498	protein_coding	1.576	1.152-2.155	0.00444516
AL031714.1	ENSG00000261505	lncRNA	1.572	1.151-2.148	0.00445802
LINC01807	ENSG00000232023	lncRNA	1.568	1.150-2.139	0.00446322
C4orf19	ENSG00000154274	protein_coding	0.636	0.465-0.869	0.00449021
TUB	ENSG00000166402	protein_coding	1.573	1.151-2.150	0.00449188
UGT8	ENSG00000174607	protein_coding	0.638	0.468-0.870	0.00449188
AC027601.1	ENSG00000260005	lncRNA	1.565	1.149-2.133	0.00451208
CD3D	ENSG00000167286	protein_coding	0.635	0.464-0.869	0.00451784
OXSM	ENSG00000151093	protein_coding	0.637	0.467-0.870	0.00451854
AC007785.1	ENSG00000267922	lncRNA	1.566	1.149-2.135	0.00452005
PRKAR2A	ENSG00000114302	protein_coding	0.638	0.468-0.870	0.00452364
SLC6A15	ENSG00000072041	protein_coding	1.573	1.150-2.150	0.00455647
LINC01278	ENSG00000235437	lncRNA	1.566	1.149-2.136	0.00456191
POFUT2	ENSG00000186866	protein_coding	1.562	1.148-2.126	0.00456434
SCARB2	ENSG00000138760	protein_coding	0.635	0.464-0.869	0.0045664
CHAC2	ENSG00000143942	protein_coding	0.638	0.468-0.871	0.00460094
SCAMP3	ENSG00000116521	protein_coding	1.571	1.149-2.147	0.00460478
GIPC2	ENSG00000137960	protein_coding	0.637	0.467-0.870	0.00461734
CLASRP	ENSG00000104859	protein_coding	1.568	1.149-2.140	0.00461902
ME2	ENSG00000082212	protein_coding	0.638	0.468-0.871	0.00462284
RNF14P3	ENSG00000238109	processed_pseudogene	1.568	1.149-2.141	0.00463329
SLC30A6	ENSG00000152683	protein_coding	0.638	0.468-0.871	0.00464816
CDC27	ENSG00000004897	protein_coding	0.639	0.469-0.871	0.00465102
BNIP3P11	ENSG00000271550	processed_pseudogene	1.569	1.148-2.143	0.00465159
CNOT6L	ENSG00000138767	protein_coding	0.638	0.468-0.871	0.00465871
SLC27A3	ENSG00000143554	protein_coding	1.565	1.147-2.134	0.00467026
SYNM	ENSG00000182253	protein_coding	1.565	1.147-2.134	0.00468641
AC026471.3	ENSG00000260740	lncRNA	0.638	0.467-0.871	0.00468776
TOM1L1	ENSG00000141198	protein_coding	0.639	0.468-0.872	0.00469613
PPA2	ENSG00000138777	protein_coding	0.639	0.469-0.872	0.00470464
MDH1	ENSG00000014641	protein_coding	0.639	0.468-0.872	0.00471405
SIN3B	ENSG00000127511	protein_coding	1.561	1.146-2.126	0.0047443
ALMS1-IT1	ENSG00000230002	lncRNA	1.567	1.147-2.140	0.00474508
AC079949.1	ENSG00000256001	lncRNA	1.566	1.147-2.139	0.0047504
SELE	ENSG00000007908	protein_coding	1.563	1.146-2.131	0.00476199
IGFBP3	ENSG00000146674	protein_coding	1.563	1.146-2.132	0.00476998
RTL5	ENSG00000242732	protein_coding	1.563	1.146-2.131	0.00477366
PAICS	ENSG00000128050	protein_coding	0.638	0.467-0.872	0.00477759
KIF26B	ENSG00000162849	protein_coding	1.568	1.147-2.143	0.00478228
FAM229B	ENSG00000203778	protein_coding	1.568	1.147-2.143	0.00478352
AC053503.3	ENSG00000234638	lncRNA	1.562	1.146-2.130	0.00478794
JMJD7-PLA2G4B	ENSG00000168970	protein_coding	1.564	1.146-2.135	0.00480787
CHRNB2	ENSG00000160716	protein_coding	1.568	1.147-2.143	0.00481023
AC005387.1	ENSG00000268938	lncRNA	1.564	1.146-2.134	0.00481313
ARL6IP4	ENSG00000182196	protein_coding	1.563	1.146-2.132	0.00481412
PCAT6	ENSG00000228288	lncRNA	1.565	1.146-2.138	0.00481539
MYOM1	ENSG00000101605	protein_coding	1.561	1.145-2.128	0.00481594
AC022306.2	ENSG00000275580	lncRNA	1.570	1.147-2.148	0.00481848
C2orf69	ENSG00000178074	protein_coding	0.640	0.469-0.873	0.00482959
CILP2	ENSG00000160161	protein_coding	1.562	1.145-2.130	0.00483094
SIPA1	ENSG00000213445	protein_coding	1.559	1.145-2.123	0.00485321
VAT1	ENSG00000108828	protein_coding	1.558	1.144-2.121	0.00486696
TCP10L3	ENSG00000203690	transcribed_unprocessed_pseudogene	0.641	0.471-0.874	0.00486707
PFDN2	ENSG00000143256	protein_coding	1.577	1.148-2.165	0.00486738
AC102945.2	ENSG00000279041	TEC	1.564	1.146-2.136	0.00486973
SPRY4	ENSG00000187678	protein_coding	1.567	1.146-2.143	0.00487498
ACBD3-AS1	ENSG00000234478	lncRNA	1.565	1.146-2.137	0.00488548
UQCRC2	ENSG00000140740	protein_coding	0.640	0.468-0.873	0.00492931
GALNT13	ENSG00000144278	protein_coding	1.562	1.145-2.132	0.0049294
ABHD6	ENSG00000163686	protein_coding	0.640	0.469-0.874	0.00493296
ZNF562	ENSG00000171466	protein_coding	0.640	0.468-0.874	0.0049554
CBY3	ENSG00000204659	protein_coding	1.561	1.144-2.131	0.00495706
POSTN	ENSG00000133110	protein_coding	1.560	1.144-2.126	0.00497014
FBXO46	ENSG00000177051	protein_coding	1.560	1.144-2.127	0.00497372
MAMLD1	ENSG00000013619	protein_coding	1.560	1.144-2.129	0.00498918
SLAMF7	ENSG00000026751	protein_coding	0.637	0.465-0.873	0.00499563
AP001324.3	ENSG00000279353	TEC	1.560	1.144-2.129	0.00501372
C11orf54	ENSG00000182919	protein_coding	0.640	0.468-0.874	0.00503659
SCARNA21	ENSG00000252835	scaRNA	1.562	1.144-2.133	0.00503913
SULT2B1	ENSG00000088002	protein_coding	1.555	1.142-2.118	0.00506884
PHYHIP	ENSG00000168490	protein_coding	1.558	1.142-2.124	0.00507706
PSD2	ENSG00000146005	protein_coding	1.559	1.142-2.127	0.00511669
KIAA0040	ENSG00000235750	protein_coding	1.562	1.143-2.135	0.00512122
ENO2	ENSG00000111674	protein_coding	1.557	1.142-2.123	0.00512361
TPM2	ENSG00000198467	protein_coding	1.557	1.142-2.124	0.00513419
KCNH3	ENSG00000135519	protein_coding	1.555	1.141-2.118	0.00513859
GOLGA6L3	ENSG00000188388	unprocessed_pseudogene	1.563	1.143-2.137	0.00514474
AC026369.1	ENSG00000249695	lncRNA	1.559	1.142-2.129	0.00515939
SUCLG2P2	ENSG00000236349	processed_pseudogene	0.642	0.470-0.876	0.00517335
AC005083.1	ENSG00000233834	lncRNA	1.557	1.141-2.123	0.00518051
AC112169.1	ENSG00000277039	misc_RNA	1.554	1.141-2.116	0.00518069
LEMD1-AS1	ENSG00000226235	lncRNA	1.558	1.142-2.126	0.00518556
AC093895.1	ENSG00000249001	lncRNA	1.558	1.142-2.126	0.00519768
AC006435.2	ENSG00000263345	lncRNA	1.559	1.142-2.128	0.00520448
UPK1A	ENSG00000105668	protein_coding	1.556	1.141-2.123	0.00520969
AP001542.1	ENSG00000266995	processed_pseudogene	1.563	1.142-2.138	0.00521809
RUSC1-AS1	ENSG00000225855	lncRNA	1.563	1.142-2.138	0.00523012
CDK5R2	ENSG00000171450	protein_coding	1.553	1.140-2.114	0.00523833
DLL3	ENSG00000090932	protein_coding	1.553	1.140-2.116	0.00524025
AL442125.1	ENSG00000276248	lncRNA	1.558	1.141-2.126	0.00524315
PGRMC2	ENSG00000164040	protein_coding	0.643	0.472-0.877	0.00524417
ARMH4	ENSG00000139971	protein_coding	1.557	1.141-2.126	0.0052563
PFN1P2	ENSG00000270392	transcribed_processed_pseudogene	1.553	1.140-2.116	0.00526045
UBE2L6	ENSG00000156587	protein_coding	0.641	0.469-0.876	0.00526253
SLC26A10	ENSG00000135502	protein_coding	1.553	1.140-2.115	0.00526564
MAPKAPK2	ENSG00000162889	protein_coding	1.559	1.141-2.130	0.00527105
CRISPLD1	ENSG00000121005	protein_coding	1.555	1.140-2.121	0.00527878
AIF1L	ENSG00000126878	protein_coding	1.557	1.141-2.125	0.00527882
CSAD	ENSG00000139631	protein_coding	1.559	1.141-2.131	0.00527996
AC020907.1	ENSG00000179066	lncRNA	1.557	1.141-2.124	0.00528618
GSTCD	ENSG00000138780	protein_coding	0.643	0.471-0.877	0.00528776
GVINP1	ENSG00000254838	transcribed_unprocessed_pseudogene	0.640	0.467-0.876	0.00529091
CSDC2	ENSG00000172346	protein_coding	1.553	1.140-2.116	0.00530306
GPRASP1	ENSG00000198932	protein_coding	1.556	1.140-2.122	0.00530458
AC026120.1	ENSG00000278399	unprocessed_pseudogene	1.558	1.141-2.127	0.00530975
GMFB	ENSG00000197045	protein_coding	0.645	0.474-0.878	0.00535717
MAN2A1	ENSG00000112893	protein_coding	0.643	0.471-0.878	0.00539519
ZNF675	ENSG00000197372	protein_coding	0.644	0.472-0.878	0.00539634
H1-10-AS1	ENSG00000206417	lncRNA	1.556	1.140-2.125	0.0054016
AC020763.4	ENSG00000279569	TEC	1.552	1.139-2.115	0.00541057
ZNF658B	ENSG00000198416	transcribed_unprocessed_pseudogene	0.643	0.472-0.878	0.00543452
ADSS1	ENSG00000185100	protein_coding	1.553	1.139-2.118	0.00543551
SLC6A16	ENSG00000063127	protein_coding	1.554	1.139-2.121	0.0054418
CLDN11	ENSG00000013297	protein_coding	1.554	1.139-2.122	0.00546285
HCN2	ENSG00000099822	protein_coding	1.552	1.138-2.116	0.0054722
ZDHHC9	ENSG00000188706	protein_coding	1.550	1.138-2.113	0.00548489
NRBF2P6	ENSG00000251485	processed_pseudogene	1.552	1.138-2.117	0.00549075
ARC	ENSG00000198576	protein_coding	1.550	1.138-2.112	0.00549434
NOTCH4	ENSG00000204301	protein_coding	1.551	1.138-2.115	0.00550714
RBP7	ENSG00000162444	protein_coding	1.551	1.138-2.115	0.00550986
CAVIN1	ENSG00000177469	protein_coding	1.551	1.138-2.114	0.00552106
FOXC1	ENSG00000054598	protein_coding	1.551	1.137-2.114	0.00552211
WDR83	ENSG00000123154	protein_coding	1.552	1.138-2.116	0.0055333
AC114490.1	ENSG00000241014	transcribed_unitary_pseudogene	1.551	1.138-2.116	0.00553583
AL391825.1	ENSG00000229808	transcribed_processed_pseudogene	1.552	1.138-2.116	0.00553634
GPRC5B	ENSG00000167191	protein_coding	1.551	1.137-2.115	0.00554944
RGL3	ENSG00000205517	protein_coding	1.556	1.138-2.126	0.00556668
CBX2	ENSG00000173894	protein_coding	1.547	1.136-2.105	0.00556674
AC005393.1	ENSG00000276445	lncRNA	1.549	1.136-2.110	0.00560456
TAS1R3	ENSG00000169962	protein_coding	1.553	1.137-2.121	0.00562335
GK-IT1	ENSG00000229331	lncRNA	1.549	1.136-2.112	0.00562644
SLC35A2	ENSG00000102100	protein_coding	1.549	1.136-2.111	0.00563456
LINC01655	ENSG00000227925	lncRNA	1.550	1.136-2.113	0.00563726
LAMA5	ENSG00000130702	protein_coding	1.546	1.135-2.105	0.00565891
LTBP3	ENSG00000168056	protein_coding	1.547	1.136-2.106	0.00566304
AL365436.2	ENSG00000232536	lncRNA	1.551	1.136-2.117	0.00567253
POU2AF1	ENSG00000110777	protein_coding	0.642	0.468-0.879	0.00568537
PIK3CD-AS2	ENSG00000231789	lncRNA	1.550	1.136-2.114	0.00568671
GAP43	ENSG00000172020	protein_coding	1.551	1.136-2.117	0.00572546
VEGFA	ENSG00000112715	protein_coding	1.545	1.135-2.104	0.0057338
KCNRG	ENSG00000198553	protein_coding	1.557	1.137-2.132	0.00573629
NACAD	ENSG00000136274	protein_coding	1.546	1.135-2.106	0.00574315
DYNC1I1	ENSG00000158560	protein_coding	1.548	1.135-2.111	0.005757
FAM24B	ENSG00000213185	protein_coding	1.549	1.135-2.114	0.00575792
MCOLN3	ENSG00000055732	protein_coding	1.551	1.136-2.118	0.00577956
CLIP3	ENSG00000105270	protein_coding	1.547	1.135-2.108	0.00578231
AC027228.2	ENSG00000261762	lncRNA	0.646	0.474-0.881	0.00578882
DRD4	ENSG00000069696	protein_coding	1.547	1.135-2.109	0.00579348
SUPT5H	ENSG00000196235	protein_coding	1.544	1.134-2.103	0.00580856
TAP1	ENSG00000168394	protein_coding	0.645	0.472-0.881	0.00582021
RGS2	ENSG00000116741	protein_coding	1.548	1.135-2.113	0.00582247
PDSS2	ENSG00000164494	protein_coding	0.646	0.474-0.882	0.00584242
SOX18	ENSG00000203883	protein_coding	1.542	1.133-2.099	0.0058546
WTIP	ENSG00000142279	protein_coding	1.545	1.134-2.106	0.00585537
RPL32P1	ENSG00000224796	processed_pseudogene	0.647	0.475-0.882	0.00586244
GPX3	ENSG00000211445	protein_coding	1.544	1.134-2.104	0.00587892
TCL6	ENSG00000187621	lncRNA	1.549	1.135-2.116	0.00588635
ERFL	ENSG00000268041	protein_coding	1.545	1.134-2.106	0.00588864
HEY2	ENSG00000135547	protein_coding	1.546	1.134-2.108	0.00590535
SLC39A13	ENSG00000165915	protein_coding	1.544	1.133-2.103	0.00591022
TRIM21	ENSG00000132109	protein_coding	0.647	0.474-0.882	0.00592148
COX18	ENSG00000163626	protein_coding	0.647	0.474-0.882	0.00592326
TSPAN18	ENSG00000157570	protein_coding	1.546	1.134-2.109	0.00592438
ARHGAP1	ENSG00000175220	protein_coding	1.543	1.133-2.102	0.00593549
TNK2-AS1	ENSG00000224614	lncRNA	1.545	1.133-2.106	0.0059378
CDK10	ENSG00000185324	protein_coding	1.547	1.134-2.111	0.00594742
MYCBP	ENSG00000214114	protein_coding	0.646	0.473-0.882	0.00597121
ZNF503	ENSG00000165655	protein_coding	1.545	1.133-2.107	0.00597744
AP001160.1	ENSG00000256690	lncRNA	1.548	1.134-2.115	0.00599106
PLEKHM1	ENSG00000225190	protein_coding	1.543	1.132-2.101	0.0060009
EML1	ENSG00000066629	protein_coding	1.544	1.132-2.104	0.00601065
AC073548.1	ENSG00000279861	TEC	1.544	1.132-2.104	0.00601373
LINC02482	ENSG00000251580	lncRNA	0.645	0.472-0.882	0.00601503
CASP8	ENSG00000064012	protein_coding	0.647	0.475-0.883	0.00602172
TAF9	ENSG00000273841	protein_coding	0.647	0.474-0.883	0.00602367
MXRA8	ENSG00000162576	protein_coding	1.540	1.132-2.097	0.00605089
HPCAL1	ENSG00000115756	protein_coding	1.540	1.131-2.096	0.00605733
AC109454.2	ENSG00000248559	lncRNA	0.647	0.474-0.883	0.00609352
ZNF823	ENSG00000197933	protein_coding	0.648	0.475-0.884	0.00610165
TP73-AS1	ENSG00000227372	transcribed_unitary_pseudogene	1.542	1.131-2.101	0.00614244
ZNF467	ENSG00000181444	protein_coding	1.539	1.130-2.094	0.00615079
SPIN3	ENSG00000204271	protein_coding	1.542	1.131-2.101	0.00615659
STX1B	ENSG00000099365	protein_coding	1.541	1.131-2.099	0.00615725
ALAS2	ENSG00000158578	protein_coding	1.542	1.131-2.103	0.00616291
AC109326.1	ENSG00000279602	TEC	1.541	1.131-2.100	0.00618494
AL591848.3	ENSG00000260698	lncRNA	1.544	1.131-2.107	0.00619468
RUNX1	ENSG00000159216	protein_coding	1.540	1.130-2.098	0.00619786
SCARNA5	ENSG00000252010	scaRNA	1.544	1.131-2.106	0.0061991
AL162632.3	ENSG00000260046	lncRNA	1.541	1.131-2.100	0.00620552
GAS6	ENSG00000183087	protein_coding	1.539	1.130-2.096	0.00621358
PDLIM4	ENSG00000131435	protein_coding	1.540	1.130-2.099	0.0062201
AC009093.4	ENSG00000260953	lncRNA	1.544	1.131-2.107	0.00622216
TCHH	ENSG00000159450	protein_coding	1.541	1.130-2.102	0.00623517
USHBP1	ENSG00000130307	protein_coding	1.540	1.130-2.100	0.00624945
AGPS	ENSG00000018510	protein_coding	0.647	0.473-0.884	0.0062529
NUDT17	ENSG00000186364	protein_coding	1.543	1.130-2.105	0.00627166
NAAA	ENSG00000138744	protein_coding	0.646	0.473-0.884	0.00627899
ERFE	ENSG00000178752	protein_coding	1.542	1.130-2.105	0.00629918
AFAP1L1	ENSG00000157510	protein_coding	1.541	1.130-2.103	0.00631373
DLX5	ENSG00000105880	protein_coding	1.544	1.130-2.108	0.00631509
DESI1	ENSG00000100418	protein_coding	0.646	0.473-0.884	0.00634293
ODF3L2	ENSG00000181781	protein_coding	1.543	1.130-2.107	0.00635116
AC022784.1	ENSG00000248538	lncRNA	1.542	1.130-2.105	0.00635731
KLRC1	ENSG00000134545	protein_coding	0.648	0.474-0.885	0.00635905
PLAAT4	ENSG00000133321	protein_coding	0.649	0.476-0.885	0.00636741
ARHGEF1	ENSG00000076928	protein_coding	1.543	1.130-2.108	0.00638989
AC004264.1	ENSG00000268812	lncRNA	1.535	1.128-2.090	0.0063916
S100A2	ENSG00000196754	protein_coding	1.546	1.130-2.115	0.00640746
AL451050.2	ENSG00000272205	lncRNA	1.549	1.131-2.122	0.00641033
ZNF154	ENSG00000179909	protein_coding	1.540	1.129-2.101	0.00641129
ARSI	ENSG00000183876	protein_coding	1.537	1.128-2.093	0.00641525
AL603825.1	ENSG00000230199	processed_pseudogene	0.648	0.474-0.885	0.00642508
NFXL1	ENSG00000170448	protein_coding	0.650	0.476-0.886	0.00642528
ISM1	ENSG00000101230	protein_coding	1.540	1.129-2.101	0.00644323
TUBB6	ENSG00000176014	protein_coding	1.539	1.129-2.099	0.00645455
PYGM	ENSG00000068976	protein_coding	1.539	1.129-2.099	0.00645616
PRICKLE3	ENSG00000012211	protein_coding	1.535	1.128-2.090	0.00647254
TIPIN	ENSG00000075131	protein_coding	0.651	0.478-0.887	0.00647992
FAM43B	ENSG00000183114	protein_coding	1.537	1.128-2.095	0.00648836
EXOC3L4	ENSG00000205436	protein_coding	1.536	1.128-2.093	0.00650668
AL359740.1	ENSG00000280375	TEC	1.540	1.128-2.102	0.00650683
CCDC68	ENSG00000166510	protein_coding	0.650	0.477-0.886	0.00650789
ZNF396	ENSG00000186496	protein_coding	0.650	0.477-0.887	0.00655565
H3C6	ENSG00000274750	protein_coding	1.535	1.127-2.091	0.00655825
AC063926.3	ENSG00000279905	TEC	1.539	1.128-2.101	0.00656094
CNGB3	ENSG00000170289	protein_coding	1.538	1.128-2.098	0.00657131
AC090116.1	ENSG00000277223	lncRNA	1.544	1.129-2.113	0.00657411
PKP4-AS1	ENSG00000204380	lncRNA	1.540	1.128-2.103	0.00659248
FEZ1	ENSG00000149557	protein_coding	1.536	1.127-2.093	0.00661514
KIF5A	ENSG00000155980	protein_coding	1.540	1.128-2.103	0.00662249
LINC00540	ENSG00000276476	lncRNA	1.537	1.127-2.097	0.00662646
CHMP2A	ENSG00000130724	protein_coding	1.534	1.126-2.090	0.0066407
CCNI	ENSG00000118816	protein_coding	0.650	0.476-0.887	0.00664814
ZNF683	ENSG00000176083	protein_coding	0.649	0.475-0.887	0.00666475
CLEC14A	ENSG00000176435	protein_coding	1.533	1.126-2.089	0.00670048
VPS37D	ENSG00000176428	protein_coding	1.531	1.125-2.084	0.00670769
SEC14L4	ENSG00000133488	protein_coding	1.534	1.126-2.090	0.00671926
DACT3	ENSG00000197380	protein_coding	1.537	1.126-2.097	0.00673474
SPDYE2	ENSG00000205238	protein_coding	1.535	1.126-2.092	0.00677083
LINC01829	ENSG00000236780	lncRNA	1.537	1.126-2.097	0.00677805
HSPA8	ENSG00000109971	protein_coding	0.650	0.476-0.888	0.00678465
TMEM144	ENSG00000164124	protein_coding	0.651	0.477-0.888	0.00679689
SCN1B	ENSG00000105711	protein_coding	1.532	1.125-2.086	0.00681277
NAMPT	ENSG00000105835	protein_coding	0.650	0.476-0.888	0.00682601
AC007608.3	ENSG00000260249	lncRNA	1.535	1.125-2.093	0.00683048
PPP1R14C	ENSG00000198729	protein_coding	0.652	0.478-0.889	0.00683895
RPLP0P2	ENSG00000243742	transcribed_processed_pseudogene	1.534	1.125-2.091	0.00684084
KL	ENSG00000133116	protein_coding	1.534	1.125-2.092	0.00685811
AP001107.8	ENSG00000254855	lncRNA	1.535	1.125-2.094	0.00687595
SGCG	ENSG00000102683	protein_coding	1.531	1.124-2.084	0.00689168
GRK2	ENSG00000173020	protein_coding	1.530	1.124-2.083	0.00689968
NPAS2	ENSG00000170485	protein_coding	1.532	1.124-2.088	0.00690329
BTBD19	ENSG00000222009	protein_coding	1.533	1.124-2.091	0.00690886
C6orf15	ENSG00000204542	protein_coding	1.536	1.125-2.098	0.00692876
HAP1	ENSG00000173805	protein_coding	1.533	1.124-2.091	0.00693043
CLINT1	ENSG00000113282	protein_coding	0.650	0.475-0.889	0.00695271
TIMM21	ENSG00000075336	protein_coding	0.652	0.478-0.889	0.00695491
KDM1B	ENSG00000165097	protein_coding	0.653	0.479-0.890	0.00695935
MAN2B1	ENSG00000104774	protein_coding	1.531	1.124-2.087	0.00696858
AC005837.3	ENSG00000274051	misc_RNA	1.531	1.124-2.087	0.0069763
AC112694.1	ENSG00000256282	transcribed_processed_pseudogene	1.530	1.123-2.085	0.00698335
USF1	ENSG00000158773	protein_coding	1.535	1.124-2.096	0.00698503
TRAF5	ENSG00000082512	protein_coding	1.534	1.124-2.094	0.00698609
AL109976.1	ENSG00000277287	lncRNA	1.533	1.124-2.090	0.00698821
LZTS1	ENSG00000061337	protein_coding	1.532	1.124-2.088	0.00699111
EIF2B5	ENSG00000145191	protein_coding	1.529	1.123-2.082	0.00701909
DDX3P1	ENSG00000232928	processed_pseudogene	1.537	1.124-2.101	0.00705841
SDAD1	ENSG00000198301	protein_coding	0.652	0.478-0.890	0.00706108
CSRP1	ENSG00000159176	protein_coding	1.533	1.123-2.092	0.00706518
HOTAIRM1	ENSG00000233429	lncRNA	1.530	1.123-2.085	0.00706611
LOXL2	ENSG00000134013	protein_coding	1.529	1.122-2.082	0.00708401
LOXL4	ENSG00000138131	protein_coding	1.528	1.122-2.080	0.00711198
NAPRT	ENSG00000147813	protein_coding	1.530	1.122-2.084	0.00712297
SLC11A1	ENSG00000018280	protein_coding	1.529	1.122-2.082	0.00712422
ATP5PB	ENSG00000116459	protein_coding	0.653	0.479-0.891	0.00712845
AC067930.4	ENSG00000255050	lncRNA	1.531	1.122-2.087	0.00715135
TFEB	ENSG00000112561	protein_coding	1.527	1.122-2.079	0.00715443
LAMB3	ENSG00000196878	protein_coding	1.529	1.122-2.083	0.00715923
AC011352.3	ENSG00000251320	lncRNA	1.531	1.122-2.087	0.00716673
ZNF233	ENSG00000159915	protein_coding	0.655	0.482-0.892	0.00716695
ARF1	ENSG00000143761	protein_coding	1.529	1.122-2.083	0.00716931
GRHL3	ENSG00000158055	protein_coding	1.530	1.122-2.087	0.00717118
SYN1	ENSG00000008056	protein_coding	1.532	1.122-2.091	0.00718534
SLC26A9	ENSG00000174502	protein_coding	1.532	1.122-2.090	0.00719368
AC018641.1	ENSG00000226468	processed_pseudogene	1.531	1.122-2.089	0.00719495
PCGF2	ENSG00000277258	protein_coding	1.529	1.122-2.084	0.00719884
MIR99AHG	ENSG00000215386	lncRNA	1.532	1.122-2.091	0.00720321
PKM	ENSG00000067225	protein_coding	1.528	1.121-2.081	0.00720625
CASP1	ENSG00000137752	protein_coding	0.653	0.479-0.891	0.00721851
AL031775.2	ENSG00000272402	lncRNA	1.534	1.123-2.095	0.00722032
ATP2B3	ENSG00000067842	protein_coding	1.529	1.121-2.085	0.00726459
LYSMD2	ENSG00000140280	protein_coding	0.653	0.479-0.892	0.00727438
CAPZA1	ENSG00000116489	protein_coding	0.653	0.478-0.891	0.00728288
AC108047.1	ENSG00000233654	lncRNA	1.529	1.121-2.086	0.00728827
KLF2	ENSG00000127528	protein_coding	1.526	1.121-2.079	0.00729885
PRR29	ENSG00000224383	protein_coding	1.528	1.121-2.083	0.00730224
TAS1R1	ENSG00000173662	protein_coding	1.527	1.121-2.080	0.00730666
AL139123.1	ENSG00000277218	lncRNA	1.528	1.121-2.083	0.00731833
STC2	ENSG00000113739	protein_coding	1.528	1.121-2.082	0.00732134
AC104958.1	ENSG00000248318	lncRNA	1.534	1.122-2.097	0.00733327
ALPK3	ENSG00000136383	protein_coding	1.530	1.121-2.088	0.00733839
ANKMY2	ENSG00000106524	protein_coding	0.654	0.479-0.892	0.00733911
BMPR1B	ENSG00000138696	protein_coding	1.531	1.121-2.090	0.0073567
TSPAN32	ENSG00000064201	protein_coding	1.531	1.121-2.090	0.0073636
ZNF692	ENSG00000171163	protein_coding	1.528	1.121-2.083	0.00737526
PROX1-AS1	ENSG00000230461	lncRNA	1.533	1.121-2.095	0.00737954
GUSBP11	ENSG00000228315	lncRNA	1.531	1.121-2.091	0.00738266
ANO4	ENSG00000151572	protein_coding	1.528	1.121-2.084	0.0073862
RAB27B	ENSG00000041353	protein_coding	0.656	0.481-0.893	0.0074087
AC091390.4	ENSG00000239969	transcribed_unprocessed_pseudogene	1.529	1.120-2.086	0.00741607
ZW10	ENSG00000086827	protein_coding	0.654	0.479-0.892	0.00741759
AKAP12	ENSG00000131016	protein_coding	1.528	1.120-2.085	0.00741769
TNRC6C-AS1	ENSG00000204282	lncRNA	1.526	1.120-2.080	0.0074255
NT5DC4	ENSG00000144130	protein_coding	1.529	1.120-2.087	0.00742711
CEP70	ENSG00000114107	protein_coding	0.655	0.481-0.893	0.00742984
CCDC187	ENSG00000260220	protein_coding	1.526	1.120-2.080	0.00746381
S100A16	ENSG00000188643	protein_coding	1.529	1.120-2.086	0.00749051
ZNF593	ENSG00000142684	protein_coding	0.653	0.478-0.892	0.00749418
C1orf198	ENSG00000119280	protein_coding	1.530	1.120-2.090	0.0074951
OPRD1	ENSG00000116329	protein_coding	1.525	1.119-2.078	0.0075289
AC036176.3	ENSG00000269989	lncRNA	1.527	1.119-2.082	0.00753262
HOXC11	ENSG00000123388	protein_coding	1.529	1.120-2.088	0.00754185
ADIRF-AS1	ENSG00000272734	lncRNA	1.529	1.120-2.088	0.00756115
GAS2L2	ENSG00000270765	protein_coding	1.531	1.120-2.092	0.0075752
HIF1A-AS3	ENSG00000258667	lncRNA	1.526	1.119-2.081	0.00757804
BX323845.3	ENSG00000229037	processed_pseudogene	0.655	0.480-0.893	0.00758931
MAPK8	ENSG00000107643	protein_coding	0.653	0.478-0.893	0.00760547
GRB14	ENSG00000115290	protein_coding	1.526	1.119-2.081	0.00761154
AL365181.2	ENSG00000272068	lncRNA	1.533	1.120-2.098	0.00761689
ALB	ENSG00000163631	protein_coding	1.526	1.119-2.081	0.00761979
CBR4	ENSG00000145439	protein_coding	0.656	0.481-0.894	0.00763666
ADAM20P1	ENSG00000259158	transcribed_unprocessed_pseudogene	1.532	1.120-2.096	0.00763991
MMP14	ENSG00000157227	protein_coding	1.521	1.118-2.071	0.00766989
MIR4435-2HG	ENSG00000172965	lncRNA	1.525	1.118-2.080	0.00768957
GSTM4	ENSG00000168765	protein_coding	0.655	0.480-0.894	0.00770685
CDKN2A	ENSG00000147889	protein_coding	1.521	1.117-2.070	0.00771583
FXYD5	ENSG00000089327	protein_coding	1.523	1.118-2.076	0.00772384
SELENOI	ENSG00000138018	protein_coding	0.655	0.480-0.894	0.00773562
PPP1R14B	ENSG00000173457	protein_coding	1.528	1.118-2.087	0.00774472
CTRC	ENSG00000162438	protein_coding	1.524	1.118-2.079	0.00774711
SNHG32	ENSG00000204387	lncRNA	1.527	1.118-2.086	0.00775554
AL583832.1	ENSG00000271580	processed_pseudogene	1.521	1.117-2.072	0.00775922
TRIP6	ENSG00000087077	protein_coding	1.527	1.118-2.086	0.00776183
KCNE5	ENSG00000176076	protein_coding	1.523	1.117-2.076	0.00777252
S1PR3	ENSG00000213694	protein_coding	1.523	1.117-2.076	0.00777645
MLXIPL	ENSG00000009950	protein_coding	1.524	1.117-2.080	0.00780068
AL132838.2	ENSG00000241499	processed_pseudogene	1.524	1.117-2.078	0.00781548
IL20RB	ENSG00000174564	protein_coding	1.525	1.117-2.080	0.00781819
AC008543.3	ENSG00000266922	lncRNA	1.532	1.119-2.099	0.00782007
CREG2	ENSG00000175874	protein_coding	1.524	1.117-2.080	0.00784437
CHEK1	ENSG00000149554	protein_coding	0.658	0.483-0.896	0.00784663
MTATP6P26	ENSG00000236878	processed_pseudogene	1.524	1.117-2.079	0.00788789
PALM2AKAP2	ENSG00000157654	protein_coding	1.522	1.116-2.075	0.0078906
FAM178B	ENSG00000168754	protein_coding	1.522	1.116-2.076	0.00789763
SDHDP2	ENSG00000227073	processed_pseudogene	0.657	0.482-0.896	0.00790427
KCNK2	ENSG00000082482	protein_coding	1.524	1.117-2.079	0.00791565
THAP6	ENSG00000174796	protein_coding	0.657	0.482-0.896	0.00795075
MMP17	ENSG00000198598	protein_coding	1.522	1.116-2.077	0.00796075
SH3PXD2A-AS1	ENSG00000280693	lncRNA	1.522	1.116-2.075	0.00796932
AC093627.7	ENSG00000261795	lncRNA	1.520	1.115-2.071	0.00799115
AC008667.1	ENSG00000249526	lncRNA	1.519	1.115-2.069	0.0079928
FBXL6	ENSG00000182325	protein_coding	1.519	1.115-2.069	0.00800167
SLC16A8	ENSG00000100156	protein_coding	1.523	1.116-2.078	0.00800576
AC004080.4	ENSG00000270182	lncRNA	1.524	1.116-2.082	0.00801834
FAM166C	ENSG00000173557	protein_coding	1.523	1.116-2.078	0.00802718
GPR146	ENSG00000164849	protein_coding	1.520	1.115-2.071	0.00805634
POP1	ENSG00000104356	protein_coding	0.658	0.482-0.897	0.00805972
FCRL5	ENSG00000143297	protein_coding	0.654	0.478-0.895	0.00807944
PRRT4	ENSG00000224940	protein_coding	1.519	1.115-2.070	0.00810555
RENBP	ENSG00000102032	protein_coding	1.521	1.115-2.075	0.00811576
GRAMD1A	ENSG00000089351	protein_coding	1.518	1.114-2.067	0.00812989
PNMA6A	ENSG00000235961	protein_coding	1.520	1.115-2.073	0.00813419
POLR2F	ENSG00000100142	protein_coding	1.526	1.116-2.087	0.00813631
ARL9	ENSG00000196503	protein_coding	1.521	1.115-2.075	0.00814167
RNF139-AS1	ENSG00000245149	lncRNA	1.519	1.114-2.070	0.00815028
AC067931.1	ENSG00000279766	TEC	1.525	1.115-2.084	0.00815722
CYP21A2	ENSG00000231852	protein_coding	1.517	1.114-2.065	0.00815964
SUSD5	ENSG00000173705	protein_coding	1.522	1.115-2.079	0.00817337
ULK1	ENSG00000177169	protein_coding	1.517	1.114-2.066	0.00818263
RBM10	ENSG00000182872	protein_coding	1.519	1.114-2.072	0.00819653
SFSWAP	ENSG00000061936	protein_coding	1.519	1.114-2.071	0.00821106
C14orf132	ENSG00000227051	protein_coding	1.521	1.114-2.075	0.00821406
UQCRFS1	ENSG00000169021	protein_coding	0.658	0.483-0.898	0.00821889
BAIAP2	ENSG00000175866	protein_coding	1.515	1.113-2.061	0.00824969
COX4I2	ENSG00000131055	protein_coding	1.517	1.113-2.066	0.00828149
TEX19	ENSG00000182459	protein_coding	1.517	1.113-2.066	0.00828791
APLP1	ENSG00000105290	protein_coding	1.517	1.113-2.068	0.00829844
PLOD3	ENSG00000106397	protein_coding	1.516	1.113-2.065	0.00830336
PLS1	ENSG00000120756	protein_coding	0.659	0.484-0.898	0.00831973
BEND5	ENSG00000162373	protein_coding	1.520	1.114-2.074	0.00832905
FUT1	ENSG00000174951	protein_coding	1.515	1.113-2.064	0.00836156
CYB5A	ENSG00000166347	protein_coding	0.659	0.484-0.899	0.00839064
KCNMB1	ENSG00000145936	protein_coding	1.519	1.113-2.073	0.00839536
NKAIN4	ENSG00000101198	protein_coding	1.515	1.112-2.063	0.00839658
AC020659.1	ENSG00000174171	lncRNA	1.520	1.113-2.074	0.00840077
DCTN1	ENSG00000204843	protein_coding	1.514	1.112-2.062	0.00840316
KPNA2	ENSG00000182481	protein_coding	0.659	0.483-0.899	0.0084064
AL161729.4	ENSG00000271659	lncRNA	1.515	1.112-2.063	0.00842061
CASP6	ENSG00000138794	protein_coding	0.661	0.485-0.899	0.00844225
MPO	ENSG00000005381	protein_coding	1.521	1.113-2.077	0.00844601
SLC25A33	ENSG00000171612	protein_coding	0.659	0.483-0.899	0.00845418
AL137847.1	ENSG00000229109	lncRNA	1.520	1.113-2.076	0.00845625
PARP4P2	ENSG00000224976	unprocessed_pseudogene	0.659	0.484-0.899	0.00848122
GAMT	ENSG00000130005	protein_coding	1.513	1.112-2.060	0.00848457
GJB3	ENSG00000188910	protein_coding	1.515	1.112-2.063	0.00850269
SH3RF3	ENSG00000172985	protein_coding	1.513	1.112-2.061	0.00850445
TMCC2	ENSG00000133069	protein_coding	1.515	1.112-2.065	0.00850847
CXADR	ENSG00000154639	protein_coding	0.661	0.485-0.900	0.008522
KLK13	ENSG00000167759	protein_coding	1.518	1.112-2.073	0.00853286
AL121753.2	ENSG00000279253	TEC	1.516	1.112-2.067	0.00854982
AC004000.1	ENSG00000237903	lncRNA	1.525	1.113-2.088	0.0085568
UNC5A	ENSG00000113763	protein_coding	1.514	1.111-2.062	0.00856121
SNRPG	ENSG00000143977	protein_coding	0.660	0.484-0.900	0.00856253
SLC6A17	ENSG00000197106	protein_coding	1.515	1.112-2.065	0.00856628
ELFN2	ENSG00000166897	protein_coding	1.513	1.111-2.060	0.0085713
PLEKHG4B	ENSG00000153404	protein_coding	1.514	1.111-2.064	0.00860634
ZC3H12C	ENSG00000149289	protein_coding	0.661	0.485-0.900	0.00862804
TMOD1	ENSG00000136842	protein_coding	1.516	1.111-2.067	0.00864117
CALML4	ENSG00000129007	protein_coding	0.660	0.484-0.900	0.00864991
CRABP2	ENSG00000143320	protein_coding	1.518	1.112-2.073	0.00866261
CXCL10	ENSG00000169245	protein_coding	0.659	0.483-0.900	0.00866633
HAPLN3	ENSG00000140511	protein_coding	1.513	1.111-2.062	0.00867414
MELTF	ENSG00000163975	protein_coding	1.514	1.111-2.064	0.00867473
AC023090.2	ENSG00000279077	TEC	1.515	1.111-2.065	0.0086856
IL7	ENSG00000104432	protein_coding	0.660	0.484-0.900	0.00868762
OR2I1P	ENSG00000237988	protein_coding	0.659	0.483-0.900	0.00869988
AL391421.1	ENSG00000204049	lncRNA	1.514	1.111-2.063	0.00870507
CRTAC1	ENSG00000095713	protein_coding	1.516	1.111-2.068	0.00872429
AC112484.4	ENSG00000279507	TEC	1.516	1.111-2.068	0.00873656
SVIL2P	ENSG00000234814	transcribed_unprocessed_pseudogene	1.515	1.110-2.066	0.00874393
SGSM2	ENSG00000141258	protein_coding	1.511	1.110-2.058	0.00876212
AL442067.2	ENSG00000276704	lncRNA	1.516	1.110-2.069	0.00878568
RPS2P16	ENSG00000230799	processed_pseudogene	1.512	1.110-2.061	0.00879318
CELSR1	ENSG00000075275	protein_coding	1.510	1.109-2.056	0.00880213
RCC1	ENSG00000180198	protein_coding	0.659	0.482-0.900	0.00882841
LINC01915	ENSG00000265485	lncRNA	0.660	0.484-0.901	0.0088474
MAB21L2	ENSG00000181541	protein_coding	1.514	1.110-2.066	0.00884829
SNTB1	ENSG00000172164	protein_coding	1.511	1.109-2.057	0.00885108
CBX6	ENSG00000183741	protein_coding	1.511	1.109-2.059	0.00886559
MSN	ENSG00000147065	protein_coding	1.513	1.110-2.064	0.00888032
ZSWIM8	ENSG00000214655	protein_coding	1.508	1.108-2.052	0.00890858
KCNQ4	ENSG00000117013	protein_coding	1.515	1.110-2.067	0.00891227
C21orf91	ENSG00000154642	protein_coding	0.661	0.485-0.901	0.00892373
HOOK1	ENSG00000134709	protein_coding	0.663	0.487-0.902	0.00892653
SLC2A3	ENSG00000059804	protein_coding	1.513	1.109-2.065	0.0089286
MAIP1	ENSG00000162972	protein_coding	0.662	0.485-0.902	0.00892909
AC016876.2	ENSG00000233223	lncRNA	1.518	1.110-2.077	0.00893764
PLEKHD1	ENSG00000175985	protein_coding	1.512	1.109-2.060	0.00894747
FRMD4A	ENSG00000151474	protein_coding	1.513	1.109-2.063	0.00895006
MAFTRR	ENSG00000261390	lncRNA	0.663	0.487-0.902	0.00896376
USP11	ENSG00000102226	protein_coding	1.511	1.109-2.060	0.00900928
AC005256.1	ENSG00000267073	lncRNA	1.510	1.108-2.058	0.00901481
CYB5R2	ENSG00000166394	protein_coding	1.515	1.109-2.068	0.00901557
TOMM40L	ENSG00000158882	protein_coding	1.515	1.109-2.070	0.00901722
CIBAR1P1	ENSG00000157021	unprocessed_pseudogene	0.661	0.484-0.902	0.00902328
SERPINB5	ENSG00000206075	protein_coding	1.513	1.109-2.064	0.00902506
AQP6	ENSG00000086159	protein_coding	1.516	1.109-2.072	0.00904774
LIX1	ENSG00000145721	protein_coding	1.514	1.109-2.066	0.00905692
ZBTB40-IT1	ENSG00000237200	lncRNA	1.512	1.108-2.062	0.00905694
UBE2N	ENSG00000177889	protein_coding	0.662	0.485-0.902	0.00907212
PRRT1	ENSG00000204314	protein_coding	1.508	1.108-2.054	0.00909093
EML2	ENSG00000125746	protein_coding	1.511	1.108-2.062	0.00909265
AC012485.1	ENSG00000225057	lncRNA	1.511	1.108-2.061	0.0090996
PTK7	ENSG00000112655	protein_coding	1.509	1.108-2.055	0.00911812
NMRAL2P	ENSG00000171658	transcribed_unprocessed_pseudogene	1.512	1.108-2.064	0.00913759
NUDT9	ENSG00000170502	protein_coding	0.661	0.485-0.903	0.00915235
NGF	ENSG00000134259	protein_coding	1.514	1.108-2.067	0.00915287
IGKV4-1	ENSG00000211598	IG_V_gene	0.660	0.483-0.902	0.00915857
PYURF	ENSG00000145337	protein_coding	0.663	0.487-0.903	0.00915937
SDHAP1	ENSG00000185485	transcribed_unprocessed_pseudogene	1.512	1.108-2.062	0.00916068
FBXL8	ENSG00000135722	protein_coding	1.512	1.108-2.064	0.0092068
GPR82	ENSG00000171657	protein_coding	0.657	0.479-0.901	0.00921001
AC016738.1	ENSG00000223947	lncRNA	1.513	1.108-2.066	0.00921333
ALG1L9P	ENSG00000248671	lncRNA	1.511	1.108-2.062	0.00921972
MTND4P15	ENSG00000227321	unprocessed_pseudogene	1.508	1.107-2.054	0.00922693
AL354809.1	ENSG00000273507	lncRNA	1.508	1.107-2.054	0.0092374
SERPINE1	ENSG00000106366	protein_coding	1.513	1.108-2.066	0.00925436
TBC1D17	ENSG00000104946	protein_coding	1.505	1.106-2.047	0.00927558
SLC31A1	ENSG00000136868	protein_coding	0.661	0.484-0.903	0.00928275
TTYH3	ENSG00000136295	protein_coding	1.504	1.106-2.047	0.00928754
UBD	ENSG00000213886	protein_coding	0.663	0.486-0.904	0.00929612
LMNA	ENSG00000160789	protein_coding	1.509	1.107-2.059	0.00931231
AC105020.1	ENSG00000203392	lncRNA	1.511	1.107-2.063	0.00932168
AL031864.1	ENSG00000213060	processed_pseudogene	1.508	1.106-2.056	0.00933155
PDE2A	ENSG00000186642	protein_coding	1.508	1.106-2.055	0.00935363
AC073257.2	ENSG00000237614	lncRNA	1.508	1.106-2.055	0.00936543
CADM3	ENSG00000162706	protein_coding	1.508	1.106-2.055	0.00938627
NOS3	ENSG00000164867	protein_coding	1.510	1.106-2.060	0.00938997
CDK16	ENSG00000102225	protein_coding	1.506	1.106-2.051	0.00939242
CPA2	ENSG00000158516	protein_coding	0.663	0.487-0.904	0.00939257
GRB7	ENSG00000141738	protein_coding	1.506	1.106-2.052	0.00939633
AC127024.8	ENSG00000280069	TEC	1.510	1.106-2.061	0.00940671
PGM2	ENSG00000169299	protein_coding	0.663	0.486-0.904	0.00940993
SUSD2	ENSG00000099994	protein_coding	1.504	1.105-2.048	0.00941095
IGLC3	ENSG00000211679	IG_C_gene	0.659	0.481-0.903	0.00941182
CCBE1	ENSG00000183287	protein_coding	1.506	1.106-2.052	0.00942368
FLT4	ENSG00000037280	protein_coding	1.505	1.105-2.048	0.00943177
MEOX2	ENSG00000106511	protein_coding	1.506	1.106-2.052	0.0094352
NTNG1	ENSG00000162631	protein_coding	1.513	1.107-2.069	0.00944074
HSF4	ENSG00000102878	protein_coding	1.505	1.105-2.050	0.00946834
AL450306.1	ENSG00000228748	lncRNA	1.512	1.106-2.065	0.00948769
C5AR1	ENSG00000197405	protein_coding	1.505	1.105-2.049	0.00950631
LCAT	ENSG00000213398	protein_coding	1.504	1.105-2.047	0.00951119
CNTN2	ENSG00000184144	protein_coding	1.511	1.106-2.065	0.00951206
GNB2	ENSG00000172354	protein_coding	1.503	1.105-2.046	0.0095226
LY6G6C	ENSG00000204421	protein_coding	1.507	1.105-2.055	0.00952997
CAPS	ENSG00000105519	protein_coding	1.504	1.105-2.048	0.00954372
PIP5K1A	ENSG00000143398	protein_coding	1.508	1.105-2.057	0.00956741
RPSAP52	ENSG00000241749	transcribed_processed_pseudogene	1.510	1.106-2.062	0.00957259
GOLPH3L	ENSG00000143457	protein_coding	0.665	0.488-0.905	0.00959369
PRSS53	ENSG00000151006	protein_coding	1.503	1.104-2.047	0.00959956
PDZD4	ENSG00000067840	protein_coding	1.505	1.104-2.051	0.00961919
C4orf33	ENSG00000151470	protein_coding	0.665	0.488-0.906	0.00964612
ANGPTL4	ENSG00000167772	protein_coding	1.502	1.104-2.044	0.00966089
SYNDIG1L	ENSG00000183379	protein_coding	1.503	1.104-2.047	0.00966268
NME6	ENSG00000172113	protein_coding	0.663	0.486-0.905	0.00967188
CRADD	ENSG00000169372	protein_coding	0.662	0.484-0.905	0.00971758
RPL15P3	ENSG00000212802	processed_pseudogene	0.664	0.487-0.906	0.009724
PCDHGB7	ENSG00000254122	protein_coding	1.503	1.104-2.048	0.00974432
AC009093.2	ENSG00000260517	lncRNA	1.503	1.103-2.048	0.00979022
GALNT7	ENSG00000109586	protein_coding	0.664	0.487-0.906	0.00983803
TMEM200B	ENSG00000253304	protein_coding	1.502	1.103-2.046	0.00983991
AC139783.1	ENSG00000250767	processed_pseudogene	1.507	1.104-2.059	0.00986341
VDAC3	ENSG00000078668	protein_coding	0.665	0.488-0.907	0.00987257
HOXB-AS2	ENSG00000239552	lncRNA	1.505	1.103-2.054	0.00988682
PTPRZ1	ENSG00000106278	protein_coding	1.503	1.103-2.049	0.00988753
PGM5	ENSG00000154330	protein_coding	1.504	1.103-2.050	0.00989276
TOMM22	ENSG00000100216	protein_coding	0.665	0.487-0.907	0.00989308
PHLDB3	ENSG00000176531	protein_coding	1.501	1.102-2.043	0.00989727
YPEL4	ENSG00000166793	protein_coding	1.502	1.103-2.047	0.00989882
UBA6	ENSG00000033178	protein_coding	0.665	0.488-0.907	0.00990184
TAOK2	ENSG00000149930	protein_coding	1.502	1.102-2.045	0.00991846
AL354993.2	ENSG00000259723	lncRNA	1.503	1.103-2.048	0.00992014
SCN2B	ENSG00000149575	protein_coding	1.502	1.103-2.047	0.00992599
TCEAL2	ENSG00000184905	protein_coding	1.505	1.103-2.052	0.00993217
AL358334.3	ENSG00000258745	lncRNA	1.504	1.103-2.052	0.00993801
SERPINE3	ENSG00000253309	protein_coding	1.502	1.102-2.047	0.00994699
AC005180.2	ENSG00000267505	lncRNA	1.502	1.102-2.048	0.00996795
DLX3	ENSG00000064195	protein_coding	1.500	1.102-2.043	0.00998126
FGF20	ENSG00000078579	protein_coding	1.502	1.102-2.047	0.0100093
SMOX	ENSG00000088826	protein_coding	1.502	1.102-2.048	0.0100141
CSPG4	ENSG00000173546	protein_coding	1.500	1.102-2.043	0.0100234
PAM	ENSG00000145730	protein_coding	1.502	1.102-2.047	0.0100266
CRMP1	ENSG00000072832	protein_coding	1.502	1.102-2.048	0.0100428
NTN1	ENSG00000065320	protein_coding	1.501	1.102-2.046	0.0100661
PCDHB4	ENSG00000081818	protein_coding	1.502	1.102-2.047	0.0100779
BNIP3P10	ENSG00000270270	processed_pseudogene	1.509	1.103-2.064	0.0100848
AL445933.1	ENSG00000230638	processed_pseudogene	1.503	1.102-2.050	0.0100878
AC012651.1	ENSG00000258461	protein_coding	1.503	1.102-2.049	0.010094
NUAK1	ENSG00000074590	protein_coding	1.501	1.101-2.045	0.010122
TSPAN14	ENSG00000108219	protein_coding	1.498	1.101-2.038	0.0101492
GNG4	ENSG00000168243	protein_coding	1.501	1.101-2.046	0.0101645
LIMS2	ENSG00000072163	protein_coding	1.499	1.101-2.040	0.0101768
HSD11B1L	ENSG00000167733	protein_coding	1.500	1.101-2.043	0.0101835
KIF1A	ENSG00000130294	protein_coding	1.504	1.102-2.053	0.0101872
CCDC9	ENSG00000105321	protein_coding	1.499	1.101-2.041	0.0101911
AL138921.1	ENSG00000227492	lncRNA	1.501	1.101-2.048	0.010239
HAPLN2	ENSG00000132702	protein_coding	1.502	1.101-2.050	0.0102442
CCDC153	ENSG00000248712	protein_coding	1.499	1.101-2.042	0.0102464
CDK3	ENSG00000250506	protein_coding	1.499	1.101-2.043	0.0102551
HOXA4	ENSG00000197576	protein_coding	1.501	1.101-2.047	0.0102656
LAS1L	ENSG00000001497	protein_coding	1.500	1.101-2.044	0.0102663
GALNT17	ENSG00000185274	protein_coding	1.502	1.101-2.049	0.0102952
PRSS33	ENSG00000103355	protein_coding	1.504	1.101-2.054	0.0103059
ANTXR1	ENSG00000169604	protein_coding	1.502	1.101-2.050	0.0103261
TNNT2	ENSG00000118194	protein_coding	1.507	1.101-2.061	0.0103298
NPR3	ENSG00000113389	protein_coding	1.502	1.101-2.051	0.010336
DENND6B	ENSG00000205593	protein_coding	1.497	1.100-2.037	0.0103469
AL391839.2	ENSG00000233825	lncRNA	1.504	1.101-2.055	0.0103696
LYPD3	ENSG00000124466	protein_coding	1.498	1.100-2.040	0.0103764
AL353751.1	ENSG00000232110	lncRNA	1.504	1.101-2.056	0.0103871
TCAM1P	ENSG00000240280	transcribed_unitary_pseudogene	1.498	1.100-2.041	0.010388
CHAF1B	ENSG00000159259	protein_coding	0.667	0.490-0.909	0.010407
FYN	ENSG00000010810	protein_coding	1.498	1.100-2.042	0.010432
AC005841.1	ENSG00000258092	lncRNA	1.496	1.099-2.037	0.0104343
EBF4	ENSG00000088881	protein_coding	1.496	1.099-2.036	0.0104391
ECI2	ENSG00000198721	protein_coding	0.666	0.488-0.909	0.0104588
AC104852.1	ENSG00000237810	processed_pseudogene	1.497	1.099-2.038	0.0104603
ZSCAN31	ENSG00000235109	protein_coding	0.668	0.491-0.910	0.0104647
APBB1	ENSG00000166313	protein_coding	1.498	1.099-2.041	0.0104655
TWF1	ENSG00000151239	protein_coding	0.668	0.490-0.910	0.0104702
BCAP31	ENSG00000185825	protein_coding	1.497	1.099-2.039	0.0104877
RAB11B	ENSG00000185236	protein_coding	1.495	1.099-2.033	0.0105134
PNPLA4	ENSG00000006757	protein_coding	0.667	0.488-0.910	0.0105572
ZBTB14	ENSG00000198081	protein_coding	0.667	0.489-0.910	0.0105694
DCUN1D2-AS	ENSG00000233613	lncRNA	1.497	1.099-2.040	0.01058
C12orf76	ENSG00000174456	protein_coding	1.496	1.098-2.038	0.0105915
AC127496.5	ENSG00000262873	lncRNA	1.499	1.099-2.045	0.0106032
SHKBP1	ENSG00000160410	protein_coding	1.494	1.098-2.033	0.0106127
AC104619.1	ENSG00000241411	processed_pseudogene	0.669	0.491-0.911	0.0106154
MYL6B	ENSG00000196465	protein_coding	1.499	1.099-2.044	0.0106317
KCNC3	ENSG00000131398	protein_coding	1.497	1.098-2.041	0.0106551
SPPL2B	ENSG00000005206	protein_coding	1.497	1.098-2.041	0.0106567
VANGL1	ENSG00000173218	protein_coding	0.668	0.490-0.910	0.0106711
CHST10	ENSG00000115526	protein_coding	1.498	1.098-2.043	0.0106896
SLC16A9	ENSG00000165449	protein_coding	0.668	0.491-0.911	0.0106927
MTATP6P1	ENSG00000248527	unprocessed_pseudogene	1.499	1.099-2.046	0.0106963
ALG6	ENSG00000088035	protein_coding	0.668	0.490-0.910	0.0106966
AC025165.1	ENSG00000224713	lncRNA	1.497	1.098-2.040	0.0107365
AP000866.6	ENSG00000279342	lncRNA	1.500	1.098-2.048	0.0107498
PI4K2A	ENSG00000155252	protein_coding	1.495	1.098-2.036	0.0107611
SUSD4	ENSG00000143502	protein_coding	1.496	1.098-2.039	0.0107671
GJA3	ENSG00000121743	protein_coding	1.496	1.098-2.038	0.0107758
RGS3	ENSG00000138835	protein_coding	1.495	1.097-2.036	0.0107869
HES7	ENSG00000179111	protein_coding	1.495	1.097-2.036	0.0107907
IPMK	ENSG00000151151	protein_coding	0.669	0.491-0.911	0.0107951
SLC9A3R2	ENSG00000065054	protein_coding	1.492	1.097-2.030	0.0108115
ANKRD18B	ENSG00000230453	protein_coding	1.497	1.098-2.042	0.0108116
BMP1	ENSG00000168487	protein_coding	1.492	1.097-2.031	0.0108359
AC012435.3	ENSG00000261775	lncRNA	1.495	1.097-2.037	0.010868
MFN1	ENSG00000171109	protein_coding	0.668	0.489-0.911	0.0108692
PRR12	ENSG00000126464	protein_coding	1.493	1.097-2.033	0.0109137
FLNC	ENSG00000128591	protein_coding	1.494	1.097-2.035	0.0109245
PALB2	ENSG00000083093	protein_coding	0.670	0.492-0.912	0.0109622
KIAA1841	ENSG00000162929	protein_coding	0.670	0.492-0.912	0.0109742
NYAP1	ENSG00000166924	protein_coding	1.496	1.097-2.040	0.010976
AP1AR	ENSG00000138660	protein_coding	0.669	0.490-0.912	0.0109843
HTRA1	ENSG00000166033	protein_coding	1.493	1.096-2.033	0.0109953
AC003070.1	ENSG00000267344	lncRNA	1.494	1.096-2.037	0.0110072
GBP5	ENSG00000154451	protein_coding	0.666	0.487-0.911	0.0110084
SLC45A1	ENSG00000162426	protein_coding	1.493	1.096-2.034	0.0110095
PXDC1	ENSG00000168994	protein_coding	1.493	1.096-2.033	0.0110106
LZTS2	ENSG00000107816	protein_coding	1.493	1.096-2.034	0.0110129
GPR132	ENSG00000183484	protein_coding	1.494	1.096-2.035	0.0110289
SALL2	ENSG00000165821	protein_coding	1.495	1.096-2.039	0.0110432
PPP1R1A	ENSG00000135447	protein_coding	1.495	1.096-2.039	0.0110446
AC110285.2	ENSG00000262877	lncRNA	1.495	1.096-2.039	0.0110482
MROH7	ENSG00000184313	protein_coding	1.498	1.097-2.047	0.0110817
RFC1	ENSG00000035928	protein_coding	0.669	0.490-0.912	0.0110885
FAM124A	ENSG00000150510	protein_coding	1.493	1.096-2.034	0.0110889
AL360093.1	ENSG00000223842	lncRNA	1.496	1.096-2.042	0.0110896
MAP1A	ENSG00000166963	protein_coding	1.493	1.096-2.035	0.011145
BX470102.1	ENSG00000238279	lncRNA	1.498	1.096-2.048	0.0112102
R3HDM1	ENSG00000048991	protein_coding	0.670	0.492-0.913	0.0112121
RGS9	ENSG00000108370	protein_coding	1.492	1.095-2.033	0.0112277
SSBP3-AS1	ENSG00000198711	lncRNA	1.490	1.095-2.028	0.0112336
CRYBB2	ENSG00000244752	protein_coding	1.492	1.095-2.033	0.0112544
ADARB1	ENSG00000197381	protein_coding	1.491	1.095-2.031	0.011256
INPP4A	ENSG00000040933	protein_coding	1.493	1.095-2.035	0.0112717
LINC00685	ENSG00000226179	lncRNA	1.493	1.095-2.036	0.0112771
RTKN	ENSG00000114993	protein_coding	1.492	1.095-2.033	0.0112892
LINC00705	ENSG00000225269	lncRNA	1.495	1.095-2.042	0.0113068
AC017048.3	ENSG00000272551	lncRNA	1.490	1.094-2.029	0.0113097
TPRG1LP1	ENSG00000269097	processed_pseudogene	1.496	1.095-2.042	0.0113153
GPRC5A	ENSG00000013588	protein_coding	1.491	1.094-2.030	0.01134
NDUFB6	ENSG00000165264	protein_coding	0.670	0.492-0.914	0.0113518
LINC02019	ENSG00000273356	lncRNA	1.496	1.095-2.044	0.0113564
SLC25A53	ENSG00000269743	protein_coding	1.490	1.094-2.030	0.0113667
FAM110C	ENSG00000184731	protein_coding	0.672	0.494-0.914	0.0113998
SURF1	ENSG00000148290	protein_coding	1.492	1.094-2.035	0.011419
SPINK6	ENSG00000178172	protein_coding	1.492	1.094-2.034	0.0114301
CD47	ENSG00000196776	protein_coding	0.671	0.492-0.914	0.0114331
ASPSCR1	ENSG00000169696	protein_coding	1.490	1.094-2.029	0.0114357
AC009086.2	ENSG00000279583	TEC	1.489	1.094-2.026	0.0114452
DEPDC1	ENSG00000024526	protein_coding	0.671	0.492-0.914	0.0114627
AC116345.1	ENSG00000249743	lncRNA	1.498	1.095-2.049	0.0114761
MELTF-AS1	ENSG00000228109	lncRNA	1.489	1.094-2.029	0.0114825
N4BP3	ENSG00000145911	protein_coding	1.490	1.093-2.029	0.0115155
H2BC18	ENSG00000203814	protein_coding	1.492	1.094-2.035	0.0115207
CARMN	ENSG00000249669	lncRNA	1.491	1.094-2.033	0.0115758
SKIV2L	ENSG00000204351	protein_coding	1.487	1.093-2.023	0.0115859
AL049871.1	ENSG00000258943	lncRNA	1.490	1.093-2.031	0.0115919
IGHGP	ENSG00000253755	IG_C_pseudogene	0.668	0.488-0.914	0.0116136
L3MBTL2	ENSG00000100395	protein_coding	0.670	0.491-0.915	0.0116323
BLACAT1	ENSG00000281406	protein_coding	1.492	1.093-2.036	0.0116632
CACNA1H	ENSG00000196557	protein_coding	1.487	1.092-2.024	0.0116726
GJB2	ENSG00000165474	protein_coding	1.489	1.093-2.030	0.0116746
CACNB1	ENSG00000067191	protein_coding	1.490	1.093-2.033	0.0117013
LINC01116	ENSG00000163364	lncRNA	1.491	1.093-2.033	0.0117066
EPOR	ENSG00000187266	protein_coding	1.489	1.092-2.029	0.0117634
MRPL37	ENSG00000116221	protein_coding	0.671	0.492-0.915	0.0117889
AP003555.2	ENSG00000255191	lncRNA	1.487	1.092-2.024	0.0118075
AC135050.2	ENSG00000255439	protein_coding	1.489	1.092-2.029	0.0118211
SRF	ENSG00000112658	protein_coding	1.489	1.092-2.029	0.0118224
BARX1	ENSG00000131668	protein_coding	1.488	1.092-2.028	0.0118268
PHLDB2	ENSG00000144824	protein_coding	1.490	1.092-2.032	0.0118374
SHANK2-AS1	ENSG00000226627	lncRNA	1.489	1.092-2.031	0.0118601
FAM110D	ENSG00000197245	protein_coding	1.485	1.091-2.022	0.0119025
PKD2	ENSG00000118762	protein_coding	1.487	1.092-2.026	0.0119029
PDE2A-AS2	ENSG00000256633	lncRNA	1.484	1.091-2.018	0.0119041
AC124248.1	ENSG00000259704	lncRNA	0.671	0.492-0.916	0.0119395
VIPR2	ENSG00000106018	protein_coding	1.489	1.092-2.031	0.0119469
NTM	ENSG00000182667	protein_coding	1.487	1.091-2.026	0.01195
SERF2	ENSG00000140264	protein_coding	1.485	1.091-2.022	0.0119648
RFX1	ENSG00000132005	protein_coding	1.483	1.091-2.015	0.0119671
RPL17P33	ENSG00000243844	processed_pseudogene	0.672	0.493-0.916	0.011976
ABHD3	ENSG00000158201	protein_coding	0.672	0.493-0.916	0.0120008
AC124242.2	ENSG00000253384	processed_pseudogene	0.672	0.493-0.916	0.0120015
PLN	ENSG00000198523	protein_coding	1.489	1.092-2.032	0.012003
LINC00240	ENSG00000224843	lncRNA	0.673	0.495-0.917	0.0120443
MRPL1	ENSG00000169288	protein_coding	0.673	0.494-0.917	0.0120455
TYRP1	ENSG00000107165	protein_coding	1.490	1.091-2.033	0.0120468
LRRFIP2	ENSG00000093167	protein_coding	0.673	0.493-0.917	0.0120532
CCDC8	ENSG00000169515	protein_coding	1.485	1.091-2.023	0.0120687
RPS20P22	ENSG00000239218	transcribed_processed_pseudogene	1.485	1.090-2.023	0.0121005
AC118344.1	ENSG00000205041	lncRNA	1.484	1.090-2.020	0.0121072
MMP23B	ENSG00000189409	protein_coding	1.483	1.090-2.018	0.0121133
LEFTY2	ENSG00000143768	protein_coding	1.487	1.091-2.028	0.0121273
CTC1	ENSG00000178971	protein_coding	1.484	1.090-2.021	0.0121291
RPH3A	ENSG00000089169	protein_coding	1.487	1.091-2.028	0.0121419
SMIM31	ENSG00000248771	protein_coding	0.673	0.494-0.917	0.0121519
AC009779.2	ENSG00000258056	lncRNA	1.485	1.090-2.022	0.0121605
LCMT1-AS2	ENSG00000260034	lncRNA	1.485	1.090-2.023	0.0121763
CPT1B	ENSG00000205560	protein_coding	1.486	1.090-2.024	0.0121913
TPTEP1	ENSG00000100181	transcribed_unprocessed_pseudogene	1.485	1.090-2.023	0.01222
SYPL2	ENSG00000143028	protein_coding	1.485	1.090-2.023	0.0122239
TTC30B	ENSG00000196659	protein_coding	0.674	0.495-0.918	0.0122305
SHC2	ENSG00000129946	protein_coding	1.484	1.090-2.021	0.0122306
NALCN	ENSG00000102452	protein_coding	1.486	1.090-2.026	0.0122551
URAHP	ENSG00000222019	transcribed_unprocessed_pseudogene	1.489	1.090-2.034	0.0122595
ATP10A	ENSG00000206190	protein_coding	1.485	1.090-2.023	0.0122713
ZDHHC11	ENSG00000188818	protein_coding	1.484	1.090-2.022	0.0122737
DLX1	ENSG00000144355	protein_coding	1.485	1.090-2.024	0.0122787
LHFPL6	ENSG00000183722	protein_coding	1.484	1.090-2.022	0.012286
SHC4	ENSG00000185634	protein_coding	1.486	1.090-2.026	0.0122888
NBEA	ENSG00000172915	protein_coding	1.486	1.090-2.027	0.0123056
BAMBI	ENSG00000095739	protein_coding	1.483	1.089-2.018	0.0123205
USP20	ENSG00000136878	protein_coding	1.481	1.089-2.015	0.0123868
ABCA7	ENSG00000064687	protein_coding	1.483	1.089-2.021	0.0124185
ABCA17P	ENSG00000238098	transcribed_unitary_pseudogene	1.483	1.089-2.020	0.01242
SMPD4BP	ENSG00000152117	transcribed_processed_pseudogene	1.483	1.089-2.020	0.0124547
FMN2	ENSG00000155816	protein_coding	1.486	1.089-2.028	0.0124777
SERPINA1	ENSG00000197249	protein_coding	0.674	0.494-0.918	0.0124792
PRR15L	ENSG00000167183	protein_coding	0.672	0.492-0.918	0.0124898
EFNA2	ENSG00000099617	protein_coding	0.671	0.491-0.918	0.0124952
IL21R-AS1	ENSG00000259954	lncRNA	1.484	1.089-2.024	0.0124974
SCART1	ENSG00000214279	protein_coding	1.484	1.089-2.023	0.0125019
AC009570.1	ENSG00000272986	lncRNA	0.674	0.495-0.919	0.0125138
CDC42SE2	ENSG00000158985	protein_coding	0.674	0.494-0.919	0.0125336
AC008013.1	ENSG00000226472	transcribed_unprocessed_pseudogene	1.481	1.088-2.016	0.012574
LINC02086	ENSG00000244649	lncRNA	1.482	1.088-2.019	0.0125776
ACTP1	ENSG00000229890	processed_pseudogene	1.482	1.088-2.018	0.0125835
TRMT10C	ENSG00000174173	protein_coding	0.675	0.495-0.919	0.012598
LMOD1	ENSG00000163431	protein_coding	1.482	1.088-2.018	0.0126093
PGAM1P11	ENSG00000233623	processed_pseudogene	1.483	1.088-2.021	0.0126254
PTGR1	ENSG00000106853	protein_coding	0.673	0.494-0.919	0.012661
CCDC184	ENSG00000177875	protein_coding	1.482	1.088-2.018	0.0126721
AP5Z1	ENSG00000242802	protein_coding	1.479	1.087-2.011	0.0127221
TMLHE-AS1	ENSG00000224533	lncRNA	1.486	1.088-2.029	0.0127336
ARMC9	ENSG00000135931	protein_coding	1.482	1.088-2.020	0.0127359
OR7E38P	ENSG00000183444	unprocessed_pseudogene	1.481	1.087-2.017	0.01274
PDCD6	ENSG00000249915	protein_coding	1.480	1.087-2.014	0.0127641
CCDC81	ENSG00000149201	protein_coding	1.486	1.088-2.029	0.0127859
RMI1	ENSG00000178966	protein_coding	0.676	0.496-0.920	0.0127921
ADAMTS19	ENSG00000145808	protein_coding	1.482	1.087-2.020	0.0128093
AC004832.6	ENSG00000273428	lncRNA	1.480	1.087-2.016	0.0128508
AC099654.2	ENSG00000235095	unprocessed_pseudogene	1.481	1.087-2.018	0.0128517
MAGI3	ENSG00000081026	protein_coding	0.676	0.496-0.920	0.012892
ZNF671	ENSG00000083814	protein_coding	1.479	1.086-2.015	0.0129175
HBS1L	ENSG00000112339	protein_coding	0.675	0.496-0.920	0.0129184
SHROOM3	ENSG00000138771	protein_coding	0.676	0.496-0.920	0.0129352
IPO5	ENSG00000065150	protein_coding	1.480	1.086-2.017	0.0129445
FGF18	ENSG00000156427	protein_coding	1.480	1.086-2.016	0.0129481
METAP1	ENSG00000164024	protein_coding	0.676	0.496-0.921	0.0129593
CXCR2P1	ENSG00000229754	transcribed_unprocessed_pseudogene	0.673	0.492-0.920	0.0129747
CAMSAP2	ENSG00000118200	protein_coding	1.481	1.086-2.019	0.0129833
HCG4B	ENSG00000227262	unprocessed_pseudogene	1.480	1.086-2.016	0.0129926
SYT3	ENSG00000213023	protein_coding	1.479	1.086-2.015	0.013005
LRRC32	ENSG00000137507	protein_coding	1.479	1.086-2.014	0.01301
CAVIN4	ENSG00000170681	protein_coding	1.480	1.086-2.017	0.0130444
CYB5R4	ENSG00000065615	protein_coding	0.676	0.496-0.921	0.0130519
ADAD2	ENSG00000140955	protein_coding	1.479	1.086-2.014	0.0130521
AL139156.2	ENSG00000228407	processed_pseudogene	0.675	0.495-0.921	0.0130546
AP006623.1	ENSG00000250397	lncRNA	1.478	1.086-2.013	0.0130723
PHBP9	ENSG00000230224	processed_pseudogene	1.479	1.086-2.015	0.0130782
SPC25	ENSG00000152253	protein_coding	0.676	0.496-0.921	0.0130809
MIER1	ENSG00000198160	protein_coding	0.675	0.495-0.921	0.0130917
HOPX	ENSG00000171476	protein_coding	1.479	1.086-2.015	0.0130994
AMIGO2	ENSG00000139211	protein_coding	1.481	1.086-2.020	0.0131182
AL109811.1	ENSG00000226849	lncRNA	1.481	1.086-2.019	0.0131215
RDM1P3	ENSG00000267708	unprocessed_pseudogene	1.479	1.086-2.016	0.0131505
EFEMP2	ENSG00000172638	protein_coding	1.478	1.085-2.012	0.0131582
ARHGEF2	ENSG00000116584	protein_coding	1.479	1.085-2.014	0.0131706
AC009542.1	ENSG00000231794	lncRNA	1.478	1.085-2.013	0.0131719
CLU	ENSG00000120885	protein_coding	1.480	1.085-2.017	0.0131874
SYCE3	ENSG00000217442	protein_coding	0.676	0.496-0.921	0.0131874
TIMP3	ENSG00000100234	protein_coding	1.476	1.085-2.009	0.013191
LINC02332	ENSG00000259054	lncRNA	1.480	1.085-2.018	0.0131994
SPOPL	ENSG00000144228	protein_coding	0.677	0.497-0.922	0.0132816
CRIP1	ENSG00000213145	protein_coding	1.477	1.085-2.011	0.0132907
SPINT1	ENSG00000166145	protein_coding	1.475	1.084-2.007	0.0132929
CACNB3	ENSG00000167535	protein_coding	1.477	1.085-2.010	0.0132994
SKAP1	ENSG00000141293	protein_coding	1.481	1.085-2.020	0.0133037
SVIL	ENSG00000197321	protein_coding	1.480	1.085-2.018	0.013308
SURF2	ENSG00000148291	protein_coding	1.478	1.085-2.015	0.0133293
LINC02649	ENSG00000215244	lncRNA	1.476	1.084-2.010	0.0133615
SGCE	ENSG00000127990	protein_coding	1.478	1.084-2.014	0.013379
TMEM220	ENSG00000187824	protein_coding	0.676	0.496-0.922	0.0133871
NOP53	ENSG00000105373	protein_coding	1.478	1.084-2.014	0.0133902
KRT17	ENSG00000128422	protein_coding	1.478	1.084-2.014	0.0133956
AC073842.2	ENSG00000242798	lncRNA	1.484	1.085-2.029	0.0134133
AC111170.4	ENSG00000279801	TEC	1.477	1.084-2.011	0.0134276
AC090510.2	ENSG00000274403	lncRNA	1.478	1.084-2.016	0.0134705
UHRF2	ENSG00000147854	protein_coding	1.476	1.084-2.009	0.0134752
ADGRF2	ENSG00000164393	protein_coding	1.482	1.085-2.025	0.0134763
AC024909.1	ENSG00000274021	lncRNA	1.479	1.084-2.017	0.0134984
RNASE1	ENSG00000129538	protein_coding	1.478	1.084-2.014	0.0135321
KANK2	ENSG00000197256	protein_coding	1.476	1.084-2.010	0.0135513
CAVIN3	ENSG00000170955	protein_coding	1.475	1.083-2.009	0.0135799
AL033381.1	ENSG00000176515	lncRNA	1.479	1.084-2.018	0.0135869
PFN2	ENSG00000070087	protein_coding	1.477	1.084-2.013	0.0135931
MRPL45	ENSG00000278845	protein_coding	0.677	0.496-0.923	0.0136531
AL391988.1	ENSG00000277879	lncRNA	0.678	0.498-0.923	0.0136544
CALHM3	ENSG00000183128	protein_coding	1.476	1.083-2.011	0.0136615
SLC66A1	ENSG00000040487	protein_coding	0.676	0.495-0.923	0.0136814
ASMTL-AS1	ENSG00000236017	lncRNA	1.476	1.083-2.010	0.0136832
AL450384.1	ENSG00000225527	lncRNA	1.478	1.083-2.017	0.0136929
AC105219.3	ENSG00000254973	lncRNA	1.474	1.082-2.006	0.01375
CDH20	ENSG00000101542	protein_coding	1.476	1.083-2.011	0.0137572
AC009093.1	ENSG00000259807	lncRNA	1.474	1.083-2.008	0.0137654
PRPH2	ENSG00000112619	protein_coding	1.474	1.083-2.008	0.0137664
LINC02043	ENSG00000232233	lncRNA	1.474	1.082-2.006	0.0137704
AC073130.2	ENSG00000243243	lncRNA	1.477	1.083-2.014	0.0137726
PPP1R26	ENSG00000196422	protein_coding	1.473	1.082-2.005	0.0137897
TLE3	ENSG00000140332	protein_coding	1.473	1.082-2.005	0.0138026
HOXD8	ENSG00000175879	protein_coding	1.475	1.083-2.010	0.0138154
MRPL19	ENSG00000115364	protein_coding	0.679	0.499-0.924	0.0138262
H3P25	ENSG00000275506	processed_pseudogene	1.476	1.083-2.012	0.0138412
TACSTD2	ENSG00000184292	protein_coding	1.475	1.082-2.011	0.0138553
MAP4K4	ENSG00000071054	protein_coding	1.476	1.082-2.013	0.0138604
AC005726.2	ENSG00000264044	lncRNA	1.473	1.082-2.006	0.0138685
AC069281.2	ENSG00000274272	lncRNA	1.473	1.082-2.005	0.0138774
KREMEN2	ENSG00000131650	protein_coding	1.473	1.082-2.005	0.0138797
AC021078.1	ENSG00000230551	lncRNA	1.478	1.083-2.017	0.0139018
ORC1	ENSG00000085840	protein_coding	0.678	0.497-0.924	0.0139256
BAG6	ENSG00000204463	protein_coding	1.474	1.082-2.007	0.0139407
F5	ENSG00000198734	protein_coding	1.474	1.082-2.008	0.0139616
OGFRP1	ENSG00000182057	lncRNA	0.678	0.497-0.924	0.013971
MAP1S	ENSG00000130479	protein_coding	1.472	1.081-2.004	0.0139878
AP003119.3	ENSG00000261578	lncRNA	1.475	1.082-2.010	0.014002
HOXB-AS3	ENSG00000233101	lncRNA	1.474	1.082-2.008	0.0140105
CCDC188	ENSG00000234409	protein_coding	1.473	1.081-2.007	0.0140242
CIBAR2	ENSG00000153789	protein_coding	0.674	0.492-0.923	0.0140386
PDLIM2	ENSG00000120913	protein_coding	1.471	1.081-2.001	0.0140399
RRNAD1	ENSG00000143303	protein_coding	1.475	1.082-2.011	0.0140652
AC068860.1	ENSG00000279266	TEC	1.472	1.081-2.005	0.0141149
GRM1	ENSG00000152822	protein_coding	1.472	1.081-2.005	0.0141229
SPDYE6	ENSG00000260097	protein_coding	1.473	1.081-2.008	0.0141342
SLC39A14	ENSG00000104635	protein_coding	0.676	0.495-0.924	0.0141369
CD3G	ENSG00000160654	protein_coding	0.675	0.494-0.924	0.0141387
AC010226.1	ENSG00000249249	lncRNA	0.679	0.499-0.925	0.0141667
DTX1	ENSG00000135144	protein_coding	1.472	1.081-2.005	0.0141823
IFNG	ENSG00000111537	protein_coding	0.678	0.497-0.925	0.0141847
PDLIM5	ENSG00000163110	protein_coding	0.678	0.497-0.925	0.0141918
SLC22A17	ENSG00000092096	protein_coding	1.471	1.081-2.002	0.0141954
SNORA69	ENSG00000206622	snoRNA	1.475	1.081-2.012	0.0141973
CCER2	ENSG00000262484	protein_coding	1.474	1.081-2.010	0.0141998
RAB3IL1	ENSG00000167994	protein_coding	1.469	1.080-1.999	0.0142071
CUX1	ENSG00000257923	protein_coding	1.471	1.080-2.001	0.0142128
ADAMTS6	ENSG00000049192	protein_coding	1.472	1.081-2.006	0.0142144
ZFHX4-AS1	ENSG00000253661	lncRNA	1.473	1.081-2.009	0.014223
PBXIP1	ENSG00000163346	protein_coding	1.473	1.081-2.008	0.0142319
ITPKB	ENSG00000143772	protein_coding	1.473	1.081-2.009	0.0142563
FAHD1	ENSG00000180185	protein_coding	0.680	0.499-0.926	0.0142741
GREM2	ENSG00000180875	protein_coding	1.474	1.081-2.010	0.0142779
FRMPD1	ENSG00000070601	protein_coding	1.472	1.080-2.005	0.0142988
MICAL1	ENSG00000135596	protein_coding	1.470	1.080-2.002	0.0143317
KRT8P52	ENSG00000232479	processed_pseudogene	1.470	1.080-2.002	0.0143333
AC092865.1	ENSG00000243830	processed_pseudogene	0.677	0.496-0.925	0.0143406
PSME3	ENSG00000131467	protein_coding	0.678	0.497-0.925	0.0143444
PPM1D	ENSG00000170836	protein_coding	0.677	0.495-0.925	0.0143564
AC010524.1	ENSG00000268157	lncRNA	1.474	1.080-2.010	0.0143575
AC099811.6	ENSG00000280295	TEC	1.473	1.080-2.009	0.0143652
NOS2	ENSG00000007171	protein_coding	0.677	0.496-0.925	0.0143676
UHRF1BP1L	ENSG00000111647	protein_coding	0.679	0.499-0.926	0.0143997
TULP2	ENSG00000104804	protein_coding	1.474	1.080-2.010	0.0144095
FGF13	ENSG00000129682	protein_coding	1.477	1.081-2.019	0.0144247
FGF5	ENSG00000138675	protein_coding	1.473	1.080-2.009	0.0144262
CCDC22	ENSG00000101997	protein_coding	1.469	1.080-2.000	0.0144285
HOXB5	ENSG00000120075	protein_coding	1.475	1.080-2.014	0.0144584
MN1	ENSG00000169184	protein_coding	1.470	1.080-2.002	0.0144675
GPR173	ENSG00000184194	protein_coding	1.471	1.080-2.004	0.0144746
RNF213-AS1	ENSG00000263069	lncRNA	1.470	1.079-2.002	0.014498
FAM214B	ENSG00000005238	protein_coding	1.470	1.079-2.003	0.014517
FGF17	ENSG00000158815	protein_coding	1.471	1.079-2.006	0.0145377
NPIPA3	ENSG00000224712	protein_coding	1.471	1.079-2.006	0.0145388
GPR89B	ENSG00000188092	protein_coding	1.473	1.080-2.011	0.0145709
GRIK5	ENSG00000105737	protein_coding	1.469	1.079-1.999	0.0145972
NIPSNAP2	ENSG00000146729	protein_coding	0.681	0.500-0.927	0.0146489
TXNL1	ENSG00000091164	protein_coding	0.680	0.499-0.927	0.0146635
ERCC3	ENSG00000163161	protein_coding	1.468	1.079-1.998	0.0146674
MYOZ3	ENSG00000164591	protein_coding	1.471	1.079-2.007	0.0146867
PCSK1N	ENSG00000102109	protein_coding	1.469	1.079-2.002	0.0146904
IDH3A	ENSG00000166411	protein_coding	0.681	0.500-0.927	0.0146959
TLE4	ENSG00000106829	protein_coding	1.470	1.079-2.003	0.0146959
AC110285.1	ENSG00000262223	lncRNA	1.471	1.079-2.006	0.014701
TIMP4	ENSG00000157150	protein_coding	0.680	0.499-0.927	0.0147162
TJAP1	ENSG00000137221	protein_coding	1.469	1.078-2.001	0.014718
PIGN	ENSG00000197563	protein_coding	0.681	0.500-0.927	0.0147383
FAM131C	ENSG00000185519	protein_coding	1.466	1.078-1.994	0.0147888
MPDZ	ENSG00000107186	protein_coding	1.471	1.079-2.007	0.0147951
GLO1	ENSG00000124767	protein_coding	0.682	0.501-0.928	0.0148042
ALPG	ENSG00000163286	protein_coding	1.465	1.078-1.993	0.0148054
PSD	ENSG00000059915	protein_coding	1.467	1.078-1.998	0.014809
AL049757.1	ENSG00000274717	processed_pseudogene	1.468	1.078-1.998	0.0148107
FRAS1	ENSG00000138759	protein_coding	1.468	1.078-2.000	0.0148163
TMEM233	ENSG00000224982	protein_coding	1.468	1.078-1.998	0.0148178
DNASE1L2	ENSG00000167968	protein_coding	1.467	1.078-1.996	0.014825
CLCN3P1	ENSG00000232000	transcribed_unprocessed_pseudogene	1.470	1.078-2.003	0.0148293
PCDHB2	ENSG00000112852	protein_coding	1.468	1.078-2.000	0.0148439
TREML2	ENSG00000112195	protein_coding	1.470	1.078-2.005	0.0148566
HGS	ENSG00000185359	protein_coding	1.466	1.078-1.995	0.0148624
CHRD	ENSG00000090539	protein_coding	1.467	1.078-1.998	0.0148949
JMJD7	ENSG00000243789	protein_coding	1.466	1.077-1.995	0.0149246
PYCR2	ENSG00000143811	protein_coding	1.473	1.078-2.012	0.0149414
AC091825.3	ENSG00000280047	TEC	1.468	1.078-2.001	0.0149526
FBXL15	ENSG00000107872	protein_coding	1.467	1.077-1.997	0.0149563
PSPC1-AS2	ENSG00000226352	lncRNA	1.472	1.078-2.009	0.0149613
KCTD10	ENSG00000110906	protein_coding	1.468	1.077-2.000	0.0149819
TMEM82	ENSG00000162460	protein_coding	0.681	0.499-0.928	0.0149865
GLI2	ENSG00000074047	protein_coding	1.466	1.077-1.996	0.0150161
HSPB1P2	ENSG00000230216	processed_pseudogene	1.468	1.077-2.001	0.0150227
KRT18P4	ENSG00000229222	processed_pseudogene	1.470	1.078-2.005	0.0150257
PRELID1P4	ENSG00000259592	processed_pseudogene	0.682	0.501-0.929	0.0150483
PRR36	ENSG00000183248	protein_coding	1.469	1.077-2.003	0.015053
TAZ	ENSG00000102125	protein_coding	1.466	1.077-1.996	0.0150541
AC005534.1	ENSG00000234450	processed_pseudogene	1.469	1.077-2.002	0.0150672
LMO3	ENSG00000048540	protein_coding	1.470	1.077-2.005	0.0150817
ZNF280A	ENSG00000169548	protein_coding	1.468	1.077-2.002	0.0150888
DGKI	ENSG00000157680	protein_coding	1.468	1.077-2.001	0.0151315
CCDC162P	ENSG00000203799	transcribed_unitary_pseudogene	1.467	1.077-1.998	0.0151398
SRP72	ENSG00000174780	protein_coding	0.681	0.499-0.928	0.0151407
ALOXE3	ENSG00000179148	protein_coding	1.468	1.077-2.000	0.0151432
NOX4	ENSG00000086991	protein_coding	1.467	1.077-1.999	0.0151584
TRIM60P18	ENSG00000227986	unprocessed_pseudogene	1.468	1.077-2.000	0.0151687
ZBTB12	ENSG00000204366	protein_coding	1.469	1.077-2.003	0.0151781
SLC27A2	ENSG00000140284	protein_coding	0.682	0.501-0.929	0.0151797
EPHA2	ENSG00000142627	protein_coding	1.466	1.076-1.997	0.0152054
CALML6	ENSG00000169885	protein_coding	1.466	1.076-1.997	0.0152191
AL022238.2	ENSG00000272834	lncRNA	1.467	1.077-1.999	0.0152355
MLLT11	ENSG00000213190	protein_coding	1.466	1.076-1.996	0.0152702
ZCCHC18	ENSG00000166707	protein_coding	1.465	1.076-1.996	0.0152857
KRT16	ENSG00000186832	protein_coding	1.466	1.076-1.996	0.0153011
SEMA5B	ENSG00000082684	protein_coding	1.464	1.076-1.992	0.0153182
MIR210HG	ENSG00000247095	lncRNA	1.465	1.076-1.996	0.0153191
STMN2	ENSG00000104435	protein_coding	1.468	1.076-2.003	0.0153239
AL157400.2	ENSG00000232936	lncRNA	1.467	1.076-1.998	0.0153252
TNFRSF19	ENSG00000127863	protein_coding	1.465	1.076-1.994	0.0153701
NKD2	ENSG00000145506	protein_coding	1.464	1.076-1.991	0.0153704
BICDL1	ENSG00000135127	protein_coding	1.466	1.076-1.998	0.0153758
NOVA2	ENSG00000104967	protein_coding	1.464	1.076-1.992	0.0153943
AC007224.2	ENSG00000279357	TEC	1.467	1.076-1.999	0.0154078
IGHV3-48	ENSG00000211964	IG_V_gene	0.678	0.496-0.929	0.0154371
TPMTP1	ENSG00000267156	processed_pseudogene	0.682	0.500-0.930	0.0154491
USO1	ENSG00000138768	protein_coding	0.682	0.501-0.930	0.0154598
ELAPOR1	ENSG00000116299	protein_coding	0.682	0.500-0.930	0.0154635
ZEB1-AS1	ENSG00000237036	lncRNA	1.464	1.075-1.994	0.0155307
SNAP91	ENSG00000065609	protein_coding	1.466	1.075-1.997	0.0155317
VMAC	ENSG00000187650	protein_coding	1.463	1.075-1.990	0.0155466
IL17B	ENSG00000127743	protein_coding	1.465	1.075-1.996	0.015558
SYNPO2	ENSG00000172403	protein_coding	1.466	1.075-1.998	0.0155706
AL590822.2	ENSG00000271806	lncRNA	1.466	1.075-1.998	0.015598
SAPCD2P3	ENSG00000232491	processed_pseudogene	1.463	1.075-1.992	0.0156
SYT1	ENSG00000067715	protein_coding	1.466	1.075-2.000	0.0156042
AC007389.1	ENSG00000204929	lncRNA	1.464	1.075-1.994	0.0156153
AL021392.1	ENSG00000234869	lncRNA	1.465	1.075-1.997	0.0156299
ZNF367	ENSG00000165244	protein_coding	0.683	0.501-0.930	0.0156389
MIR29B2CHG	ENSG00000203709	lncRNA	1.467	1.075-2.001	0.0156436
SNORA31	ENSG00000199477	snoRNA	1.466	1.075-1.999	0.0156494
PLEKHN1	ENSG00000187583	protein_coding	1.461	1.074-1.987	0.0156504
CDHR2	ENSG00000074276	protein_coding	0.680	0.497-0.930	0.0156533
INTS3	ENSG00000143624	protein_coding	1.465	1.075-1.997	0.0156557
CEP97	ENSG00000182504	protein_coding	0.683	0.502-0.931	0.0156729
DIPK1B	ENSG00000165716	protein_coding	1.462	1.074-1.989	0.015714
PON3	ENSG00000105852	protein_coding	1.464	1.074-1.994	0.0157282
RARG	ENSG00000172819	protein_coding	1.463	1.074-1.992	0.0157584
PDZD8	ENSG00000165650	protein_coding	0.684	0.503-0.931	0.0157728
ADGRA2	ENSG00000020181	protein_coding	1.461	1.074-1.988	0.0157998
RPL10P3	ENSG00000230734	processed_pseudogene	0.682	0.500-0.931	0.0158123
AC032044.2	ENSG00000280408	TEC	1.467	1.074-2.002	0.0158494
AL590113.1	ENSG00000223254	misc_RNA	0.684	0.502-0.931	0.0158502
NEK8	ENSG00000160602	protein_coding	1.463	1.074-1.992	0.0158555
PCDH9	ENSG00000184226	protein_coding	1.466	1.074-2.001	0.0158682
ABCC10	ENSG00000124574	protein_coding	1.461	1.074-1.987	0.0158743
SH3GLB2	ENSG00000148341	protein_coding	1.459	1.073-1.983	0.0158877
PDCL3P5	ENSG00000213089	processed_pseudogene	1.464	1.074-1.995	0.0159161
ICAM5	ENSG00000105376	protein_coding	1.461	1.073-1.988	0.0159175
RAB6B	ENSG00000154917	protein_coding	1.462	1.074-1.992	0.0159282
SPAG5-AS1	ENSG00000227543	lncRNA	1.461	1.073-1.989	0.015938
RABIF	ENSG00000183155	protein_coding	1.466	1.074-2.000	0.0159596
SH3TC1	ENSG00000125089	protein_coding	1.459	1.073-1.984	0.0159685
PLA2G4B	ENSG00000243708	protein_coding	1.465	1.074-1.998	0.0159768
MRPS18C	ENSG00000163319	protein_coding	0.683	0.501-0.931	0.0159832
PPP2R3B	ENSG00000167393	protein_coding	1.462	1.073-1.992	0.0160073
ANKS3	ENSG00000168096	protein_coding	1.462	1.073-1.992	0.0160312
TMEM269	ENSG00000274386	protein_coding	1.460	1.073-1.987	0.0160852
AC138230.1	ENSG00000255237	lncRNA	1.465	1.073-2.000	0.0161191
ESAM	ENSG00000149564	protein_coding	1.460	1.073-1.988	0.0161199
CDHR3	ENSG00000128536	protein_coding	1.460	1.073-1.988	0.0161226
CHRNB4	ENSG00000117971	protein_coding	1.461	1.073-1.990	0.016127
GLIS2	ENSG00000126603	protein_coding	1.460	1.073-1.987	0.0161333
EXO5	ENSG00000164002	protein_coding	0.684	0.502-0.932	0.0161356
VWCE	ENSG00000167992	protein_coding	1.463	1.073-1.995	0.0161759
TEX22	ENSG00000226174	protein_coding	1.465	1.073-2.000	0.0161796
TMSB15B-AS1	ENSG00000231728	lncRNA	1.465	1.073-2.000	0.0161971
JCAD	ENSG00000165757	protein_coding	1.461	1.072-1.990	0.01625
KLF12	ENSG00000118922	protein_coding	1.464	1.073-1.997	0.0162512
KCNK15	ENSG00000124249	protein_coding	1.460	1.072-1.987	0.0162528
AL353807.4	ENSG00000271267	processed_pseudogene	1.460	1.072-1.989	0.0162702
RASGEF1B	ENSG00000138670	protein_coding	0.685	0.503-0.933	0.0162747
MTRES1	ENSG00000130349	protein_coding	0.685	0.503-0.933	0.0162768
LINC02195	ENSG00000236481	lncRNA	0.685	0.503-0.933	0.016324
SNORA59A	ENSG00000239149	snoRNA	1.463	1.072-1.995	0.0163393
SNHG22	ENSG00000267322	lncRNA	1.461	1.072-1.991	0.0163418
PROSER1	ENSG00000120685	protein_coding	1.461	1.072-1.992	0.0163601
DCAF8	ENSG00000132716	protein_coding	1.467	1.073-2.006	0.0163896
PACS2	ENSG00000179364	protein_coding	1.460	1.072-1.988	0.016392
AP1M1	ENSG00000072958	protein_coding	1.458	1.072-1.984	0.0163962
CPO	ENSG00000144410	protein_coding	1.460	1.072-1.990	0.0164091
PHF1	ENSG00000112511	protein_coding	1.459	1.072-1.987	0.0164095
AC009093.7	ENSG00000279106	TEC	1.461	1.072-1.991	0.0164278
P4HA3	ENSG00000149380	protein_coding	1.460	1.072-1.989	0.0164441
RN7SL481P	ENSG00000240322	misc_RNA	1.459	1.071-1.987	0.0164671
CARMIL3	ENSG00000186648	protein_coding	1.462	1.072-1.993	0.016473
AC132812.1	ENSG00000265298	unprocessed_pseudogene	1.459	1.071-1.988	0.0164966
IGHV3OR16-13	ENSG00000271178	IG_V_gene	0.681	0.497-0.932	0.0165208
HOXA3	ENSG00000105997	protein_coding	1.461	1.072-1.993	0.016551
ALDH6A1	ENSG00000119711	protein_coding	0.686	0.504-0.934	0.0165547
ACTC1	ENSG00000159251	protein_coding	1.461	1.072-1.993	0.0165572
PSMA5	ENSG00000143106	protein_coding	0.685	0.502-0.933	0.0165906
TEAD2	ENSG00000074219	protein_coding	1.460	1.071-1.990	0.0165944
CLDN5	ENSG00000184113	protein_coding	1.459	1.071-1.986	0.0166058
RGMA	ENSG00000182175	protein_coding	1.457	1.071-1.981	0.0166122
ZMYM6	ENSG00000163867	protein_coding	0.686	0.504-0.934	0.0166315
AC027601.2	ENSG00000262115	lncRNA	1.457	1.071-1.982	0.0166375
AC092757.2	ENSG00000259732	lncRNA	1.459	1.071-1.986	0.0166535
AC010745.1	ENSG00000226041	lncRNA	0.685	0.503-0.934	0.0166767
PGBD2	ENSG00000185220	protein_coding	1.460	1.071-1.989	0.0166806
AC010973.2	ENSG00000244151	lncRNA	1.457	1.071-1.982	0.0166832
C9orf72	ENSG00000147894	protein_coding	0.685	0.502-0.934	0.0167142
CENPE	ENSG00000138778	protein_coding	0.686	0.504-0.934	0.0167202
PEAR1	ENSG00000187800	protein_coding	1.456	1.070-1.980	0.0167236
BNIP3	ENSG00000176171	protein_coding	1.461	1.071-1.993	0.0167236
TMC8	ENSG00000167895	protein_coding	1.456	1.070-1.980	0.0167379
PSMD4	ENSG00000159352	protein_coding	1.460	1.071-1.991	0.0167454
AKAP5	ENSG00000179841	protein_coding	0.686	0.504-0.934	0.0167679
VIPR1-AS1	ENSG00000232354	lncRNA	1.458	1.070-1.986	0.0167994
PCDHB18P	ENSG00000146001	transcribed_unprocessed_pseudogene	1.457	1.070-1.984	0.0168092
LINC01602	ENSG00000205293	lncRNA	1.461	1.071-1.993	0.0168102
TRGC2	ENSG00000227191	TR_C_gene	0.686	0.503-0.934	0.0168353
AK4P3	ENSG00000233381	processed_pseudogene	1.456	1.070-1.982	0.0168483
CHMP4BP1	ENSG00000258469	processed_pseudogene	1.460	1.070-1.992	0.0168563
ANAPC7	ENSG00000196510	protein_coding	1.459	1.070-1.988	0.0168696
TREX2	ENSG00000183479	protein_coding	1.460	1.070-1.990	0.0168701
PTH1R	ENSG00000160801	protein_coding	1.456	1.070-1.982	0.0168707
SLC1A1	ENSG00000106688	protein_coding	0.686	0.503-0.934	0.016896
FHL3	ENSG00000183386	protein_coding	1.458	1.070-1.987	0.016926
TIGD1	ENSG00000221944	protein_coding	1.462	1.070-1.997	0.0169297
AARS2	ENSG00000124608	protein_coding	1.456	1.070-1.983	0.0169348
POU3F3	ENSG00000198914	protein_coding	1.458	1.070-1.987	0.0169397
NEO1	ENSG00000067141	protein_coding	0.686	0.503-0.935	0.0169508
PPID	ENSG00000171497	protein_coding	0.686	0.503-0.935	0.016956
UBXN10	ENSG00000162543	protein_coding	0.685	0.502-0.934	0.0169598
SFTPD	ENSG00000133661	protein_coding	1.457	1.070-1.984	0.0169831
CGB7	ENSG00000196337	protein_coding	1.455	1.069-1.981	0.0170048
ZBTB20	ENSG00000181722	protein_coding	1.459	1.070-1.989	0.0170238
CACNA1B	ENSG00000148408	protein_coding	1.459	1.070-1.989	0.0170253
BIRC3	ENSG00000023445	protein_coding	0.686	0.503-0.935	0.017068
NRBF2P5	ENSG00000270427	processed_pseudogene	1.459	1.070-1.989	0.0170728
RWDD2A	ENSG00000013392	protein_coding	0.685	0.502-0.935	0.0170988
RPSAP17	ENSG00000226855	processed_pseudogene	0.686	0.503-0.935	0.0171028
THRAP3P1	ENSG00000227339	processed_pseudogene	1.457	1.069-1.985	0.0171086
LINC00954	ENSG00000228784	lncRNA	1.457	1.069-1.986	0.0171269
AGTPBP1	ENSG00000135049	protein_coding	0.687	0.505-0.935	0.0171326
GNA13	ENSG00000120063	protein_coding	0.686	0.503-0.935	0.0171553
CRLF1	ENSG00000006016	protein_coding	1.455	1.069-1.981	0.017159
GALM	ENSG00000143891	protein_coding	0.687	0.505-0.936	0.0171637
ST6GALNAC2	ENSG00000070731	protein_coding	1.457	1.069-1.986	0.0171839
CFAP100	ENSG00000163885	protein_coding	1.456	1.069-1.983	0.0171894
AC106782.5	ENSG00000274653	lncRNA	1.457	1.069-1.987	0.0172049
AC115522.1	ENSG00000268601	lncRNA	0.687	0.504-0.936	0.017208
ZNF561	ENSG00000171469	protein_coding	0.686	0.504-0.936	0.01722
AC020910.5	ENSG00000274104	lncRNA	0.687	0.505-0.936	0.0172525
ERCC5	ENSG00000134899	protein_coding	1.460	1.069-1.994	0.017261
AC119396.1	ENSG00000263264	protein_coding	1.458	1.069-1.988	0.0173064
AL731571.1	ENSG00000273599	lncRNA	1.455	1.068-1.982	0.0173394
DIPK1C	ENSG00000187773	protein_coding	1.456	1.068-1.984	0.0173706
AC090826.1	ENSG00000261821	lncRNA	1.455	1.068-1.981	0.0173789
NMU	ENSG00000109255	protein_coding	1.454	1.068-1.979	0.0173948
SHARPIN	ENSG00000179526	protein_coding	1.454	1.068-1.979	0.0173964
TRAV22	ENSG00000211802	TR_V_gene	0.685	0.502-0.936	0.0174093
CALB2	ENSG00000172137	protein_coding	1.461	1.069-1.997	0.0174141
TMEM35A	ENSG00000126950	protein_coding	1.455	1.068-1.983	0.0174177
MMP8	ENSG00000118113	protein_coding	1.453	1.068-1.977	0.0174269
RPS2P15	ENSG00000235440	processed_pseudogene	1.455	1.068-1.982	0.017431
IGKV3-11	ENSG00000241351	IG_V_gene	0.685	0.501-0.936	0.0174346
CARD9	ENSG00000187796	protein_coding	1.454	1.068-1.979	0.0174549
RUNDC3A	ENSG00000108309	protein_coding	1.456	1.068-1.985	0.0174576
SMIM10	ENSG00000184785	protein_coding	1.457	1.068-1.987	0.0174673
RPL5P34	ENSG00000234009	processed_pseudogene	0.686	0.503-0.936	0.0174709
PCP2	ENSG00000174788	protein_coding	1.455	1.068-1.983	0.0174816
U3	ENSG00000221044	snoRNA	1.457	1.068-1.986	0.0174834
CSNK1D	ENSG00000141551	protein_coding	1.452	1.068-1.975	0.017494
BTF3P6	ENSG00000233956	processed_pseudogene	1.455	1.068-1.983	0.0175389
MAD2L1	ENSG00000164109	protein_coding	0.688	0.506-0.937	0.0175796
LINC02731	ENSG00000204241	lncRNA	1.455	1.068-1.982	0.017585
SCP2	ENSG00000116171	protein_coding	0.688	0.506-0.937	0.017622
ZMYM5	ENSG00000132950	protein_coding	1.453	1.067-1.978	0.0176338
SYDE1	ENSG00000105137	protein_coding	1.452	1.067-1.977	0.0176615
CTF1	ENSG00000150281	protein_coding	1.454	1.067-1.981	0.0176764
IL17RB	ENSG00000056736	protein_coding	0.689	0.506-0.937	0.0176994
Metazoa_SRP	ENSG00000280502	misc_RNA	1.452	1.067-1.977	0.0177219
EIF1AX	ENSG00000173674	protein_coding	0.688	0.505-0.937	0.0177227
ZNF185	ENSG00000147394	protein_coding	1.454	1.067-1.981	0.017736
EHMT2	ENSG00000204371	protein_coding	1.454	1.067-1.981	0.0177374
AC139887.4	ENSG00000272588	lncRNA	1.453	1.067-1.979	0.0177449
AL390728.4	ENSG00000227671	transcribed_unprocessed_pseudogene	1.457	1.067-1.988	0.0177485
ZFHX2-AS1	ENSG00000157306	lncRNA	1.456	1.067-1.988	0.0177513
ASS1P2	ENSG00000223922	processed_pseudogene	1.452	1.067-1.977	0.017757
TMC5	ENSG00000103534	protein_coding	0.686	0.502-0.937	0.0177627
TCP1	ENSG00000120438	protein_coding	0.688	0.505-0.937	0.0178293
MXD1	ENSG00000059728	protein_coding	0.687	0.503-0.937	0.017846
AL158835.1	ENSG00000228021	lncRNA	1.454	1.067-1.981	0.0178625
RBPMS	ENSG00000157110	protein_coding	1.451	1.066-1.976	0.0178691
AP003108.2	ENSG00000256591	protein_coding	1.456	1.067-1.986	0.0178833
ALDH3B2	ENSG00000132746	protein_coding	1.451	1.066-1.974	0.0179187
XIAPP3	ENSG00000180152	processed_pseudogene	1.455	1.067-1.986	0.0179312
AC129926.1	ENSG00000265246	lncRNA	1.453	1.066-1.980	0.0179888
LINC01579	ENSG00000258754	lncRNA	1.453	1.066-1.981	0.0180088
AP001282.1	ENSG00000213252	processed_pseudogene	0.685	0.500-0.937	0.0180173
AC009549.1	ENSG00000270607	lncRNA	1.453	1.066-1.979	0.0180227
ABL2	ENSG00000143322	protein_coding	1.455	1.066-1.986	0.0180333
AC020907.4	ENSG00000271032	lncRNA	1.456	1.066-1.989	0.018034
IGFL1	ENSG00000188293	protein_coding	1.453	1.066-1.980	0.0180392
KLHL38	ENSG00000175946	protein_coding	1.451	1.066-1.975	0.0180419
AC079336.5	ENSG00000266718	lncRNA	1.452	1.066-1.977	0.0180532
ENDOV	ENSG00000173818	protein_coding	1.451	1.066-1.975	0.0180588
RPL32P3	ENSG00000251474	transcribed_unprocessed_pseudogene	1.453	1.066-1.982	0.0180631
ZSWIM7	ENSG00000214941	protein_coding	1.450	1.066-1.974	0.0180715
PI4KB	ENSG00000143393	protein_coding	1.451	1.066-1.975	0.0180882
RBMS3	ENSG00000144642	protein_coding	1.452	1.066-1.979	0.0180984
AC068888.1	ENSG00000257337	lncRNA	1.455	1.066-1.987	0.0181186
KBTBD8	ENSG00000163376	protein_coding	0.688	0.504-0.938	0.018131
FLJ12825	ENSG00000248265	lncRNA	1.451	1.066-1.977	0.0181396
TENT5C	ENSG00000183508	protein_coding	0.687	0.503-0.938	0.0181433
LINC01537	ENSG00000227467	lncRNA	1.452	1.066-1.978	0.0181529
NRM	ENSG00000137404	protein_coding	1.451	1.065-1.976	0.0181717
MYL3	ENSG00000160808	protein_coding	1.452	1.066-1.979	0.0181846
TTC7B	ENSG00000165914	protein_coding	1.451	1.065-1.977	0.0181847
TAF1	ENSG00000147133	protein_coding	1.452	1.065-1.978	0.0182057
RFX8	ENSG00000196460	protein_coding	1.452	1.065-1.980	0.0182109
PRNP	ENSG00000171867	protein_coding	1.452	1.065-1.978	0.018218
H3P39	ENSG00000259338	processed_pseudogene	0.690	0.507-0.939	0.0182389
PLAT	ENSG00000104368	protein_coding	1.450	1.065-1.974	0.0182506
PGGHG	ENSG00000142102	protein_coding	1.451	1.065-1.977	0.018266
AC026336.3	ENSG00000276122	lncRNA	1.453	1.065-1.981	0.0182882
SLC35D1	ENSG00000116704	protein_coding	0.689	0.505-0.939	0.0183018
HSPD1	ENSG00000144381	protein_coding	0.690	0.507-0.939	0.018368
PPM1N	ENSG00000213889	protein_coding	1.450	1.065-1.974	0.0183758
RAB7B	ENSG00000276600	protein_coding	1.449	1.065-1.973	0.0183959
MYPN	ENSG00000138347	protein_coding	0.690	0.506-0.939	0.0184221
ARHGAP10	ENSG00000071205	protein_coding	1.450	1.065-1.975	0.0184459
DACT3-AS1	ENSG00000245598	lncRNA	1.449	1.064-1.973	0.0184567
CCNA2	ENSG00000145386	protein_coding	0.690	0.506-0.939	0.0184759
OGFOD1	ENSG00000087263	protein_coding	0.690	0.507-0.940	0.0184896
MTG1	ENSG00000148824	protein_coding	1.450	1.064-1.976	0.018494
AC090505.1	ENSG00000234805	processed_pseudogene	1.454	1.065-1.984	0.0185043
POLR2B	ENSG00000047315	protein_coding	0.688	0.503-0.939	0.0185358
CEND1	ENSG00000184524	protein_coding	1.449	1.064-1.972	0.0185518
HAND2	ENSG00000164107	protein_coding	1.450	1.064-1.974	0.0185562
CRY2	ENSG00000121671	protein_coding	1.447	1.064-1.968	0.0185702
SEPTIN4	ENSG00000108387	protein_coding	1.448	1.064-1.972	0.018591
ATP8A2	ENSG00000132932	protein_coding	1.450	1.064-1.977	0.018594
PPP3CB-AS1	ENSG00000221817	lncRNA	1.448	1.064-1.970	0.0185998
MYH7B	ENSG00000078814	protein_coding	1.450	1.064-1.976	0.0186157
TMEM184C	ENSG00000164168	protein_coding	0.688	0.504-0.940	0.0186224
GALNT18	ENSG00000110328	protein_coding	1.451	1.064-1.978	0.0186302
SYT4	ENSG00000132872	protein_coding	1.450	1.064-1.975	0.0186463
PACRGL	ENSG00000163138	protein_coding	0.691	0.508-0.940	0.0186702
PCDH12	ENSG00000113555	protein_coding	1.449	1.064-1.973	0.0186797
MIR324	ENSG00000199053	miRNA	1.447	1.063-1.969	0.0186972
AP001107.1	ENSG00000245156	lncRNA	1.447	1.063-1.969	0.0187017
VIP	ENSG00000146469	protein_coding	1.451	1.064-1.979	0.01872
DENND2B	ENSG00000166444	protein_coding	1.448	1.064-1.972	0.0187227
DENND4B	ENSG00000198837	protein_coding	1.449	1.064-1.973	0.0187337
PLA2G12A	ENSG00000123739	protein_coding	0.690	0.506-0.940	0.0187351
GJC2	ENSG00000198835	protein_coding	1.450	1.064-1.976	0.0187532
AC005332.7	ENSG00000278740	lncRNA	1.451	1.064-1.979	0.0187891
AL133517.1	ENSG00000232450	transcribed_processed_pseudogene	1.448	1.063-1.973	0.0187895
IFNGR1	ENSG00000027697	protein_coding	0.691	0.508-0.941	0.0187977
AC245060.2	ENSG00000234630	lncRNA	1.447	1.063-1.970	0.0188205
KCNJ2-AS1	ENSG00000267365	lncRNA	0.690	0.506-0.940	0.0188397
GJA4	ENSG00000187513	protein_coding	1.447	1.063-1.971	0.0188441
MGAT4A	ENSG00000071073	protein_coding	0.690	0.506-0.940	0.0188508
TMEM105	ENSG00000185332	lncRNA	1.448	1.063-1.971	0.0189008
TMEM121	ENSG00000184986	protein_coding	1.447	1.063-1.969	0.0189011
AL592293.2	ENSG00000234297	processed_pseudogene	0.691	0.507-0.941	0.0189056
SPRR2D	ENSG00000163216	protein_coding	1.448	1.063-1.972	0.018911
MRPS36	ENSG00000134056	protein_coding	0.691	0.508-0.941	0.0189388
CCN2	ENSG00000118523	protein_coding	1.447	1.063-1.970	0.0189488
MADD	ENSG00000110514	protein_coding	1.448	1.063-1.972	0.0189689
VAV3	ENSG00000134215	protein_coding	0.690	0.507-0.941	0.0189726
PGAP3	ENSG00000161395	protein_coding	1.448	1.063-1.972	0.0190001
LRP5	ENSG00000162337	protein_coding	1.445	1.062-1.965	0.0190074
ATP6AP1	ENSG00000071553	protein_coding	1.444	1.062-1.964	0.0190537
ST7-AS1	ENSG00000227199	lncRNA	0.692	0.508-0.941	0.0190758
NRADDP	ENSG00000236409	transcribed_unitary_pseudogene	1.452	1.063-1.983	0.0190763
KMT2B	ENSG00000272333	protein_coding	1.445	1.062-1.967	0.0190845
RFFL	ENSG00000092871	protein_coding	0.691	0.507-0.941	0.0191326
SCYL2	ENSG00000136021	protein_coding	0.691	0.508-0.941	0.0191366
AC083906.3	ENSG00000250643	lncRNA	1.447	1.062-1.971	0.0191394
KBTBD11	ENSG00000176595	protein_coding	0.691	0.508-0.942	0.0191968
AL109615.2	ENSG00000231881	lncRNA	1.446	1.062-1.969	0.0192078
FAM66A	ENSG00000227888	lncRNA	1.446	1.062-1.969	0.0192093
MCF2L-AS1	ENSG00000235280	lncRNA	1.446	1.062-1.968	0.0192117
ISLR2	ENSG00000167178	protein_coding	1.446	1.062-1.970	0.0192424
AC135782.3	ENSG00000261546	lncRNA	1.446	1.062-1.970	0.0192439
COPS4	ENSG00000138663	protein_coding	0.690	0.506-0.941	0.0192631
PSMB9	ENSG00000240065	protein_coding	0.691	0.507-0.942	0.0192805
LAYN	ENSG00000204381	protein_coding	1.446	1.062-1.970	0.0192879
CELF3	ENSG00000159409	protein_coding	1.451	1.062-1.981	0.0192971
ESPNL	ENSG00000144488	protein_coding	1.446	1.062-1.970	0.0193193
DRG2	ENSG00000108591	protein_coding	1.444	1.061-1.963	0.0193339
C1GALT1C1L	ENSG00000223658	protein_coding	1.447	1.062-1.973	0.019339
GPR31	ENSG00000120436	protein_coding	0.690	0.506-0.942	0.0193694
METTL2A	ENSG00000087995	protein_coding	0.687	0.502-0.941	0.0194166
COL6A1	ENSG00000142156	protein_coding	1.443	1.061-1.962	0.0194211
ADAM1B	ENSG00000226469	unitary_pseudogene	1.444	1.061-1.965	0.0194241
CALCOCO2	ENSG00000136436	protein_coding	0.692	0.508-0.942	0.0194274
STK32C	ENSG00000165752	protein_coding	1.444	1.061-1.964	0.0194318
SLBP	ENSG00000163950	protein_coding	0.691	0.507-0.942	0.019432
SNRNP70	ENSG00000104852	protein_coding	1.444	1.061-1.964	0.0194333
LINC01778	ENSG00000223382	lncRNA	0.691	0.507-0.942	0.0194356
IGLON5	ENSG00000142549	protein_coding	1.445	1.061-1.967	0.0194504
TPR	ENSG00000047410	protein_coding	1.450	1.062-1.981	0.0194569
ARL6IP1P2	ENSG00000225355	processed_pseudogene	0.689	0.504-0.942	0.0194834
MGP	ENSG00000111341	protein_coding	1.445	1.061-1.968	0.0194876
AL590369.1	ENSG00000234789	lncRNA	1.444	1.061-1.965	0.0194882
LINC01393	ENSG00000225535	lncRNA	1.443	1.061-1.962	0.0195013
SLC44A4	ENSG00000204385	protein_coding	0.690	0.506-0.942	0.0195362
PTOV1	ENSG00000104960	protein_coding	1.445	1.061-1.967	0.0195406
MEF2B	ENSG00000213999	protein_coding	1.443	1.061-1.962	0.0195784
THAP12	ENSG00000137492	protein_coding	0.693	0.509-0.943	0.019602
HMGCR	ENSG00000113161	protein_coding	0.692	0.508-0.943	0.0196068
DKKL1	ENSG00000104901	protein_coding	1.447	1.061-1.973	0.0196237
ZNF101	ENSG00000181896	protein_coding	0.691	0.507-0.943	0.0196362
AL133338.1	ENSG00000260000	lncRNA	0.693	0.509-0.943	0.0196578
PRKAG2	ENSG00000106617	protein_coding	0.693	0.509-0.943	0.0196643
AC009779.3	ENSG00000258311	protein_coding	1.444	1.060-1.966	0.0196714
KRT8P2	ENSG00000258828	processed_pseudogene	1.444	1.060-1.967	0.0197443
AL158151.4	ENSG00000268707	lncRNA	1.447	1.061-1.975	0.0197584
BCL10	ENSG00000142867	protein_coding	0.692	0.508-0.943	0.0197797
TRIL	ENSG00000255690	protein_coding	1.443	1.060-1.964	0.0197945
IER5L	ENSG00000188483	protein_coding	1.442	1.060-1.962	0.0198254
DLAT	ENSG00000150768	protein_coding	0.693	0.509-0.944	0.0198649
ZNF687	ENSG00000143373	protein_coding	1.443	1.060-1.964	0.0198819
AL049795.1	ENSG00000224066	lncRNA	1.441	1.060-1.961	0.0198858
HHIPL1	ENSG00000182218	protein_coding	1.443	1.060-1.965	0.0199061
CENPW	ENSG00000203760	protein_coding	0.694	0.510-0.944	0.0199071
TEAD3	ENSG00000007866	protein_coding	1.442	1.059-1.962	0.0199376
FBXO39	ENSG00000177294	protein_coding	1.444	1.060-1.969	0.0199477
FAM166A	ENSG00000188163	protein_coding	1.443	1.060-1.964	0.019956
PODN	ENSG00000174348	protein_coding	1.443	1.059-1.965	0.019983
CHRNA3	ENSG00000080644	protein_coding	1.445	1.060-1.970	0.0199867
AL032819.2	ENSG00000279930	TEC	1.442	1.059-1.963	0.0199878
SNORD88A	ENSG00000221241	snoRNA	1.446	1.060-1.974	0.0199966
RPL26P29	ENSG00000234806	processed_pseudogene	1.444	1.060-1.968	0.0199972
NDC1	ENSG00000058804	protein_coding	0.693	0.508-0.944	0.0200014
ELOVL4	ENSG00000118402	protein_coding	1.443	1.059-1.966	0.0200089
SNED1	ENSG00000162804	protein_coding	1.442	1.059-1.962	0.0200186
RPL7AP64	ENSG00000213876	processed_pseudogene	1.441	1.059-1.961	0.020031
RN7SL535P	ENSG00000239419	misc_RNA	1.445	1.060-1.970	0.0200409
PHLDB1	ENSG00000019144	protein_coding	1.441	1.059-1.961	0.0200751
AL354740.1	ENSG00000225339	lncRNA	1.444	1.059-1.968	0.0200902
MIR3174	ENSG00000265871	miRNA	1.445	1.059-1.971	0.0200938
AL008582.1	ENSG00000273424	lncRNA	1.441	1.059-1.962	0.020119
AC009120.3	ENSG00000260884	lncRNA	1.441	1.059-1.961	0.0201281
SMAD1	ENSG00000170365	protein_coding	0.693	0.508-0.944	0.0201293
SPA17	ENSG00000064199	protein_coding	0.694	0.510-0.944	0.0201359
GNG3	ENSG00000162188	protein_coding	1.441	1.059-1.962	0.0201523
CCDC84	ENSG00000186166	protein_coding	1.445	1.059-1.971	0.020156
AC132872.1	ENSG00000260563	lncRNA	1.443	1.059-1.967	0.0201619
CYP26A1	ENSG00000095596	protein_coding	1.442	1.059-1.964	0.0201672
AC139720.1	ENSG00000249806	lncRNA	0.691	0.506-0.944	0.0202017
S100A11	ENSG00000163191	protein_coding	1.445	1.059-1.972	0.0202033
LINC02044	ENSG00000243795	lncRNA	0.692	0.508-0.944	0.0202076
EXOSC10	ENSG00000171824	protein_coding	0.692	0.508-0.944	0.0202199
AL022322.1	ENSG00000272720	lncRNA	1.445	1.059-1.972	0.0202382
ALOX12P2	ENSG00000262943	transcribed_unprocessed_pseudogene	1.442	1.059-1.965	0.0202563
AC092118.1	ENSG00000187185	lncRNA	1.442	1.059-1.965	0.0202724
DHX15	ENSG00000109606	protein_coding	0.693	0.509-0.945	0.0202815
SYNGR1	ENSG00000100321	protein_coding	1.441	1.058-1.961	0.0202851
STAT3	ENSG00000168610	protein_coding	0.693	0.508-0.944	0.0202963
AC025171.4	ENSG00000272144	lncRNA	1.444	1.059-1.968	0.0203083
NAXD	ENSG00000213995	protein_coding	1.440	1.058-1.960	0.0203278
HSPG2	ENSG00000142798	protein_coding	1.440	1.058-1.960	0.0203363
AL592546.2	ENSG00000234393	lncRNA	0.695	0.510-0.945	0.020339
GPAM	ENSG00000119927	protein_coding	0.695	0.511-0.945	0.0203542
RTL8B	ENSG00000212747	protein_coding	1.440	1.058-1.960	0.0203703
FABP4	ENSG00000170323	protein_coding	1.443	1.058-1.967	0.0203788
AC036103.1	ENSG00000261002	lncRNA	1.443	1.058-1.968	0.0204117
LIPA	ENSG00000107798	protein_coding	0.690	0.505-0.944	0.0204366
MLH3	ENSG00000119684	protein_coding	1.443	1.058-1.967	0.0204458
SERPING1	ENSG00000149131	protein_coding	1.440	1.058-1.959	0.0204652
TNS2	ENSG00000111077	protein_coding	1.440	1.058-1.959	0.0204679
MIR6797	ENSG00000276926	miRNA	1.440	1.058-1.961	0.0204984
AC004039.1	ENSG00000230612	lncRNA	1.440	1.058-1.961	0.0205095
AL009178.2	ENSG00000269155	lncRNA	1.442	1.058-1.965	0.0205113
PTPN12	ENSG00000127947	protein_coding	1.441	1.058-1.962	0.0205209
FABP3	ENSG00000121769	protein_coding	1.440	1.058-1.961	0.0205584
FXYD6	ENSG00000137726	protein_coding	1.440	1.058-1.960	0.0205588
KC877373.1	ENSG00000243537	processed_pseudogene	0.694	0.510-0.945	0.0205687
HAND2-AS1	ENSG00000237125	lncRNA	1.442	1.058-1.967	0.0205766
AL161733.1	ENSG00000236658	lncRNA	1.442	1.058-1.965	0.0206048
CALY	ENSG00000130643	protein_coding	1.440	1.058-1.962	0.0206156
AP001189.3	ENSG00000254810	lncRNA	1.439	1.057-1.959	0.0206183
ITGA10	ENSG00000143127	protein_coding	1.440	1.058-1.962	0.0206208
AC138466.5	ENSG00000279640	TEC	1.441	1.058-1.965	0.0206225
AC021752.1	ENSG00000273674	lncRNA	0.694	0.509-0.946	0.0206655
AL645608.8	ENSG00000273443	lncRNA	1.440	1.057-1.960	0.0206674
SAMD13	ENSG00000203943	protein_coding	0.695	0.510-0.946	0.0206804
AC020978.7	ENSG00000263276	lncRNA	1.445	1.058-1.973	0.0206831
AC127024.4	ENSG00000265791	lncRNA	1.443	1.058-1.969	0.0207297
EPS8L1	ENSG00000131037	protein_coding	1.438	1.057-1.957	0.0207443
AP001160.4	ENSG00000269463	lncRNA	1.443	1.057-1.969	0.0207578
PTRH1	ENSG00000187024	protein_coding	1.443	1.057-1.969	0.0207735
COL18A1	ENSG00000182871	protein_coding	1.438	1.057-1.956	0.0207819
TEKT5	ENSG00000153060	protein_coding	0.695	0.511-0.946	0.0207857
MALAT1	ENSG00000251562	lncRNA	1.444	1.057-1.971	0.0208296
AC132872.4	ENSG00000280407	TEC	1.438	1.057-1.956	0.0208308
GGT7	ENSG00000131067	protein_coding	1.440	1.057-1.963	0.0208412
SPOCK1	ENSG00000152377	protein_coding	1.439	1.057-1.960	0.0208658
AL008729.1	ENSG00000215022	lncRNA	1.442	1.057-1.966	0.0208673
SERPINA5	ENSG00000188488	protein_coding	1.440	1.057-1.962	0.0208842
ALOX15P1	ENSG00000274114	transcribed_unprocessed_pseudogene	1.441	1.057-1.966	0.0209117
NPIPB11	ENSG00000254206	protein_coding	1.436	1.056-1.954	0.0209592
RPL7AP11	ENSG00000242445	processed_pseudogene	1.441	1.057-1.965	0.0209692
RGL4	ENSG00000159496	protein_coding	1.437	1.056-1.956	0.0209714
AL590326.1	ENSG00000279140	TEC	1.439	1.057-1.961	0.0209722
THPO	ENSG00000090534	protein_coding	1.439	1.056-1.960	0.02104
RNU6-850P	ENSG00000252743	snRNA	1.440	1.056-1.963	0.0210416
PRDM15	ENSG00000141956	protein_coding	1.436	1.056-1.954	0.0210492
AGAP5	ENSG00000172650	protein_coding	1.439	1.056-1.959	0.0210537
CFAP65	ENSG00000181378	protein_coding	1.436	1.056-1.953	0.0210648
ATP2B1	ENSG00000070961	protein_coding	0.695	0.510-0.947	0.0210766
TMEM108	ENSG00000144868	protein_coding	1.437	1.056-1.956	0.0210833
SLCO4A1-AS1	ENSG00000232803	lncRNA	1.437	1.056-1.955	0.0210834
TEN1-CDK3	ENSG00000261408	protein_coding	1.440	1.056-1.963	0.0210938
TSPYL2	ENSG00000184205	protein_coding	1.438	1.056-1.957	0.0211195
LRRC19	ENSG00000184434	protein_coding	0.696	0.511-0.947	0.0211583
RHOD	ENSG00000173156	protein_coding	1.437	1.056-1.956	0.0211732
AL049780.3	ENSG00000279594	TEC	1.441	1.056-1.967	0.0212165
ARHGEF4	ENSG00000136002	protein_coding	1.436	1.056-1.954	0.0212305
COL6A2	ENSG00000142173	protein_coding	1.435	1.055-1.952	0.021239
AGTR1	ENSG00000144891	protein_coding	1.439	1.056-1.961	0.0212553
DZIP1	ENSG00000134874	protein_coding	1.439	1.056-1.961	0.0212669
H19	ENSG00000130600	lncRNA	1.440	1.056-1.963	0.0212908
KRT8	ENSG00000170421	protein_coding	1.436	1.055-1.955	0.0213155
AL359091.3	ENSG00000272696	lncRNA	1.437	1.055-1.958	0.0213264
Z69706.1	ENSG00000268836	lncRNA	1.440	1.056-1.963	0.0213327
AC011815.1	ENSG00000268573	lncRNA	0.696	0.511-0.948	0.0213466
FAM198B-AS1	ENSG00000248429	lncRNA	1.435	1.055-1.953	0.0213587
UBE2Q1	ENSG00000160714	protein_coding	1.439	1.056-1.963	0.0213732
RASGRF2	ENSG00000113319	protein_coding	1.437	1.055-1.957	0.0213785
PXMP2	ENSG00000176894	protein_coding	0.695	0.510-0.947	0.0213831
MYADM	ENSG00000179820	protein_coding	1.436	1.055-1.954	0.0214069
FTSJ1	ENSG00000068438	protein_coding	1.437	1.055-1.958	0.0214257
SV2A	ENSG00000159164	protein_coding	1.437	1.055-1.957	0.0214287
RGS5	ENSG00000232995	lncRNA	1.439	1.055-1.963	0.0214656
AEBP1	ENSG00000106624	protein_coding	1.435	1.055-1.953	0.0214672
ASF1B	ENSG00000105011	protein_coding	0.694	0.509-0.948	0.0215029
POU5F1P3	ENSG00000235602	processed_pseudogene	1.438	1.055-1.961	0.0215291
CA6	ENSG00000131686	protein_coding	1.437	1.055-1.958	0.021552
AFAP1-AS1	ENSG00000272620	lncRNA	1.435	1.055-1.953	0.0215799
IGKV2-24	ENSG00000241294	IG_V_gene	0.695	0.509-0.948	0.0216459
TBXA2R	ENSG00000006638	protein_coding	1.433	1.054-1.948	0.0216471
ZCCHC12	ENSG00000174460	protein_coding	1.436	1.054-1.957	0.0216593
SMARCA1	ENSG00000102038	protein_coding	1.436	1.054-1.956	0.0217163
IGFL1P1	ENSG00000268879	unprocessed_pseudogene	1.437	1.054-1.959	0.0217207
VGF	ENSG00000128564	protein_coding	1.438	1.054-1.960	0.0217221
[truncated: 54,495 more rows]
