# Supplementary material for: High Expression of FCRLB Predicts Poor Prognosis in Patients With Colorectal Cancer
Source: Front Genet. 2022 Jun 16;13:882307. doi: 10.3389/fgene.2022.882307 (PMC9244534; doi:10.3389/fgene.2022.882307)
Supplement: Supplementary file 9 [file DataSheet1.CSV]

id	logFC	AveExpr	t	P.Value	adj.P.Val	B	Gene.Symbol
207502_at	-7.82712286453878	2.13506649737773	-9.66143758337672	7.25214426321477e-16	1.21465358470777e-12	25.5908313619912	GUCA2B
206784_at	-6.98507438122501	4.20126592013626	-7.5020261138113	3.02701510735633e-11	5.77585135801131e-09	15.305420331208	AQP8
220026_at	-6.89914525161577	5.32431073600955	-4.93640986730333	3.30883664520655e-06	5.69954956912849e-05	4.14899352444338	CLCA4
220834_at	-6.32062243927969	5.34024469443779	-5.26009863514095	8.60217103711694e-07	1.90970730800443e-05	5.43448112938427	MS4A12
205950_s_at	-6.25837372474335	6.43348059534408	-6.82923725368693	7.49056825994396e-10	7.01321900313014e-08	12.2070592258335	CA1
214142_at	-6.24271557862791	6.39449606013413	-4.63646822127221	1.10662279226143e-05	0.000149607461619272	3.00125920456222	ZG16
229230_at	-6.04870102156063	2.56508799456605	-7.07227696210355	2.3730756280086e-10	3.03150356072895e-08	13.3164308861322	SLC51A
214974_x_at	5.9794949716391	7.80521990239515	7.01041440070455	3.18321209024275e-10	3.59173541401123e-08	13.032898160274	CXCL5
227140_at	5.85885241213849	9.2515798601739	13.3991522380646	8.63688435152292e-24	1.30192394714856e-19	43.1430169101695	INHBA
207080_s_at	-5.8063671953251	2.75611717213042	-8.15751580489211	1.2437606454677e-12	5.06714809994059e-10	18.3910834513728	PYY
207003_at	-5.80582791517586	6.06149539238932	-8.03649863301829	2.25062930258715e-12	7.21829491642526e-10	17.8176397354243	GUCA2A
209752_at	5.61222075969892	8.58584264435286	4.12074557895053	7.96005818686377e-05	0.000730754671795276	1.13720135223218	REG1A
207245_at	-5.59680219448481	6.53949544957388	-4.05333407517156	0.000101959602841334	0.000895307819505386	0.904623477319094	UGT2B17
206149_at	-5.45363246264688	4.93922314850795	-4.65377058935883	1.03334998734486e-05	0.000141735374970304	3.06625973805229	CHP2
206209_s_at	-5.21342854532951	5.64448360503115	-6.41915631747619	5.05788399762362e-09	3.35143013992057e-07	10.3657657987384	CA4
206422_at	-5.1550312228113	4.04982792847239	-4.82427056412308	5.22152682971406e-06	8.25045025483331e-05	3.71477732289578	GCG
204697_s_at	-5.10082985384955	5.57176475880165	-6.5410823664812	2.87860438953793e-09	2.05649680416563e-07	10.908864828645	CHGA
212942_s_at	5.0372943572204	8.59245517698379	11.6338673681809	4.22161184806065e-20	3.18182884988331e-16	34.9945075052228	CEMIP
206262_at	-5.0061081151162	6.48041479295836	-4.34963095025005	3.37234708933047e-05	0.000367568763735123	1.94647899138293	ADH1C
220276_at	-5.00077151679188	0.972080475049634	-7.9093678021657	4.18951714649853e-12	1.28883227482283e-09	17.2168760740157	RERGL
220723_s_at	-4.93842670057007	3.49667266143216	-6.8083196012484	8.26477109103758e-10	7.41639060164332e-08	12.1121690891166	CWH43
219669_at	-4.90719165336318	5.23456049982772	-7.74027652657212	9.54616302562848e-12	2.25750036137427e-09	16.4207448669865	CD177
217562_at	-4.84797744782279	1.34995270662781	-5.63562697349639	1.71108163408621e-07	5.10749397073574e-06	6.98062474718687	BRINP3
214598_at	-4.84292032357924	3.30031624738861	-5.86816132647162	6.13810804035347e-08	2.31894337344081e-06	7.96450857218505	CLDN8
206143_at	-4.74584776659382	8.34958301984533	-3.45129360042462	0.000827998313118719	0.00469496733413408	-1.04703291032308	SLC26A3
204475_at	4.7238568875584	9.60162009724215	6.79597565588224	8.75828627986527e-10	7.81197676820645e-08	12.0562183637657	MMP1
205815_at	4.71717373975609	7.68021642695574	3.58052478873536	0.000537954284997644	0.00333571488772295	-0.647936935191057	REG3A
206349_at	-4.70851842369843	-0.354265458730808	-9.86551080439547	2.62877400422833e-16	6.33914891704527e-13	26.5711416343016	LGI1
228885_at	-4.58918317989467	3.89492970609223	-8.62150168512293	1.26502145592838e-13	7.62757337066576e-11	20.6012679510961	MAMDC2
230830_at	-4.43096823548416	4.18076694518894	-5.2711403872715	8.20956211237652e-07	1.83709654768341e-05	5.47913449033482	SLC51B
1552296_at	-4.39146633864947	2.47093328453409	-7.37319994637883	5.62997415775867e-11	9.22459026674502e-09	14.7058696968235	BEST4
227475_at	4.3807027398997	9.21763451795221	8.32694187727924	5.40919869027635e-13	2.39818414874193e-10	19.1962038275476	FOXQ1
224412_s_at	-4.37130188723716	5.11032032797131	-6.77993440239331	9.44344235036774e-10	8.3245877186809e-08	11.9835604081133	TRPM6
204719_at	-4.35795775520205	5.22531224969224	-7.32942566296651	6.94731059698284e-11	1.0713382908966e-08	14.5027591908167	ABCA8
205828_at	4.3379910151374	8.75106430649503	5.94791527437349	4.30081897006626e-08	1.70158911167398e-06	8.30624237469248	MMP3
209612_s_at	-4.33648976871631	6.16440880540321	-4.78289971665265	6.16974439741069e-06	9.42276869772732e-05	3.55610375250363	ADH1B
220435_at	-4.29857844163117	2.03625234937149	-6.62470746810863	1.95150185643281e-09	1.48570398908425e-07	11.2835582587018	SLC30A10
205433_at	-4.26607243041417	3.67055371832671	-5.25706720620358	8.71313269174046e-07	1.92020120168561e-05	5.42223083035524	BCHE
238143_at	-4.25727952957408	6.70987100664782	-4.23763408511826	5.15168553928683e-05	0.000513261783339125	1.5467654313877	LYPD8
206294_at	-4.24384418569652	2.43345439876534	-5.90523937534096	5.20383571606532e-08	2.00108723428491e-06	8.12311958195883	HSD3B2
228504_at	-4.24120776873091	3.78152555553655	-6.74731962699725	1.10042910603691e-09	9.36129607745427e-08	11.8360143938795	SCN7A
203296_s_at	-4.17730947993466	3.36273514264186	-6.37306296172454	6.25285367448914e-09	3.8948560450103e-07	10.1614798552721	ATP1A2
202859_x_at	4.04374045098322	10.8523395990363	7.20382794086365	1.26773142391512e-10	1.72160211568437e-08	13.9218220737802	CXCL8
230595_at	-4.04265352992818	2.66254383510892	-6.40653550232836	5.36059842846202e-09	3.498080550244e-07	10.3097730328398	PGM5-AS1
205464_at	-4.03062631391932	3.24251569118721	-5.41416004489905	4.46339810005354e-07	1.10585987952391e-05	6.06205007089288	SCNN1B
219728_at	-4.02027645992699	2.72093588241545	-4.9085355810419	3.70808440339427e-06	6.28747629884874e-05	4.04050641033708	MYOT
203908_at	-4.0021204941744	7.02914672379176	-6.21724301263172	1.27533721141426e-08	6.7038258189713e-07	9.47526910224166	SLC4A4
202992_at	-3.99561353284308	5.13504623070737	-4.44483364006694	2.34041592029928e-05	0.000273483950252647	2.29170493625552	C7
223623_at	-3.98665107343206	3.33525945468075	-5.31613420148541	6.78316205565745e-07	1.57065107261107e-05	5.66161650977198	C2orf40
219948_x_at	-3.94071435102018	5.15934309358442	-4.32349991902327	3.72496019780189e-05	0.000398227305118196	1.85259138861963	UGT2A3
210198_s_at	-3.93236936193541	3.54429056879889	-6.27923500233813	9.61211745057824e-09	5.42670630898938e-07	9.7474468663312	PLP1
220645_at	-3.93047714991484	5.4581324727491	-3.53580059435806	0.000625274452436786	0.00375009043964819	-0.787330919137429	NXPE4
237802_at	-3.91835032741798	1.88190851211374	-6.25926131693871	1.05302210190161e-08	5.8572897284372e-07	9.65963053099399	XKR4
229831_at	-3.89959042203787	4.7433161669258	-5.71904214942881	1.18704569523387e-07	3.90688358295968e-06	7.33136354615945	CNTN3
238021_s_at	3.89662131709165	7.58645403424089	7.06705377139694	2.43272838782004e-10	3.05591230983328e-08	13.2924623188655	CRNDE
202888_s_at	-3.88773188035894	7.1427102185898	-6.53357904241896	2.98052527158301e-09	2.10931633539166e-07	10.8753311568398	ANPEP
1564323_at	-3.87550201532885	3.68568782755691	-7.46723716070413	3.58013840149865e-11	6.74587578302384e-09	15.1432562235399	LOC101928405
213921_at	-3.87463911514479	3.83199814433904	-6.67376461628793	1.55239356428372e-09	1.21879065562567e-07	11.5041662379161	SST
235849_at	-3.8743638898303	5.52467138505084	-5.373143483756	5.32006077782774e-07	1.27698401536585e-05	5.89402528690778	SCARA5
242601_at	-3.83145615005839	6.72143569322153	-3.43822822600467	0.000864393425595452	0.0048691578839409	-1.0867500831074	HEPACAM2
207392_x_at	-3.77070889323871	6.91565127900139	-6.14000302393839	1.81124930831077e-08	8.72293037491263e-07	9.13772445441472	UGT2B15
209955_s_at	3.75746269255813	7.18711066396807	6.16205974826098	1.63888272341159e-08	8.00924935264421e-07	9.23393227440047	FAP
204855_at	3.75700178823916	7.80288166278544	4.51512422244337	1.78192541189297e-05	0.000218557718949346	2.54972820287853	SERPINB5
222943_at	-3.74128707655053	4.67659978993527	-5.68366978270753	1.38655066367273e-07	4.40018204299004e-06	7.18232433312119	GBA3
222549_at	3.73844516773619	8.39388334880223	7.74738645321276	9.22190989073927e-12	2.25750036137427e-09	16.4541484820149	CLDN1
204607_at	-3.70810594534554	7.99304164151366	-3.20497166319651	0.00182916168650643	0.00880919593047858	-1.77577438936597	HMGCS2
210107_at	-3.69175964806676	8.98100032835315	-2.53713593739076	0.0127714543358591	0.0400659526865225	-3.52553991114192	CLCA1
207251_at	-3.66632349064897	2.54575941943542	-5.87766225524503	5.88406500351135e-08	2.23980797633662e-06	8.00510733861302	MEP1B
1558324_a_at	-3.65172157769815	3.60535003519116	-6.39857941996496	5.56055249127256e-09	3.55168509548486e-07	10.2744976530724	TMEM72
219434_at	3.65107268763647	6.07561095838528	5.38852185584411	4.98150297605292e-07	1.20771101962334e-05	5.95694386203519	TREM1
206561_s_at	-3.62846470639311	6.8655028863649	-4.56610713603223	1.45997003691874e-05	0.000187077676274205	2.73850946037128	AKR1B10
223551_at	-3.62801306452434	7.06731961339111	-6.44725960971159	4.44315938536891e-09	3.03059658710638e-07	10.4906006544014	PKIB
207317_s_at	-3.62121431251075	3.16270477859468	-4.55930936282851	1.49939288684519e-05	0.000190572077371875	2.71325996579653	CASQ2
228232_s_at	-3.61777233658121	5.46999937404948	-4.89576518618495	3.90630354796087e-06	6.52088811538894e-05	3.9909255356281	VSIG2
209301_at	-3.60559420617954	8.66834844195476	-5.80687705608013	8.05634743875122e-08	2.85445316521741e-06	7.70336910381515	CA2
217546_at	-3.57442449083509	5.26661114005965	-4.01520750955664	0.000117152266534167	0.00100395296517114	0.774278334058886	MT1M
207051_at	-3.55370949441025	4.55412604216591	-6.7292189384305	1.19780516249112e-09	9.99385398246415e-08	11.7542343865103	SLC17A4
219799_s_at	-3.54210923555499	6.99416977174069	-6.7574303599494	1.04949141695628e-09	9.07374197506451e-08	11.8817282655506	DHRS9
231773_at	-3.538862163477	3.88261934789938	-4.32784651655121	3.66393908517645e-05	0.000392818049572901	1.86818227974915	ANGPTL1
206340_at	-3.53422554018563	3.8331003800254	-4.92941910640436	3.40484439775087e-06	5.838978890978e-05	4.12175127784822	NR1H4
228547_at	-3.53050475140909	2.91292568361673	-7.20393576770299	1.26707847848616e-10	1.72160211568437e-08	13.9223196113628	NRXN1
207850_at	3.52105980128619	8.56887242975925	7.66636992590596	1.36667093763683e-11	3.07480562894591e-09	16.0739155646845	CXCL3
226777_at	3.51255267902629	6.88422271477903	6.01601591761401	3.16923810461792e-08	1.36105684299175e-06	8.5996926068434	ADAM12
229288_at	-3.50925686507527	3.59197506466446	-4.96542517587669	2.93777305898097e-06	5.17941416269931e-05	4.26230571710609	EPHA7
206664_at	-3.49922313051652	5.4835605668411	-3.05629099283596	0.00289516465600946	0.0126132115678285	-2.19461465266293	SI
207504_at	-3.49117302286588	3.95147354260188	-8.76491006585173	6.22281731240017e-14	4.93698674563791e-11	21.2872885474399	CA7
236308_at	-3.48090965033706	2.86332956782654	-6.05635603827679	2.64313514758834e-08	1.16840525556442e-06	8.77421980125645	VSTM2A
230788_at	-3.47503613515516	3.71893768608785	-5.2943561653924	7.44037805040317e-07	1.69676639533703e-05	5.57318617144587	GCNT2
203240_at	-3.44905008392312	9.00216468822083	-3.58795546651752	0.000524614241722	0.00326695292813753	-0.624647928205102	FCGBP
205478_at	-3.4080806022247	1.65278443096031	-4.29065569883693	4.21878816116734e-05	0.000438882075510259	1.73512208025893	PPP1R1A
220786_s_at	-3.40737671166737	3.58985864164732	-3.83203589183162	0.000225722234297709	0.00168109533587138	0.160401790872178	SLC38A4
227419_x_at	-3.40197046135412	3.10251035129723	-4.42564876566104	2.52012816834316e-05	0.000290876049078138	2.22174019552821	PLAC9
209842_at	-3.39362338578089	2.50269359822447	-7.26064358003929	9.66076403504553e-11	1.4277093829831e-08	14.1842724180101	SOX10
224959_at	-3.39193704941357	9.12874442588172	-5.83103794887182	7.23836089811312e-08	2.64191409632342e-06	7.80616829728614	SLC26A2
206199_at	-3.36081667805068	9.3157625538703	-3.59842557190992	0.000506348035878846	0.00316972188240769	-0.591770514694288	CEACAM7
239010_at	3.35657309963509	3.84207515492062	6.6621079206735	1.63921159356621e-09	1.26715259289318e-07	11.4516939226449	DUXAP10
203980_at	-3.35415237561735	5.34095762897495	-3.19171819638667	0.00190672327394266	0.00909843198208662	-1.81376385426218	FABP4
225681_at	3.32518395546726	9.98253800723098	6.40528409269525	5.39157176120876e-09	3.50312727277848e-07	10.3042234444022	CTHRC1
206941_x_at	-3.31632111556171	2.06418546404337	-5.23824142835507	9.43422492356504e-07	2.05211409087763e-05	5.34624058581363	SEMA3E
230087_at	-3.29598064366428	4.112364123884	-7.77007955817263	8.2584846200472e-12	2.10997283326426e-09	16.5608081416591	PRIMA1
211122_s_at	3.27994780580845	6.77064847619543	4.18886493733954	6.18272630862772e-05	0.00059857685533882	1.3749259223443	CXCL11
222722_at	-3.26504640462928	5.4664254166703	-4.16771570931158	6.689088821425e-05	0.000635358064865535	1.30083066641958	OGN
206577_at	-3.26324603560088	5.05144875466757	-3.55352203681802	0.000589183344994211	0.00357830368349828	-0.732257937477399	VIP
206121_at	-3.26229261772556	4.1582087075927	-7.54676306119439	2.43877606075931e-11	4.91874095253249e-09	15.514226402044	AMPD1
230924_at	-3.26081089678027	3.10492623592951	-4.93588312927544	3.31597782415131e-06	5.69954956912849e-05	4.14694008954912	TTLL6
206898_at	-3.25513343100535	4.05755678856748	-5.63750045766358	1.69713178859022e-07	5.07590567087479e-06	6.98847443174395	CDH19
212730_at	-3.24316332025233	6.68187983518065	-5.74778841529856	1.04592649483837e-07	3.48041853933632e-06	7.45281330872923	SYNM
211224_s_at	-3.22544777567433	2.28694946565956	-5.97009039306044	3.89442390011732e-08	1.5696402639136e-06	8.40163187094043	ABCB11
205861_at	-3.21707587819353	3.86778447475384	-6.86444613390132	6.3463268897081e-10	6.21198256723765e-08	12.3669982059193	SPIB
207249_s_at	-3.21562552928145	2.79778353103469	-3.26267452201811	0.00152456083629869	0.00760715989618223	-1.60890465069307	SLC28A2
209875_s_at	3.20352215051617	9.78533775734438	4.16946659339506	6.64569952673851e-05	0.000631634770908299	1.30695498909615	SPP1
225575_at	-3.20110494190972	5.11739180328509	-5.49390774627705	3.1668273765267e-07	8.47899749089938e-06	6.3906460231306	LIFR
236860_at	-3.19909371527526	2.83345469776647	-4.16681829282283	6.71143341005769e-05	0.000637079012740615	1.29769232971666	NPY6R
1558795_at	-3.19637744333731	0.798005354499061	-4.53142526620417	1.67216152266381e-05	0.000208487698863807	2.60994017163346	RP3-525N10.2
204580_at	3.19572550168034	10.6792297328463	8.98432998419782	2.09748159499466e-14	2.1078291708633e-11	22.3387789131721	MMP12
220303_at	-3.19198375054198	3.81052758655187	-4.89366424573671	3.9398867544483e-06	6.56241468912195e-05	3.9827760212175	PDZD3
209470_s_at	-3.18963320023288	3.28970858098592	-5.2408492396522	9.3309620081235e-07	2.03258556807014e-05	5.35675809968038	GPM6A
207432_at	-3.17906397633502	4.69322122923421	-5.17018069943987	1.25612226074465e-06	2.60093227451441e-05	5.07276983421403	BEST2
220267_at	-3.17877535791947	3.03822497929499	-7.73625677582227	9.73447814046221e-12	2.25750036137427e-09	16.4018623237125	KRT24
204818_at	-3.17445929876315	6.5850326579969	-3.87448699238771	0.000194226822044576	0.00149224012003055	0.300825989156524	HSD17B2
206336_at	3.16016229278668	6.32048241854493	6.1979084604391	1.39261518343615e-08	7.06810817343989e-07	9.39060928377995	CXCL6
229070_at	-3.16011308055917	7.00914014173314	-5.59560558801717	2.03745409003149e-07	5.90626595252591e-06	6.81324969101042	ADTRP
205697_at	-3.15591246758338	3.42285217888803	-5.67341794633362	1.45029014611929e-07	4.51687472367812e-06	7.13921318400588	SCGN
202222_s_at	-3.13028445391128	6.44928565556743	-4.38868536600143	2.90467711172598e-05	0.000326510833573135	2.087501246313	DES
220421_at	-3.12548181949626	5.03195497485929	-3.38495906475318	0.00102895010246954	0.0055873176673724	-1.24746439300068	BTNL8
223969_s_at	-3.0847609893276	6.29653047083409	-2.87821250681956	0.00492020883108541	0.0190599547606625	-2.67464489101117	RETNLB
215047_at	-3.07713589404187	2.25660677848517	-3.45048393742377	0.000830211103418777	0.00470473765899799	-1.0494975921642	TRIM58
230135_at	-3.04378209004284	4.62586411668497	-4.89199901595408	3.96670464752626e-06	6.59251442743229e-05	3.97631810072145	HHIP
223597_at	-3.0436237260667	8.02574614941243	-2.72765001247543	0.00757298534560927	0.0268600426116974	-3.06156872317474	ITLN1
244370_at	-3.04251432668586	2.45061664156749	-4.97070235547209	2.87478853725861e-06	5.08025350652243e-05	4.28295630272893	KIAA2022
204351_at	3.03962598870394	10.8954310988202	6.22107415185732	1.25328274363806e-08	6.67561274826857e-07	9.49205747392884	S100P
209735_at	-3.03791602516783	4.91296629747771	-8.09706328934719	1.67294080725684e-12	6.19368164003608e-10	18.104445441582	ABCG2
228195_at	-3.01521404314208	5.61258122211451	-8.07382198712497	1.87471384743224e-12	6.42259921277128e-10	17.9943414833693	C2orf88
229916_at	-3.00753894975643	1.5543780255393	-5.29671418724256	7.36631470503922e-07	1.68497462615723e-05	5.58275151610537	ENPP6
220376_at	-3.00415202798024	6.68359016655796	-4.73053772473874	7.61201460774084e-06	0.000111077936299211	3.3564732650236	LRRC19
210549_s_at	-3.00255384303577	2.1827412259899	-4.8951839172345	3.91556706339516e-06	6.52912145062153e-05	3.98867059438548	CCL23
207200_at	-3.00000310798307	2.47623522162375	-3.60515449659466	0.000494928295955638	0.00312156867499385	-0.570602452901094	OTC
203001_s_at	-2.99788556902193	4.86981749605859	-5.75295541638234	1.02237067335438e-07	3.40956095799645e-06	7.47467434045075	STMN2
202037_s_at	-2.97854403381797	4.94668858675021	-5.02688808909404	2.28070285853695e-06	4.20285023100074e-05	4.50361267426894	SFRP1
209687_at	-2.97592289900785	7.35141034860185	-5.11910708918447	1.5552041028031e-06	3.1009453234992e-05	4.8688664228355	CXCL12
229802_at	2.9753454695688	7.02869182648183	7.23831064649831	1.07505338628689e-10	1.51451913503631e-08	14.0810402860867	WISP1
213371_at	-2.97068064356827	3.5461180632655	-5.22654722622054	9.91118828134242e-07	2.13430360218508e-05	5.29911229830218	LDB3
1553873_at	-2.96631598735643	1.9645691948409	-3.6374847677275	0.000443379599269499	0.00286889720324308	-0.468479260074628	KLHL34
231626_at	-2.96328734019809	3.04011672017165	-4.78532132540149	6.10990696281975e-06	9.38187990943776e-05	3.56536867437935	TPH1
206641_at	-2.9604144029404	5.63301784702521	-4.08292543328467	9.14888075607866e-05	0.000820405880530219	1.00638645939448	TNFRSF17
205892_s_at	-2.95171728266602	10.0416591542691	-2.55403940803962	0.012205628205566	0.0387741850567996	-3.4855518344068	FABP1
207529_at	2.94700483693186	6.45680014828219	2.16405522129523	0.0329165689194189	0.0833363049867855	-4.34799153295528	DEFA5
208383_s_at	-2.94357270895609	7.56219686088511	-3.92475630742711	0.000162345208518573	0.00129893400913428	0.468562372524234	PCK1
227735_s_at	-2.93063390881702	8.38347343016853	-3.65168712450329	0.00042238163107763	0.00275269377728672	-0.423399899592067	C10orf99
227506_at	-2.92499760507018	5.39435044586213	-3.97915890936432	0.000133493595744989	0.00110869557149309	0.651841521802967	SLC16A9
1552903_at	-2.92084689453109	3.13011000521448	-4.98009240330111	2.76595348167229e-06	4.95278673004976e-05	4.31973301359771	B4GALNT2
206310_at	-2.92026680620608	2.50965666116168	-5.06795896821102	1.92400345591478e-06	3.68518781378138e-05	4.66581428997758	SPINK2
206030_at	-2.91866015103154	3.93473104957435	-4.76576102391027	6.60981467462097e-06	9.98360184421208e-05	3.49061408860711	ASPA
225458_at	-2.90931689801954	7.24570458154878	-5.95934743286925	4.08635046367372e-08	1.63023316055071e-06	8.3553994707669	PP7080
1554576_a_at	2.90591194537591	6.89530288222918	8.18153444858042	1.10545909532714e-12	4.62880288971149e-10	18.5050655194773	ETV4
206464_at	-2.90373608540888	3.18789946101911	-4.92819717984122	3.42190195118966e-06	5.85490919548615e-05	4.11699190060506	BMX
213456_at	-2.88109883584416	5.04112859672198	-2.93682445910296	0.00414211755811427	0.0167081295346573	-2.51929582249548	SOSTDC1
217109_at	-2.87800870477273	6.73906107628228	-2.83865936384098	0.0055188743171488	0.020918157268469	-2.77799263248125	MUC4
236444_x_at	-2.87533298284397	1.23994413573316	-4.68619222577557	9.08511417725086e-06	0.000128580791407595	3.18846733488393	C5orf66-AS1
236351_at	-2.87341311217844	3.69039626482753	-3.79080502249983	0.000260931430668395	0.00188518688372194	0.0250990416256673	DPP10-AS1
1559277_at	-2.86808898458316	3.34177548079512	-4.66472011683602	9.89434871376651e-06	0.000137303532810728	3.10747271562923	FLJ35700
213997_at	-2.86396701384507	3.12162272368331	-4.07155729361224	9.53832237856673e-05	0.00084676485002659	0.967230592410785	FAM189A1
226303_at	-2.85659743229807	5.96859905166758	-5.19075857808489	1.15220201418234e-06	2.42505770543661e-05	5.15524347378102	PGM5
228802_at	-2.85460267745591	3.44803077362542	-4.53567401346261	1.64464508914939e-05	0.000205737593973759	2.6256569144257	RBPMS2
233514_x_at	-2.85165604950481	3.52002447083708	-7.00939999076594	3.19855987333833e-10	3.59173541401123e-08	13.0282552252301	TEX11
229177_at	-2.85101882954447	2.99097007255045	-5.07048481642635	1.90393955088984e-06	3.65604901784884e-05	4.67581434228406	C16orf89
229199_at	-2.84924870777516	2.41962718658786	-5.56897472715069	2.28770922429328e-07	6.48212948251822e-06	6.70220656758837	SCN9A
209791_at	-2.84886152856046	7.53455595110953	-7.07886643805841	2.29988405274451e-10	2.9631155735958e-08	13.3466767761193	PADI2
205382_s_at	-2.84260107299515	7.6428765644015	-6.89955688760889	5.37795797919316e-10	5.36869791909653e-08	12.5267604295578	CFD
223395_at	-2.83542412470551	6.7802957178454	-5.64389467280819	1.65035644475165e-07	4.96358421118952e-06	7.01527517878589	ABI3BP
1559884_at	-2.82585264102978	0.399036523143411	-5.61494340109777	1.87277101259022e-07	5.49224712914103e-06	6.89404899520153	CDKN2B-AS1
218756_s_at	-2.81860877478685	7.3065375477171	-7.03224606830059	2.87003904355349e-10	3.40653295610436e-08	13.1328715155967	DHRS11
202242_at	-2.81285581290192	6.65012221558651	-8.04398333074318	2.16966463271941e-12	7.10989666817662e-10	17.8530633822669	TSPAN7
204424_s_at	-2.81130380796305	4.61888954724417	-4.30414178048351	4.00882769975951e-05	0.000421849371704872	1.7832829840708	LMO3
231341_at	2.79993549193334	5.09331130392754	3.04828793710572	0.00296636864567634	0.0128639358357092	-2.21669859506452	SLC35D3
226492_at	-2.79954296011727	6.20924280958334	-6.61071020396781	2.08293575524418e-09	1.54670805785964e-07	11.2207205557534	SEMA6D
234165_at	-2.7964461750946	4.30911408139362	-7.45563586861009	3.78605997782637e-11	6.95988635436033e-09	15.0892200668575	PTGDR
219230_at	-2.79507634822956	4.8432062606929	-6.01648969771177	3.16249770292601e-08	1.36105684299175e-06	8.60173937524275	TMEM100
201497_x_at	-2.79485804609844	8.93907600829604	-4.18345692579114	6.30858313149861e-05	0.000607639502391119	1.3559546637694	MYH11
208399_s_at	-2.79243908876833	4.80856835914837	-4.33829445241716	3.52117901170485e-05	0.000380762212499562	1.90570104546195	EDN3
236359_at	-2.78437458524076	2.55029256283915	-4.23816474999318	5.1414331602208e-05	0.000512918355110313	1.54864271182574	SCN4B
229241_at	-2.7827166675587	2.81595188650109	-4.281262612004	4.37124293991245e-05	0.000451934952511936	1.70163811129084	LDHD
1552511_a_at	-2.76793406596313	2.68733855446085	-2.94915448854903	0.00399359711033818	0.0162219032177951	-2.48628279004061	CPA6
205440_s_at	-2.76032072919356	3.62333916267232	-3.25272683090834	0.00157343940101553	0.00780454936851202	-1.63784221316142	NPY1R
207811_at	-2.7592014105086	2.15749226377837	-3.88290932970224	0.000188497947077185	0.00145341076943299	0.328820044813186	KRT12
213953_at	-2.74630756102128	9.5300228578106	-2.95681867823784	0.00390376953710874	0.0159190628996374	-2.46570430160776	KRT20
236141_at	-2.74081109370283	3.36392922466165	-4.83074343044378	5.08660817240832e-06	8.071108588514e-05	3.73967819346967	HAND2-AS1
228143_at	-2.74071178077705	4.61475893618266	-7.0246427110909	2.97547901893475e-10	3.50409146339238e-08	13.0980427362041	CP
209692_at	-2.73066611074456	3.91229935485163	-3.78636693596938	0.000265018816159705	0.00190681169467723	0.010599250297239	EYA2
209763_at	-2.73018218194455	6.00389465535268	-3.94677701757024	0.000150013469407328	0.0012144484628604	0.542530859963466	CHRDL1
230269_at	-2.72523433101204	4.62232130451366	-3.05359653013967	0.00291895873970606	0.0126985235331397	-2.20205516739415	B3GALT5
1553808_a_at	-2.72110568807712	5.79718387899458	-4.33631573852351	3.54779776314316e-05	0.000383365616355699	1.89859079808262	NKX2-3
208244_at	-2.72030312449504	2.40104448591082	-5.07276884345112	1.88597236353277e-06	3.63079788095695e-05	4.68485945526846	BMP3
236313_at	-2.71676048820922	6.54078124165192	-6.90953190495435	5.13060639488945e-10	5.19052085882977e-08	12.572197454926	CDKN2B
229313_at	-2.70719951641618	3.8497927340733	-5.21202215402136	1.05365169770775e-06	2.24649868334463e-05	5.24065625483608	ANO5
227782_at	-2.70373648396728	5.62935668888051	-3.72024763284415	0.000333614152463918	0.00229324806878114	-0.203930658587149	ZBTB7C
219059_s_at	-2.6996748453352	5.42742429708469	-5.82790195537581	7.33973179669828e-08	2.65321623749232e-06	7.79281402657624	LYVE1
219454_at	2.69893611145277	6.57484989774297	6.29364539251111	8.99924456243976e-09	5.20544991341792e-07	9.81087442117534	EGFL6
229337_at	-2.6962686930279	3.69940948479651	-5.7851939434651	8.86740276418723e-08	3.09414882563329e-06	7.61128390026821	USP2
241612_at	-2.694807514688	1.47346031269968	-4.46343425237671	2.17803574472808e-05	0.000257503614243381	2.35972788584443	FOXD3
208450_at	-2.69433847044502	5.78854260010566	-3.78390215716253	0.000267315076280138	0.00191972723194226	0.00255191353560313	LGALS2
205220_at	2.6814905951532	7.17596480663087	3.25186963109587	0.00157771916266073	0.00782063092994011	-1.64033247935164	HCAR3
235504_at	-2.67943692767935	3.66614826153518	-5.47474430123341	3.43979888525998e-07	9.11274664260261e-06	6.31145672585558	GREM2
219795_at	2.67828412341654	6.16045947382505	3.58635752987187	0.000527456268376231	0.00328277282803605	-0.629659235279001	SLC6A14
202286_s_at	2.6749050171332	7.35868811460749	3.13356676498355	0.00228467519865785	0.0104901595932283	-1.97894290563218	TACSTD2
230673_at	-2.67286639488395	2.28614705074446	-4.07812319480265	9.31149521525422e-05	0.000832511737098114	0.98983652382798	PKHD1L1
203914_x_at	-2.66986434141661	7.83310133411389	-4.93598234642643	3.31463155496452e-06	5.69954956912849e-05	4.14732686769615	HPGD
203915_at	2.66852014135465	8.25512611144646	3.8869885190907	0.000185781598757822	0.00144057192370134	0.342394252590128	CXCL9
204130_at	-2.65345496990715	7.69299463892132	-5.54373498844704	2.55260460809468e-07	7.04724576234785e-06	6.5972107801501	HSD11B2
206134_at	-2.64646909768039	9.63726493664457	-4.64015569973173	1.09059635799897e-05	0.000147838574644573	3.0150993514212	ADAMDEC1
238018_at	-2.64468377987486	4.31726832388391	-4.97612644802874	2.81142204868801e-06	5.00287067098017e-05	4.30419515439146	FAM150B
231021_at	-2.64444060895006	3.66809724320222	-5.33205869032521	6.33889335461131e-07	1.48143377406839e-05	5.72640202784294	SLC6A19
220812_s_at	-2.64267863070037	5.17856624148859	-4.41468056431234	2.62878521637408e-05	0.000301570078779474	2.18182989728355	HHLA2
216846_at	-2.63702178068438	3.09754968624217	-3.69332311766245	0.000366124108460805	0.00246822665963246	-0.290483337177273	CYAT1
213436_at	-2.63509486018465	3.3200544882982	-5.41393277867809	4.46775020983191e-07	1.10585987952391e-05	6.06111721821567	CNR1
225895_at	-2.63480537940641	8.09166739098579	-5.41814954063805	4.38767268466106e-07	1.09684540710748e-05	6.07842897895689	SYNPO2
1560010_a_at	-2.63317343131996	5.07082286134674	-3.42409728464868	0.000905449785359865	0.00505883990530563	-1.12957439675733	SATB2-AS1
210258_at	-2.62170475976442	3.85788314154479	-3.60703039864021	0.000491788411146513	0.00310696500822403	-0.564695831258143	RGS13
205728_at	-2.61999018672389	2.06974088810705	-4.68087200104397	9.2794221892047e-06	0.000131080712499614	3.16837737077669	TENM1
229125_at	-2.61845411132537	2.8948994280532	-3.25949803334628	0.00154001219841183	0.00766793849050779	-1.61815264018892	KANK4
1553828_at	-2.61747502821062	6.91171991659638	-4.59103397501028	1.32381884403605e-05	0.000173072378620984	2.83130226471816	NXPE1
227198_at	-2.61731998396782	3.37761504741874	-5.04164539836132	2.14567869410206e-06	3.99801738379412e-05	4.56180650419272	AFF3
1556057_s_at	-2.61240080918088	2.62131361421882	-4.76048614700298	6.75128964514099e-06	0.000101464546471441	3.47048689889701	NEUROD1
219796_s_at	-2.60688648348452	5.68954704138844	-4.40577324457402	2.72034165179965e-05	0.000309781940219154	2.14946656233959	CDHR5
204051_s_at	2.60675730943833	7.43393834281875	3.53644463057663	0.000623927029088755	0.00374405893172129	-0.785333141201626	SFRP4
230784_at	-2.60334852680088	4.73645626762796	-1.55945123761582	0.122147997525254	0.225010254759341	-5.42509012474997	PRAC1
205713_s_at	2.59994405948718	4.61918570869113	2.53621464187955	0.012802960607812	0.0401480815897977	-3.52771273472241	COMP
231925_at	-2.59719564920027	5.74222790796366	-6.40105838132608	5.4974732669365e-09	3.5414064968291e-07	10.2854869406797	RP11-38P22.2
203083_at	2.59492047329803	9.0475674802429	4.01130975417018	0.000118822236704224	0.00101537508939098	0.761002026913897	THBS2
203963_at	-2.59486102140779	8.8728684937041	-5.42105162064252	4.33337979475629e-07	1.08687798712407e-05	6.09034746900701	CA12
212657_s_at	2.59229190882895	7.767485677464	4.44996059533885	2.29452656425359e-05	0.000268746646694317	2.31043582402042	IL1RN
239913_at	-2.59093444889595	0.601602136635412	-3.31832115630814	0.00127633002919343	0.00661375003783493	-1.4457335453868	SLC10A4
219295_s_at	-2.58969497229998	3.98307251433581	-4.78705890004936	6.06731971476624e-06	9.36118499287475e-05	3.57201828666632	PCOLCE2
204673_at	-2.58815506348894	8.72750141485303	-2.7159967136133	0.00782480908659542	0.0275365545634902	-3.09077810445369	MUC2
236783_at	-2.58786567405713	4.0974684722397	-6.42735676516272	4.8703094716528e-09	3.2484533175086e-07	10.4021703816743	KCNIP4
229215_at	2.58605048461161	8.33866255199653	3.27275308715952	0.00147649031558737	0.00741639953920827	-1.57951446400367	ASCL2
1552834_at	-2.58349327144281	4.97265567225359	-3.2248438888739	0.00171836518507248	0.0083881595854218	-1.71857588133132	B3GNT6
220312_at	-2.57637594268994	3.5136346451167	-4.34183987722923	3.47396490887232e-05	0.000375926396527935	1.91844648092271	FAM83E
232707_at	-2.56595278086611	6.26746510017369	-3.60060405075688	0.000502623883652992	0.0031582127645624	-0.584920675087635	ISX
214348_at	-2.56200723715838	3.25152329060138	-4.46979950711233	2.12501121885917e-05	0.000252621601838195	2.38304834309219	TACR2
214147_at	-2.55868374026814	3.33455182830096	-4.71842458505138	7.98961767193647e-06	0.00011549631088516	3.31048454865458	MROH7
1560526_at	-2.54740459186584	1.50796528541951	-3.97658386226414	0.000134740822269902	0.00111843786062583	0.643125641732326	MAGI2-IT1
209789_at	-2.5461601339327	2.13051433379203	-4.02568674931538	0.000112773199213862	0.000973064227217944	0.810017409900455	CORO2B
205499_at	2.54035986832345	6.95316437181597	4.56682199621245	1.45588309443962e-05	0.000186774312898577	2.74116611702225	SRPX2
240028_at	-2.53903120338561	1.85275033038238	-3.81797912795427	0.00023718381688117	0.00174749116988039	0.114152614894143	FSIP2
229579_s_at	-2.53767068505027	4.12166662970693	-5.76462491968715	9.71072192384631e-08	3.28204982690716e-06	7.52408136096182	DISP2
211677_x_at	-2.53667373800968	2.64622748318949	-6.79337042173922	8.86611530414783e-10	7.86163659380732e-08	12.0444141445364	CADM3
1558796_a_at	-2.53369843824837	1.23436424849104	-4.01564711662496	0.00011696533601117	0.00100302623771279	0.775776271817077	LOC102723918
204702_s_at	2.53259794459118	8.62339146443036	9.84275018219126	2.94374700937488e-16	6.33914891704527e-13	26.4618346471109	NFE2L3
203878_s_at	2.52862238849539	7.73366011351945	4.94445326995954	3.20163184827854e-06	5.55367071127165e-05	4.18036594970591	MMP11
226311_at	2.52702408613949	7.19787233758085	4.47487516371135	2.08362575163843e-05	0.000248682300714154	2.40165958874074	ADAMTS2
225207_at	-2.52680427664853	7.30458778925108	-6.29327832352025	9.01436639124353e-09	5.20544991341792e-07	9.80925802820537	PDK4
220310_at	-2.51633602794079	5.30553057766303	-4.90590341265404	3.74812232032596e-06	6.34822425354984e-05	4.03028077880818	TUBAL3
211276_at	-2.51522509466288	3.39455702879506	-3.93876324048612	0.000154393838022211	0.00124323328757843	0.515577820503764	TCEAL2
241592_at	-2.51272799972762	2.96931572139245	-5.43311781625545	4.11461236016169e-07	1.04208220696835e-05	6.13993769888617	RP11-567C2.1
205638_at	-2.50978283727166	2.47886340375157	-4.3822117855021	2.97761262956091e-05	0.000331986189186399	2.06406787121564	BAI3
201348_at	-2.5095437505695	8.06107163216059	-5.42770858031728	4.21131352085765e-07	1.0580223335568e-05	6.11769942565089	GPX3
227915_at	-2.50677519495445	4.42038007295107	-3.90856024245391	0.000172027091224577	0.00135553391171943	0.414349413033956	ASB2
214433_s_at	-2.49994868535178	9.58601989362763	-4.1554932407486	6.99964968319151e-05	0.000658631206769219	1.25812783445302	SELENBP1
220819_at	-2.4998612254445	2.98409788104201	-4.78334235661687	6.15876449778867e-06	9.41553915209598e-05	3.55779705140079	FRMD1
1554012_at	-2.49410936632022	2.32433929590862	-3.82437590314289	0.000231900906579636	0.00171524743168863	0.135183670679202	RSPO2
205384_at	-2.49078683191658	5.00511709292609	-5.05926134577566	1.99468275880182e-06	3.77262834456444e-05	4.63140146487462	FXYD1
1553214_a_at	-2.48871422678401	0.751078126684857	-3.49305442825171	0.000721113175736094	0.00420180131853339	-0.919302103167681	CCDC7
215563_s_at	-2.48792502230625	3.34372209939979	-4.343981287996	3.44574428036335e-05	0.000373889229920829	1.92614799826979	MST1L
204470_at	2.4874031385121	9.30857731927919	5.69707706015408	1.30732928146504e-07	4.21984616462613e-06	7.23876211361718	CXCL1
206518_s_at	-2.48248378329392	1.76077763489764	-4.72987592748284	7.63218960940601e-06	0.000111157126736412	3.35395880732131	RGS9
217320_at	-2.48158888262639	5.08927320225703	-3.42335922515577	0.000907643807902163	0.00506734176308045	-1.1318073335798	LOC100293211
202920_at	-2.48022973634703	5.6316819223178	-5.59309772293356	2.05982613817312e-07	5.95965819708669e-06	6.80278127115118	ANK2
206623_at	-2.4774009061418	3.1913225019462	-4.52435219949765	1.71896027147058e-05	0.000213287199987488	2.58379687255409	PDE6A
228754_at	2.47588067988515	8.94929698228728	7.76184318759623	8.59599624662934e-12	2.15960079036151e-09	16.5220887971875	SLC6A6
222717_at	-2.47580997306935	5.626981349827	-6.33198534363727	7.55021749814105e-09	4.61027424220582e-07	9.97991436178305	SDPR
204469_at	-2.47560210381404	3.03916687801739	-4.19807054752733	5.97402236447017e-05	0.000580608724190995	1.40725783841674	PTPRZ1
209921_at	2.47353903896929	7.75505926792519	6.22890433611366	1.20937090334973e-08	6.53407060827736e-07	9.5263833511782	SLC7A11
237942_at	-2.47351885276382	3.03290778468078	-4.59169959982826	1.32035728801192e-05	0.000172769668051144	2.83378452879019	SNRK-AS1
210164_at	2.47234493022925	7.21131407353297	4.4702898711241	2.12097850960012e-05	0.000252341200108226	2.38484579330688	GZMB
219911_s_at	2.47113651431195	7.77940658523711	6.15498718186248	1.69231274705057e-08	8.22900720936785e-07	9.2030669367766	SLCO4A1
213068_at	-2.45849404777521	5.82930971175095	-4.36043966345307	3.23610629568951e-05	0.00035658674196801	1.98542450858111	DPT
205554_s_at	-2.45767755608852	6.03847760103247	-3.94322778761903	0.000151938635811488	0.00122608297442311	0.530588748069184	DNASE1L3
220595_at	-2.45643572827694	3.9559863633683	-5.38843332351375	4.98339030254554e-07	1.20771101962334e-05	5.95658137137316	PDZRN4
228598_at	-2.45242403458509	3.16291146091166	-2.93087540661002	0.00421558177575019	0.0169455145833756	-2.53518288250906	DPP10
221091_at	-2.45021623432522	2.90699113642285	-3.68914256932883	0.000371434089000463	0.00249732268402898	-0.303880138832204	INSL5
223449_at	-2.44578025289144	6.19289909094861	-4.83545355830685	4.99056848322517e-06	7.96061685885039e-05	3.75781054294661	SEMA6A
1557132_at	-2.4436564026741	1.56545446710715	-3.56052740389683	0.000575466900885105	0.00351624972190599	-0.710429237778716	WDR17
206710_s_at	-2.4426711608837	6.08523787452826	-5.28489875336342	7.744814902492e-07	1.75821294940007e-05	5.53484525413366	EPB41L3
218872_at	2.44006082611004	7.06952633757993	4.4969465691141	1.91254703055522e-05	0.000231201104083827	2.48274974588018	TESC
212531_at	2.43915384170014	10.6217958943949	3.8256257168183	0.000230881900946076	0.00171243635681452	0.139295769333215	LCN2
204603_at	2.43384805964279	5.98406268364968	6.97002627055926	3.85448056274025e-10	4.15017428591047e-08	12.8482043492609	EXO1
222161_at	-2.42791866125221	2.05404742653233	-3.74983633889935	0.000301056292749351	0.00210879300971362	-0.108273866369887	NAALAD2
228707_at	-2.42739113703963	6.14711222468526	-8.11659037399852	1.52023725127885e-12	5.87591187840445e-10	18.1969950854326	CLDN23
203951_at	-2.42734286627307	7.85106177024113	-4.1936188705554	6.07408788951148e-05	0.000589527448322898	1.3916165872667	CNN1
203766_s_at	-2.42723709283782	6.18507180530252	-4.7928695891494	5.92698687375422e-06	9.20051130747745e-05	3.59426618734212	LMOD1
205259_at	-2.42693825483706	7.0646562417538	-5.06668629816614	1.9341908155872e-06	3.6953095505908e-05	4.6607767583912	NR3C2
1552365_at	-2.42586112368704	6.1165658924521	-4.93662054987079	3.30598453976392e-06	5.69954956912849e-05	4.1498148852777	SCIN
205653_at	-2.4253622994573	4.02590344719887	-4.34530022388288	3.42847280933756e-05	0.000372608501283017	1.93089277137867	CTSG
207820_at	-2.4227504581534	3.74554858341921	-6.13172772359941	1.88042815180932e-08	8.99859490805514e-07	9.10166687435155	ADH1A
206502_s_at	-2.42201104782298	3.28445443875	-2.61332158684513	0.0103951634179228	0.0342956212216607	-3.34348541273279	INSM1
1556364_at	-2.41999794232939	3.89847606505764	-5.38980389264941	4.95425092049364e-07	1.20771101962334e-05	5.96219344268755	ADAMTS9-AS2
204955_at	-2.4198147625782	6.96536458962712	-5.77335545511553	9.34355775905078e-08	3.21617147102041e-06	7.561076467939	SRPX
219543_at	-2.41928128058692	7.69328049419067	-5.18037184607015	1.20356037294865e-06	2.50586589251766e-05	5.11359191556056	PBLD
219014_at	-2.41535303264457	9.54382294643133	-3.64799987488605	0.000427740676237375	0.00278231994998484	-0.43511624062348	PLAC8
229309_at	-2.41468099396504	3.85208081132511	-3.1852686969648	0.00194556640919084	0.00923118289334048	-1.83220466424824	ADRB1
232305_at	-2.41383521974257	1.01248889690918	-3.34458988235142	0.00117280556887465	0.0061922490876415	-1.36794687708871	HMGCLL1
230485_at	-2.41353498390802	4.43729028824149	-5.97573743085383	3.7971249999358e-08	1.55202700593956e-06	8.42594894919199	PHGR1
206107_at	-2.41090334825767	1.8871237024704	-3.45496622829387	0.000818030681805311	0.00465320547076726	-1.03584748489784	RGS11
203638_s_at	-2.4098228764048	6.67488334863317	-3.85761399921223	0.000206207508658705	0.00156042770357496	0.24487672775323	FGFR2
204931_at	-2.40815383868443	5.70364586955168	-5.10115173891265	1.6760414740885e-06	3.28112327018313e-05	4.79745383666922	TCF21
229461_x_at	-2.40562513395191	5.30290506969917	-4.55303575435254	1.5366889982218e-05	0.000194655882010045	2.68997876416359	NEGR1
210119_at	2.40009710171309	4.38477285945303	4.23083241868888	5.28484744305924e-05	0.000523415179741623	1.52271803433041	KCNJ15
210401_at	-2.3975161123067	4.61617471397853	-8.47498506791786	2.60806546512202e-13	1.35565444211204e-10	19.9016237023869	P2RX1
226237_at	2.39631989088303	8.25524239867134	4.01894536101998	0.000115571932617805	0.000994367187374882	0.787018572194456	COL8A1
225806_at	2.39031673081955	7.2407465848181	9.27565070201837	4.93709060214874e-15	5.72474644129155e-12	23.7372045413839	AJUBA
206354_at	2.39017000213598	4.88523353274461	2.35882955628881	0.0203388265852	0.0577051518812922	-3.93310796891827	SLCO1B3
205568_at	2.3849560454526	6.30219533775044	4.23202348663213	5.26129214484865e-05	0.000521767880206899	1.52692717203897	AQP9
205979_at	-2.38323040272032	3.98779010826058	-2.70758070036153	0.00801138824393237	0.0279934321717748	-3.11180654622576	SCGB2A1
219368_at	-2.38209501086157	3.44856577568799	-5.43571094861152	4.06902948358162e-07	1.03784349298662e-05	6.15060260470875	NAP1L2
206522_at	-2.37986624361797	2.09233964323054	-3.28572782752936	0.00141669315670498	0.0071830584070538	-1.54157237875259	MGAM
228716_at	-2.37894516895219	5.68602909061295	-3.92075521330646	0.0001646874277704	0.00131418649349445	0.455154508833119	THRB
204378_at	-2.37642645372083	5.81017309862492	-5.19307949051628	1.14102208949483e-06	2.40893094916597e-05	5.16455683909898	BCAS1
233249_at	-2.37194394842233	3.55792923958063	-5.12598562239522	1.51120191147901e-06	3.02120127501786e-05	4.89626151789574	LOC100507073
217235_x_at	-2.36899466668557	8.91280291262555	-3.03468956795763	0.00309108644333018	0.0132560560588219	-2.25411328898918	IGLL5
204584_at	-2.36161629561686	3.75049205428221	-3.6176498569548	0.000474366214567057	0.00301967749931749	-0.531214599630224	L1CAM
204591_at	-2.3575795295005	4.96354597777778	-4.37568890584014	3.05288976458869e-05	0.000339261845221808	2.04047922306954	CHL1
239805_at	-2.35529748184534	3.80935522743896	-3.14615627372656	0.00219737578325618	0.0101698626210634	-1.94339112977758	SLC13A2
235503_at	-2.35490556171516	1.6836358797734	-3.22508223466457	0.00171707516394643	0.00838457759032346	-1.71788812414101	ASB5
201540_at	-2.3474796773575	9.40253706422943	-5.70342594478345	1.27138277392533e-07	4.13927082811025e-06	7.26551025724637	FHL1
226594_at	-2.34705925292579	7.90634233960835	-6.7599629429418	1.03710224208828e-09	9.0365775706582e-08	11.8931825693527	ENTPD5
227194_at	2.34228772241519	6.75802309458796	2.13254561116333	0.035487980455833	0.0881086619472377	-4.41207583057582	FAM3B
228335_at	-2.3407622653325	4.67276775684023	-4.23342071253619	5.23378849048285e-05	0.000519752302659652	1.53186588468955	CLDN11
209774_x_at	2.33832248776677	9.49290207043749	5.62072132271122	1.82615196473492e-07	5.37644818679966e-06	6.91821787078855	CXCL2
204285_s_at	2.33605119571792	7.84868390145489	8.07712155961118	1.8446559595813e-12	6.42259921277128e-10	18.0099696579597	PMAIP1
235382_at	-2.33526467397257	0.817349275035886	-3.16635432018808	0.00206377714921672	0.00966429846141435	-1.8861120912744	AQPEP
203820_s_at	2.33495847046196	5.41670221259152	2.77757948331643	0.00657545425452682	0.0239647962845109	-2.93521165275198	IGF2BP3
210397_at	-2.33427797025533	5.26873504663491	-3.28235412627458	0.00143201969497568	0.00723859876397702	-1.5514496070432	DEFB1
205357_s_at	-2.32443004226949	4.25710232330736	-4.58127981959201	1.375564452753e-05	0.000178752228972402	2.79495307772124	AGTR1
226654_at	-2.32433205869247	7.17041900182174	-2.38849636567964	0.018854068521046	0.0544352095166152	-3.86711648375484	MUC12
205874_at	-2.32252189437758	3.95403083874789	-3.52788442221399	0.00064206245163832	0.00382396262188702	-0.811863798751316	ITPKA
1552673_at	-2.31905949026192	2.01163026811085	-2.77699003441045	0.00658649529277702	0.0239992337547307	-2.9367147565873	RFX6
228601_at	-2.31600114780357	5.7431158525408	-4.5963693247537	1.29631790342305e-05	0.000170363522896243	2.85120540329536	HAGLR
235201_at	-2.3139910341134	5.60701622941656	-3.66944389537964	0.000397453513948532	0.00263234370354138	-0.366852528607825	FOXP2
230865_at	-2.31360661753167	0.294941542259971	-3.04788459514668	0.00296999981414704	0.0128759784867565	-2.21781033338111	LIX1
213847_at	-2.30937079608189	4.0528664073253	-4.75217518862737	6.98018072639181e-06	0.00010407442558816	3.43880275817798	PRPH
231580_at	-2.30489881327289	4.17547668664448	-3.66495227890924	0.000403623859941159	0.00266268099113918	-0.381175808828549	LINC01082
232481_s_at	-2.29671761522224	5.63394876274596	-3.01953157774723	0.0032358206672525	0.0137515536335394	-2.29565676370311	SLITRK6
239349_at	-2.28885585151738	3.84421511636015	-6.63080894454215	1.89680874453847e-09	1.45880076608025e-07	11.3109645489409	C1QTNF7
233536_at	-2.28760796389241	2.01029789735816	-3.93687668171713	0.000155442676216825	0.00124967621402262	0.509238408857546	ASXL3
205067_at	2.28426331990735	8.56031926750545	4.05554396110765	0.000101139535085506	0.000890524154134883	0.912205164482596	IL1B
202779_s_at	2.28375485484962	8.42829669857241	7.9816636054587	2.94304172974399e-12	9.24237729878352e-10	17.5582966660716	UBE2S
237206_at	-2.28184495123845	5.41243423542482	-4.64150861159846	1.08477297182919e-05	0.0001473141241203	3.02017894631023	MYOCD
228409_at	-2.28048257169935	2.54990069096525	-3.62256875145277	0.00046649593269686	0.0029784399105757	-0.515680950034026	PLIN4
217504_at	-2.27967429353926	3.65628281969279	-4.95009172672544	3.12850552767591e-06	5.4456226702294e-05	4.20237606039143	ABCA6
210432_s_at	-2.27832685669015	3.4267344700306	-3.27890531408151	0.00144784778951892	0.00730281595158545	-1.56153838806604	SCN3A
219685_at	-2.27346818484855	4.36203464551657	-5.41946432292283	4.36299333315449e-07	1.0924877326241e-05	6.08382821541644	TMEM35
206165_s_at	-2.27320493134608	2.33462277507416	-2.76995171783385	0.00671964505987202	0.0243959368093716	-2.95464161861349	CLCA2
211470_s_at	2.26930728327065	6.12725110454075	3.50446406189326	0.000694258120357794	0.00407366559216559	-0.884197828656734	SULT1C2
204260_at	-2.26662576311963	4.27622344844811	-4.15733445400115	6.95199583629955e-05	0.000655374516800372	1.26455511766101	CHGB
204869_at	-2.26569934220858	2.65013487015238	-4.79326871276706	5.91746434743984e-06	9.19586160549569e-05	3.59579495040244	PCSK2
211766_s_at	-2.26248571116884	4.10808862914077	-2.16558305505896	0.0327961129821508	0.0831458583802121	-4.34486255723797	PNLIPRP2
213438_at	-2.26182387119177	4.48615250926192	-5.46596549316602	3.57242520448631e-07	9.43095228238645e-06	6.27522772256553	NFASC
203434_s_at	2.25677339929969	5.30711761326238	3.70993086245427	0.000345732966002631	0.00235604825023674	-0.23715085161357	MME
219895_at	-2.25501343637894	3.70781409530976	-4.11531797364778	8.12105889311404e-05	0.000743271656070437	1.11837628623934	TMEM255A
228368_at	-2.25302923930143	3.89375500856307	-5.06541226363188	1.94444179158511e-06	3.70550133582224e-05	4.65573455079751	ARHGAP20
215946_x_at	-2.2497317780699	9.96329533548162	-3.10065057299833	0.00252840314076444	0.0113601040071187	-2.07134740150818	IGLL3P
235004_at	-2.24614300293922	4.31229246562131	-4.49089553214949	1.95804807341685e-05	0.000235371743689678	2.46049253623239	RBM24
206879_s_at	-2.24481733470358	2.12619626200573	-4.76195895986485	6.71149475973372e-06	0.000101068004004222	3.47610529267907	NRG2
1556579_s_at	-2.24350309181276	3.40476315457544	-6.72198901287774	1.23904140487076e-09	1.00958433173091e-07	11.7215904333581	IGSF10
221577_x_at	2.24154671349457	9.24068656752186	4.26600831837177	4.63019690706351e-05	0.000471910670568461	1.64736612439055	GDF15
209170_s_at	-2.24054461230863	5.28411401135317	-5.41033261216926	4.5372497588366e-07	1.11755723635135e-05	6.04634246964721	GPM6B
212354_at	2.23973240397455	9.80170352103012	4.69282352895542	8.84844310903463e-06	0.000125594568197352	3.2135280168129	SULF1
205206_at	2.2389575768745	7.12359322972056	4.95978386941225	3.00658998360597e-06	5.26611778697149e-05	4.24024444528298	KAL1
206000_at	-2.23637040654086	8.13412962979875	-2.4376789480835	0.0166038207850593	0.0491914297393836	-3.7561049957613	MEP1A
212713_at	-2.23592359737431	6.6621140209355	-3.94903690848415	0.000148799838365469	0.00120999888759935	0.550138743276176	MFAP4
213992_at	-2.23416412917862	3.91488915066686	-4.30839206797671	3.94476927202483e-05	0.000416529072465297	1.79848249454759	COL4A6
205883_at	-2.23361620531741	4.4212875726741	-5.9188105941869	4.89810950800777e-08	1.90294079184817e-06	8.18128864559168	ZBTB16
201909_at	-2.22806064730805	6.43024108770326	-1.20278852161746	0.231987247708294	0.361369822460971	-5.90428551239166	RPS4Y1
227048_at	-2.22429141597251	4.2791023512501	-3.02573381041176	0.00317585758421873	0.0135578808339035	-2.27867903754996	LAMA1
201666_at	2.22401575329209	11.4595672991037	8.14452720975756	1.32559609045143e-12	5.25843038617497e-10	18.3294678112714	TIMP1
213925_at	-2.22171358890281	3.75746370051006	-3.8543826120351	0.000208580985472064	0.00157443654231642	0.234182037538301	C1orf95
1553622_a_at	-2.22163770353188	1.81585375628006	-3.57835177785976	0.000541915667029899	0.00334835832384369	-0.654740570729599	FSIP1
205498_at	-2.22104218384412	5.38160086537583	-3.80281541165541	0.000250168945656018	0.00182794313466738	0.0644012068956066	GHR
204939_s_at	-2.2185445279925	7.37755122836861	-3.55923478423833	0.000577974907569277	0.00352443113135084	-0.714459508697598	PLN
205612_at	-2.21509492092509	4.20289137560402	-3.77364369667015	0.000277077181163611	0.00197080981524417	-0.0308997261091051	MMRN1
212814_at	-2.21483225963751	8.0230380129972	-6.72241203434277	1.23659044884534e-09	1.00958433173091e-07	11.72350008832	AHCYL2
204777_s_at	-2.2129610310352	4.2267821147606	-7.33492570534446	6.76630386365868e-11	1.0713382908966e-08	14.5282614639128	MAL
233527_at	-2.21271726302192	3.75684230362011	-7.06287279993252	2.48154765944456e-10	3.09147515855102e-08	13.2732802205484	LOC101929340
223603_at	-2.20990964188109	2.84540781717909	-4.95967668567989	3.00791257435482e-06	5.26611778697149e-05	4.23982542769158	RNF112
223062_s_at	2.20943351591304	8.93700326175667	5.27409504769905	8.10751097604432e-07	1.82953024630078e-05	5.49109192568838	PSAT1
214038_at	-2.20696554830295	6.8971705923564	-3.52566254259217	0.000646850412297714	0.003846399650878	-0.818742001012067	CCL8
202852_s_at	2.20633860432751	7.54104208552574	7.78603716640109	7.64163092089246e-12	2.05696329467023e-09	16.6358497699695	AAGAB
205111_s_at	-2.20355809026235	6.28563879859958	-5.98435679947707	3.65320942591573e-08	1.51703798584721e-06	8.46308525695313	PLCE1
205913_at	-2.20348889225431	2.48813111658351	-2.70618607274238	0.0080426943351772	0.028076788885702	-3.11528579495592	PLIN1
233938_at	-2.20152473881252	4.05397451781767	-4.80952987045817	5.54188929755063e-06	8.70192075742481e-05	3.65814582914296	C11orf86
204533_at	2.19653431540919	8.56578426571128	3.40280629069285	0.000970788995781099	0.00533880821685673	-1.19383746771637	CXCL10
219195_at	-2.19631746943897	5.22226443183992	-3.87127149146495	0.00019645752392136	0.00150669751787484	0.290149995046048	PPARGC1A
228375_at	-2.19340457593999	0.699884235979533	-3.75459881521078	0.000296106860187194	0.00208089268552996	-0.0928247894664649	IGSF11
224480_s_at	-2.19129163885268	5.34751695247927	-6.86244292310504	6.40651012591613e-10	6.23043442826192e-08	12.3578911785123	AGPAT9
213197_at	-2.19111986987876	1.28330255462596	-3.46527326481157	0.000790657470377776	0.00452997746426248	-1.00440686994579	ASTN1
242324_x_at	-2.19034524077659	3.58699207852482	-5.31058558407099	6.94500488517248e-07	1.60074929111758e-05	5.63906759553582	CCBE1
224836_at	-2.1899744638036	6.90964311632561	-7.01206608559454	3.15837853485981e-10	3.59173541401123e-08	13.0404583356992	TP53INP2
239552_at	-2.18954151271484	1.58217597738127	-2.73122620586236	0.00749719786836667	0.0266644568393104	-3.05258343650052	VWDE
213905_x_at	2.18758669351259	7.89936302762807	4.18446592037169	6.28491616004187e-05	0.000606297287199262	1.35949292936643	BGN
221336_at	-2.17808446907675	5.29110054340969	-3.41256476162892	0.000940309518499506	0.00521302893779388	-1.16442213557346	ATOH1
204471_at	-2.17506246047623	3.34403575712798	-3.52100054010992	0.000657006448169224	0.00389450066838493	-0.833163191005409	GAP43
220468_at	-2.17255566032	7.11877413956778	-3.70607624147247	0.000350367274177032	0.00238009747225984	-0.249545135832811	ARL14
216297_at	-2.17011991774249	3.01097338040757	-3.75417573269901	0.000296543399748831	0.00208201919320628	-0.0941978221585504	RP11-348N5.7
1552797_s_at	-2.17004421501887	6.17913194942154	-3.77428374201872	0.000276458311550261	0.00196943884135569	-0.0288145743739259	PROM2
208792_s_at	-2.15996078516581	7.22548729994793	-4.3805340684487	2.99680135903688e-05	0.000333632080399719	2.05799852917996	CLU
213714_at	-2.15918535255393	4.89363972799568	-3.79606394109682	0.000256165760479227	0.00186031453277931	0.0422967894770947	CACNB2
242871_at	-2.1590467435526	7.1398761419032	-5.15156606977894	1.35797667281764e-06	2.76250207369138e-05	4.99832227498205	PAQR5
205414_s_at	-2.15894082882058	6.17406956147976	-5.31709347790724	6.75555837169539e-07	1.56907992133954e-05	5.66551617963816	ARHGAP44
228503_at	-2.15143940848681	4.28690335140434	-3.3870687771826	0.00102190804210635	0.00555909124024217	-1.24113669916042	RPS6KA6
213624_at	-2.1508163258997	8.56581244936238	-7.20617383839198	1.25360093180645e-10	1.72160211568437e-08	13.9326470565097	SMPDL3A
218145_at	2.14998505831913	7.96237708358779	5.77280124397235	9.36645399879236e-08	3.21617147102041e-06	7.55872723895945	TRIB3
206869_at	-2.14973039938622	1.35375407444967	-5.56588889721058	2.31858846760419e-07	6.54444982525495e-06	6.68935677101488	CHAD
205577_at	-2.14142102759359	3.12897640743073	-4.5501668208992	1.55404234878041e-05	0.000196523778234194	2.67933906330548	PYGM
205844_at	2.14040229098963	6.16392921649708	2.71695777081886	0.00780375630334578	0.0274979248165718	-3.08837323081768	VNN1
231361_at	-2.13807338347513	1.91485575643046	-3.5188909245114	0.000661651500231932	0.00391433858496709	-0.839684142546945	NLGN1
1552848_a_at	-2.13745478547693	3.50601538944797	-5.43742339350652	4.03919920431101e-07	1.03198116619973e-05	6.15764691989814	PTCHD1
219937_at	-2.13571872809901	4.17785233123246	-3.31008759429366	0.00131050256729261	0.00676061454461629	-1.47001472398569	TRHDE
204684_at	-2.1239377338708	3.81912293966565	-5.66878528412832	1.48002874516472e-07	4.57789609682953e-06	7.11974436184091	NPTX1
216699_s_at	-2.12195897574579	6.92707898516939	-6.18897095636948	1.4503624714156e-08	7.33649795104655e-07	9.35151210172974	KLK1
206541_at	-2.12190072541709	2.43912066533723	-3.92928472238793	0.000159732696098635	0.00128075035159087	0.48374919482641	KLKB1
205282_at	2.11972354289402	6.45477408301531	7.4370760439086	4.14022834916382e-11	7.34232966297594e-09	15.0028166546358	LRP8
226737_at	-2.1182997218606	3.06235948588137	-3.49987102888798	0.000704953306976045	0.00412358018989403	-0.898339933773621	SLC25A42
221667_s_at	-2.11601187713551	6.7622866553941	-4.89680222867381	3.88982944426017e-06	6.51993728374625e-05	3.99494897402854	HSPB8
210643_at	2.11265416706324	5.64911125773871	3.85964549998841	0.000204728568450256	0.00155157287120119	0.251603582609451	TNFSF11
219197_s_at	-2.11228478688078	5.05947066914112	-4.58809811593942	1.33919184221313e-05	0.000174779028827019	2.82035651693572	SCUBE2
204041_at	-2.10505503858466	5.22059047296865	-2.96747472155636	0.0037819708107253	0.0155593417032951	-2.43701887133604	MAOB
210155_at	-2.10389024389483	4.31747345419762	-6.74288835983677	1.12351792760098e-09	9.46140181042297e-08	11.8159866429844	MYOC
209114_at	-2.09904765164776	9.88878218798335	-3.84747079316673	0.000213745526757858	0.00160378301162168	0.211328426042491	TSPAN1
1554452_a_at	2.09740528744831	8.69225218540661	7.01772912932809	3.07468215712293e-10	3.56521221819008e-08	13.0663836853683	HILPDA
210558_at	2.09716382683479	3.08126543965673	2.96198610883916	0.00384426085496766	0.0157639793601149	-2.45180459562638	AKR1C4
213110_s_at	-2.09442185993605	5.40393208360607	-3.20745593915147	0.00181495495116803	0.00875756431943244	-1.76863940961515	COL4A5
224505_s_at	-2.09328063857429	2.75569477719104	-4.55446587341142	1.52810882798108e-05	0.000193731812220242	2.69528409449742	PLCD4
1569577_x_at	-2.09321508048855	1.53154362156152	-3.427291862992	0.000896010721360558	0.00501353586257946	-1.11990514032183	LOC102724927
224342_x_at	-2.09220476632911	7.70677141898745	-2.9991620124328	0.00344020083834627	0.0144128925617653	-2.35121317965362	BMS1P20
1554332_a_at	2.08788136305486	5.88856862547453	3.13321170964639	0.00228718340898377	0.0104984782908104	-1.97994387516713	SLCO4A1-AS1
210640_s_at	-2.08699020765369	3.53279460398711	-3.85580294604594	0.000207534548484154	0.00156872790944451	0.238882010639224	GPER1
205476_at	2.08437350255761	9.98204064457366	3.38336434996827	0.00103430337675323	0.00560565409660525	-1.2522453936576	CCL20
202274_at	-2.08346579136109	9.57357595957516	-3.71572204273552	0.000338879690216927	0.00231983308371025	-0.218511613367324	ACTG2
205794_s_at	-2.0832134477692	4.30255311851322	-5.51304104976948	2.915503672487e-07	7.9186130376701e-06	6.46985262840354	NOVA1
219932_at	-2.08274061491278	1.3869126246546	-3.26817275647954	0.00149815804087551	0.00749526528647775	-1.59288016774635	SLC27A6
203559_s_at	-2.08143226567807	9.00886505336583	-3.84971394467758	0.000212056214373163	0.00159667101671382	0.218742024153923	AOC1
1553415_at	-2.08073938453702	0.943880378903871	-3.34794435692042	0.00116016798761534	0.00613842479652986	-1.35797876901158	SLC17A8
219619_at	-2.07959208225883	0.870672255658549	-3.05655921742428	0.00289280590109056	0.012606578824238	-2.19387367991021	DIRAS2
206984_s_at	-2.0759223347278	0.747301215516474	-3.19922922318276	0.00186239884967003	0.00892932578241923	-1.79224996738212	RIT2
239272_at	-2.07497390111803	5.47788918076022	-4.89128109406991	3.97832123222666e-06	6.6045390148221e-05	3.97353433465656	MMP28
242722_at	2.07237341875741	9.04262771577703	5.48594872075762	3.27751924382665e-07	8.71600394710443e-06	6.35773954183433	LMO7
227148_at	-2.06904546431081	4.7858984898604	-5.0426746105751	2.13655819291568e-06	3.98595027227859e-05	4.5658687543638	PLEKHH2
219736_at	-2.06276513306887	6.05369061087062	-5.85523006471233	6.50128394121329e-08	2.43177057394166e-06	7.90930047469765	TRIM36
233604_at	-2.06275511118394	5.33514454531714	-2.32692683383293	0.0220502100047517	0.0613709131483803	-4.0032537944605	FLJ22763
206700_s_at	-2.0599882939497	5.09925305131307	-1.89545319223228	0.0610110490798284	0.132690889313134	-4.86661788496714	KDM5D
203962_s_at	2.05884932710049	8.65324832237953	5.19665729416789	1.12399498586706e-06	2.37631141892849e-05	5.17891838755228	NEBL
219857_at	2.05811687183181	5.14581528512492	4.16995972465427	6.6335279558095e-05	0.000630968486542514	1.30868020643255	PLEKHS1
204894_s_at	-2.05768801303625	6.82664713001069	-4.83398597604544	5.02030185587269e-06	7.99958035681024e-05	3.75215971986544	AOC3
206377_at	-2.05176775107489	6.15157555061915	-4.95370364986625	3.0825192628665e-06	5.37799714912612e-05	4.2164832015684	FOXF2
218087_s_at	-2.05067626712853	7.71357227222737	-6.06304261163833	2.56466951360434e-08	1.13705377200211e-06	8.80319801499835	SORBS1
220565_at	-2.0497173104433	3.65284366256296	-4.01099833524247	0.000118956641094896	0.00101537508939098	0.759941684534037	CCR10
241436_at	-2.04921624339331	1.69946414049726	-2.66602465621549	0.00899332197484527	0.0306639528271472	-3.21481806251202	SCNN1G
219555_s_at	2.04893099881015	7.32812153133888	7.32677889441074	7.03612118871986e-11	1.0713382908966e-08	14.4904886345573	CENPN
234279_at	-2.04803950217397	1.81727293350628	-3.79783283125863	0.000254581490676164	0.00185299922281627	0.0480853690944469	TNFAIP8L3
210697_at	-2.04720768248734	1.82666472916451	-3.17231635982786	0.00202581226779147	0.00952498257164335	-1.86914782142422	ZNF257
205000_at	-2.04233356176253	4.847496121635	-1.27392830121889	0.205734207497105	0.331328786731983	-5.81822762952166	DDX3Y
230144_at	-2.03977871637908	1.2388996485531	-3.03153954588827	0.00312066134063656	0.0133752769544372	-2.26276065387022	GRIA3
233371_at	-2.03906888745059	3.89718120908856	-3.91286805026289	0.000169399409618929	0.00134052870209573	0.428753115328776	ABCC13
242541_at	-2.03819556944137	3.40506116065159	-4.54411249246825	1.59128797359798e-05	0.000200393274135472	2.65690014019333	ABCA9
225541_at	2.03784838046447	10.3733312535577	4.72350582825532	7.8290566575609e-06	0.000113804435926782	3.32976711541084	RPL22L1
228399_at	-2.0368928661155	2.15261877310408	-2.82138759810259	0.00580066202859648	0.0217497305499838	-2.82274339040817	OSR1
204653_at	2.03664363804535	5.25855646124746	2.80062735277774	0.00615676944964641	0.0227572990339313	-2.87622696854175	TFAP2A
1558828_s_at	-2.03184404540876	5.61959673890543	-5.10408708604542	1.65567875579193e-06	3.24547484587875e-05	4.80911867086047	MIR143HG
206797_at	-2.03035103795116	5.99239977604458	-2.57384791482202	0.0115713344584983	0.0372626138917759	-3.43839705676918	NAT2
207175_at	-2.02815340441892	3.6331754197348	-2.48016818394077	0.0148560336884168	0.0451764881620324	-3.65859527057872	ADIPOQ
1555471_a_at	-2.02758285485646	1.99744654601885	-3.5222353293256	0.000654301934550871	0.00388611007148141	-0.829344987641344	FMN2
213974_at	-2.02693247992709	4.50219209386497	-5.69333661113909	1.32897252948357e-07	4.27141405318449e-06	7.22301021715857	ADAMTSL3
235892_at	-2.02511791933668	3.1540777457455	-2.67491629080686	0.00877447721826666	0.0300879139190518	-3.19289210484499	C11orf92
214767_s_at	-2.02497140856978	4.19311017940471	-5.50002624920443	3.08423232235147e-07	8.30209250484394e-06	6.4159595684623	HSPB6
1563933_a_at	-2.02248352369947	0.550212742492603	-2.98463176902549	0.00359321304756873	0.0149212378730168	-2.39065322094564	PLD5
200832_s_at	2.02244928772106	9.72710880019059	6.093914375511	2.23115337357086e-08	1.01735090203608e-06	8.93717032436601	SCD
220502_s_at	-2.02237503645636	1.2968714687108	-3.27245921952361	0.0014778716362354	0.00742086510480092	-1.58037243699659	SLC13A1
1556097_at	-2.02152802351416	1.89676971001209	-2.67141402435296	0.00886009316767545	0.0303056601791558	-3.20153587117097	HOMER2
240420_at	-2.02147726992713	1.66981584332873	-3.65968296667191	0.000410978392594446	0.00269775543411482	-0.397962261474005	AADACL2
219773_at	2.02047751758125	5.32297352016187	4.07529556664356	9.40853768675608e-05	0.000839693884488817	0.980098068090397	NOX4
209866_s_at	-2.01988616493415	3.75063852885481	-3.62710607006686	0.000459345995279619	0.00294771457336951	-0.501338138550501	LPHN3
208300_at	-2.0177495404362	6.3022068170851	-5.80104095781194	8.26717864076395e-08	2.90488230375002e-06	7.67856797026935	PTPRH
229499_at	-2.01202002939504	4.27827366950503	-2.9602127127519	0.00386458849867557	0.01581721613604	-2.45657707030921	CAPN13
1560779_a_at	-2.00917659038356	1.94271720692824	-3.49556276526902	0.00071512653439921	0.00417660495138849	-0.911592221053041	ZNF568
205593_s_at	-2.00844443916115	6.03116243011766	-4.01159374419131	0.000118699797038896	0.00101490682958838	0.761969028226933	PDE9A
204170_s_at	2.00740378420338	10.4900939090326	8.68902723832367	9.05906415386871e-14	5.93723187197465e-11	20.9241519815234	CKS2
206227_at	-2.00723111625352	5.57977447678594	-3.73365110880816	0.000318471452680682	0.00221084669029487	-0.160668605026171	CILP
230432_at	-2.00721455945087	2.43105025395399	-4.28137424554635	4.36940029547688e-05	0.000451934952511936	1.70203576563673	LOC100422737
230204_at	-2.0070958235793	4.88225199223897	-6.08929902701709	2.2781500836956e-08	1.02997630018317e-06	8.91712259453683	HAPLN1
221898_at	2.00429396160073	6.90618766308746	5.13496522766311	1.45558413649574e-06	2.92943595107301e-05	4.93205575052875	PDPN
205943_at	2.00207678802124	7.39900630839507	4.42991234816869	2.4790725778159e-05	0.000286796162993068	2.23727177148963	TDO2
227892_at	-1.99912011539243	3.91257307432185	-3.38392414145847	0.00103242124694749	0.0056020301656586	-1.2505673240574	PRKAA2
209324_s_at	1.99728139684478	5.98750601726351	4.92611718976702	3.4511292339127e-06	5.89154270351077e-05	4.10889198770584	RGS16
213407_at	-1.99579056015921	6.97950581807317	-10.0709799435653	9.46715723311298e-17	3.56769820329863e-13	27.5574107187783	PHLPP2
236396_at	-1.99538854954944	3.16073342654238	-3.60210468651548	0.000500073617084463	0.00314743620205896	-0.580200361357616	LOC101927263
214954_at	-1.99232512668501	2.01955723446451	-2.63176008480505	0.00988370361268471	0.033005526862563	-3.29872269427414	SUSD5
200884_at	-1.99194536035084	8.58888557328793	-3.38328864490486	0.00103455815953004	0.00560565409660525	-1.25247231565792	CKB
230110_at	-1.99100288751618	6.32154435142346	-5.18090488886273	1.20087109292607e-06	2.50372487617809e-05	5.11572832642995	MCOLN2
226446_at	1.98857274452119	7.49421430768144	3.77945309910174	0.000271507973574751	0.00194151384898757	-0.011964175288754	HES6
1557475_at	-1.98402934667114	1.27983322294497	-2.88561865048153	0.00481497155084939	0.0187547496531017	-2.65515994043539	LINC00507
210004_at	1.98378048079789	5.23188644534307	3.41612943160617	0.000929401894438736	0.00516585698995925	-1.15366060053088	OLR1
221164_x_at	-1.98282351032163	5.52430273590508	-3.42868942679424	0.00089191050942139	0.00499244672076421	-1.11567282452103	CHST5
205199_at	1.97786586735846	5.9357830351215	3.40808278540924	0.000954194955358007	0.00526676483232025	-1.17794050593593	CA9
227006_at	-1.97412833500553	5.70466042126365	-5.95925617820405	4.08801999925812e-08	1.63023316055071e-06	8.35500691643725	PPP1R14A
233269_at	-1.97159679289468	3.55180571447186	-4.4476870262001	2.31476807517154e-05	0.000270696772421534	2.30212779319428	XXbac-B476C20.9
211456_x_at	-1.96912628206362	9.54169181925755	-3.55942462169584	0.000577605928934808	0.00352443113135084	-0.713867682779811	MT1HL1
228724_at	-1.96699986193907	3.20968757991335	-3.49469411792017	0.00071719440536961	0.00418381906599903	-0.914262668227741	TTLL7
217165_x_at	-1.96689829695031	8.74984304457584	-3.83110674538011	0.000226463250677248	0.0016849491810014	0.157340898139358	MT1F
205940_at	-1.96527848510126	1.4202233208922	-3.14081101226131	0.00223405517103796	0.0102953676698949	-1.95849986066066	MYH3
214973_x_at	-1.96501977515661	8.94974496154769	-2.75316587739929	0.00704717074072307	0.0253859970873552	-2.99723949259767	IGHD
207236_at	-1.96456212581916	3.18561861364482	-3.19790400915223	0.00187014877007097	0.00895224597016507	-1.79604874707216	ZNF345
227816_at	-1.96394134086821	4.19472729099121	-4.78973479933429	6.00229808245275e-06	9.28938822329494e-05	3.58226169777186	NTN1
213904_at	-1.96313538970942	2.21481620185082	-3.42716883763066	0.000896372504947697	0.00501369912414901	-1.12027764006022	FRRS1L
210641_at	-1.96201776907383	4.97489207597657	-3.99555563424984	0.000125807152480547	0.00105885930569054	0.707434584172803	CAPN9
230677_at	-1.96164047078414	3.10389342128519	-3.69103790535944	0.000369017706113989	0.00248440058149275	-0.297807835748344	EXOC3L4
221442_at	-1.95922877421406	2.63390675329875	-3.91284827789347	0.000169411382346581	0.00134052870209573	0.428686977737664	MC3R
230991_at	-1.95777347560107	3.66191359328932	-3.94260775231818	0.000152277368263336	0.00122785680099884	0.528503303583418	LOC102724156
1557359_at	-1.95757363455646	4.20160191867027	-3.82812871289706	0.000228853958544521	0.00169938156211828	0.147534008789989	LINC01268
221584_s_at	-1.95749477992307	7.29435994761015	-3.62636566058408	0.000460505604838798	0.00295389850525108	-0.503679556890806	KCNMA1
206023_at	1.95645187532485	6.05151288587739	2.83199739920722	0.00562604345365284	0.0212017447550907	-2.79528095492598	NMU
1554733_at	-1.95414038456578	3.36901561538444	-4.35289494834828	3.33063274117395e-05	0.0003640751119685	1.95823291172192	LOC728175
207761_s_at	-1.95377078252539	9.1082501303256	-6.16166697997414	1.6418057914071e-08	8.00924935264421e-07	9.23221780310029	METTL7A
202995_s_at	-1.94993418487018	7.54457903438095	-4.01446619846516	0.000117468136294621	0.00100551657382459	0.771752619224421	FBLN1
220133_at	1.94664851672301	5.18286475855114	2.66057011174851	0.00913000925355454	0.0310058368597376	-3.22823736830854	ODAM
214533_at	-1.94409042513913	3.16011714879423	-4.14782013876485	7.20164331881083e-05	0.000673434065680859	1.23136387845376	CMA1
210280_at	-1.94328091191802	3.19939232845423	-4.44270671753825	2.35971229084245e-05	0.000274886422505093	2.28393855483617	MPZ
205721_at	-1.94223034982288	3.44942060058231	-4.74831918100596	7.08892118261859e-06	0.000105279209760387	3.42411391688018	GFRA2
205479_s_at	1.94027725140881	8.41760657073448	5.68441364776168	1.38203434433935e-07	4.3951024697408e-06	7.18545392427753	PLAU
242348_at	-1.94025800312308	0.581911841151821	-2.93507948809365	0.00416354282983695	0.0167721124043191	-2.52395858510409	FAM19A4
1568646_x_at	-1.93883387862146	1.90849769998668	-3.05667076193679	0.00289182550819113	0.0126059507549084	-2.19356552151242	ZNF208
220023_at	-1.9355226596849	5.27684485202431	-3.89948089305824	0.00017769337572775	0.00139334417283856	0.384029004373156	APOBR
229936_at	-1.93543443627025	3.80813879075079	-4.44190814872181	2.36699687191523e-05	0.000275471971274395	2.28102323769117	GFRA3
227725_at	-1.93338984976909	9.08674256446579	-2.39582032369843	0.0185026711016016	0.0536673588965832	-3.8507122974854	ST6GALNAC1
1552767_a_at	1.92510029543505	6.64979276085967	2.47112715265955	0.0152135104183601	0.0459391939195433	-3.67946794949419	HS6ST2
231880_at	1.92130738809866	5.24912404355449	5.25897458872806	8.64315322632842e-07	1.91317021635352e-05	5.42993829861274	STRIP2
232428_at	-1.92104868752973	5.66721180875887	-3.50651341480798	0.000689535634487423	0.00405068595255784	-0.877883189173511	MOGAT2
202887_s_at	1.91838349223091	9.79578096004611	5.70822506143049	1.24485684887116e-07	4.07049287199215e-06	7.2857387618959	DDIT4
244435_at	-1.91706265509465	0.185682832257431	-2.73996780419675	0.0073148428468264	0.0261053384422264	-3.03057759567909	FAM196A
215565_at	-1.91413585223735	4.37450322697822	-2.96182434792896	0.00384611095093047	0.01576727671317	-2.45224001691854	LOC101929272
212741_at	-1.91364912178483	9.16838002469338	-4.15833353973351	6.92626833665751e-05	0.000653357752858419	1.26804353673706	MAOA
1552727_s_at	-1.91303521410109	3.68386816650395	-3.40735518631846	0.000956467216427516	0.00527737438522269	-1.18013375295735	ADAMTS17
211696_x_at	-1.91241691096977	8.636150708472	-4.52147059553184	1.73838746308264e-05	0.000214614681560259	2.57315349614096	HBB
203417_at	1.91233300622794	7.79120073598035	4.28372619927033	4.33075197455113e-05	0.000448671857487174	1.7104153825772	MFAP2
235349_at	-1.90958321483519	6.4722288655001	-6.8971448565181	5.43952155954996e-10	5.39443078872738e-08	12.5157766230768	RMDN2
217996_at	1.90903115762312	9.24018084631907	5.7828262132533	8.96068658082227e-08	3.11947781799803e-06	7.60123836488762	PHLDA1
208102_s_at	-1.90757476035339	2.67509387828435	-4.51241627440683	1.80082211881314e-05	0.00022010839130284	2.53973927330316	PSD
218404_at	1.90555879243314	7.82314980744635	5.21612136127056	1.03562364214818e-06	2.21523112965823e-05	5.25714439295098	SNX10
205683_x_at	-1.90510082706528	7.34137408296906	-3.53907168021371	0.000618459199090957	0.00371864936860673	-0.777181234316132	TPSAB1
1559725_at	-1.90268323562798	0.924608322309705	-2.74974471260218	0.00711568475140919	0.025562877012093	-3.00589441135579	LOC101928555
205413_at	-1.90222486841597	2.65223951182291	-2.50365531339422	0.0139622429800454	0.0430314558743006	-3.60405881263835	MPPED2
207134_x_at	-1.90170201758798	7.2592531578153	-3.3420066389351	0.0011826255450647	0.00623183316304094	-1.37561783150454	TPSB2
214261_s_at	-1.90170112744781	5.34214704961165	-2.82208660992208	0.00578900657700501	0.0217181396569869	-2.82093674692324	ADH6
208524_at	-1.90058683286283	4.08767913793271	-4.79553421226054	5.86369377468918e-06	9.14057083347102e-05	3.60447395998028	GPR15
1555731_a_at	1.89969120769593	5.70149614297583	5.77299389661067	9.35848865436272e-08	3.21617147102041e-06	7.55954385626315	AP1S3
236575_at	-1.89956367472848	0.541427406543133	-2.86736658694699	0.00507813943099246	0.019552458182064	-2.70310371337419	ARHGEF26-AS1
244572_at	-1.89833634681068	2.22752068949659	-3.73848554410568	0.000313171799474443	0.00217847332961595	-0.145036228931024	KY
229693_at	-1.89766703773201	5.78499704648734	-5.40939338399062	4.55555458422725e-07	1.12023539645419e-05	6.04248881414046	TMEM220
1552897_a_at	-1.89581466216467	2.67255967681375	-3.47720791482727	0.00076004060062842	0.00438791727838866	-0.967910708051701	KCNG3
217967_s_at	-1.88707098821779	7.60195829964337	-5.53488043275808	2.65248373577352e-07	7.2697345151e-06	6.56043367587404	FAM129A
205154_at	-1.88689560462264	2.74932160069345	-4.13648291548079	7.51037284972596e-05	0.000697973861509058	1.19188210658669	LRRN2
213369_at	-1.88605720517512	5.06554121546365	-1.71746889669214	0.0890861378831981	0.177301880439837	-5.17516174441867	CDHR1
1559977_a_at	-1.88231305731757	4.7752703504595	-8.48786719330104	2.44746678946397e-13	1.31761122801356e-10	19.9630819730173	SLC25A34
228111_s_at	-1.88194577676053	3.84965464565083	-2.9119954525334	0.00445674951930753	0.0176878645747329	-2.58542403902558	DNAH1
213432_at	-1.88192757487867	6.15669540364977	-1.91305726879603	0.0586913821553704	0.128819339424572	-4.83456405744418	MUC5B
205907_s_at	-1.88181938024699	3.92152635055359	-2.610425902951	0.010477624047312	0.0345223398664877	-3.35049044749913	OMD
204036_at	-1.88163278235364	6.50950322488517	-5.66039111395197	1.53544670845467e-07	4.69479182215937e-06	7.08448764346832	LPAR1
203946_s_at	1.88036615263706	5.90952451572546	5.06328604499406	1.96166763953785e-06	3.72890012590083e-05	4.64732129637962	ARG2
235183_at	-1.87795769461621	4.83410558083971	-6.22390760895419	1.23721399488431e-08	6.61378222303882e-07	9.50447668351214	FILIP1
209373_at	-1.87712731444828	8.55648519384114	-5.15499449744677	1.3386300634001e-06	2.73051550415333e-05	5.01202267493835	MALL
229585_at	-1.87511127720711	4.65890104441138	-5.80658278087754	8.06685052661945e-08	2.85445316521741e-06	7.70211826756024	ADAMTSL1
237400_at	-1.87495445449563	5.8579494507343	-6.86028445499686	6.47199061429091e-10	6.2537683666552e-08	12.3480792976018	RP11-247L20.4
204223_at	-1.87492177488772	5.69987400462842	-3.14976363186641	0.00217293956516719	0.0100908475062631	-1.93318291908194	PRELP
232887_at	-1.87270658833661	2.77166915038295	-3.51419621857862	0.000672100048391504	0.00396525875908162	-0.854184978126485	PIRT
228701_at	-1.87007756399803	2.09609428492136	-3.34567594777494	0.00116869987482134	0.00617706238185727	-1.36472040378826	C8orf46
235885_at	-1.86956054878619	3.05767021709421	-3.26650288705363	0.00150613126005154	0.00752994064226368	-1.59774924172636	P2RY12
205470_s_at	1.86908129065903	5.22026092294594	2.69871629973744	0.0082122742151656	0.0285431914962892	-3.13389486287624	KLK11
228315_at	1.86872000631019	7.83681849002341	5.65730518869082	1.55632786932656e-07	4.73928103258534e-06	7.07153277121543	ZMAT3
236121_at	-1.86850302938951	4.01443554881264	-3.45790570320929	0.000810134415248338	0.00461874666242566	-1.02688830943362	OR51E2
205751_at	-1.86724448673541	1.78372029045203	-2.45408195683197	0.0159084451561912	0.0475707007110546	-3.71863711823213	SH3GL2
211916_s_at	-1.86533794884675	7.01412399288864	-4.9196798536241	3.54313284948662e-06	6.04176296076486e-05	4.08383647488062	MYO1A
205429_s_at	1.86456179656873	4.93194908668517	4.69712038416835	8.6982940413585e-06	0.000123696306018338	3.22977823789928	MPP6
219722_s_at	-1.86380047387284	6.08673446266476	-5.63262881819525	1.73364023403285e-07	5.15441674315802e-06	6.96806550725668	GDPD3
205009_at	1.86223072654017	9.92299642913364	2.38561317904903	0.0189940193086798	0.0547553733140254	-3.87356202217625	TFF1
221029_s_at	-1.85928694745804	3.73187924660517	-2.77417717293003	0.00663941685617544	0.0241628608618997	-2.9438838624968	WNT5B
241399_at	-1.85923848877646	2.88069696913899	-3.29421754824015	0.0013788015840755	0.00704783149486404	-1.51668120793221	FAM19A2
218546_at	-1.85743654791133	7.15985235493048	-6.66541605465466	1.61409608584338e-09	1.25416929886614e-07	11.4665820896186	C1orf115
244623_at	-1.85683538718164	1.76719997214264	-3.08899295976533	0.00262036374324708	0.0116827456568194	-2.10388253586164	KCNQ5
244549_at	-1.85386359879037	1.75818471084231	-3.74347861482652	0.000307786313290985	0.00214641026593259	-0.128875123689357	AC007401.2
210174_at	-1.85362619943262	6.15018540256421	-6.02123193305886	3.09580377686206e-08	1.3479312388238e-06	8.62223015046854	NR5A2
204745_x_at	-1.8522403510105	9.45680197779832	-3.86710021643237	0.000199387719213211	0.0015241229611663	0.276310274450782	MT1G
228692_at	-1.85128131993704	4.11902180357543	-6.08403056909162	2.33299037332295e-08	1.04977602649164e-06	8.8942459960142	PREX2
231951_at	-1.85009528140188	4.63174964451572	-3.872697622937	0.000195465168201115	0.00150098927430647	0.294884192227168	GNAO1
206478_at	-1.84685817051218	4.38449721443642	-4.59588091705681	1.29881219786761e-05	0.000170542639988296	2.84938282335706	KIAA0125
205544_s_at	-1.84674353117044	4.0029109436367	-2.41243989642233	0.0177267839287075	0.0518458558287422	-3.81332283583524	CR2
1557241_a_at	1.84487325171676	4.29386609114203	3.78748353542526	0.000263984750616663	0.00190124516521528	0.0142461437372186	RP11-524D16__A.3
240439_at	-1.84452273235445	1.73384611900255	-3.62311855975443	0.00046562396041587	0.00297720263020753	-0.51394368722122	RP11-420K14.2
237056_at	-1.84451233922483	3.6581028104838	-3.16099813124356	0.00209844826689034	0.00979925934792597	-1.90133046858953	INSC
209633_at	-1.84258082029307	6.4567256895661	-6.23835875604299	1.15836917133567e-08	6.32654235098331e-07	9.56785336861864	PPP2R3A
238750_at	-1.84207807684327	6.84815473063996	-3.61626681721677	0.00047660164478505	0.00303134733902525	-0.535579298408361	CCL28
227642_at	-1.84160938871474	6.74666818310246	-3.53502278611592	0.000626905412412452	0.0037559507896285	-0.789743281150389	TFCP2L1
205518_s_at	-1.83985517271994	6.47545181028114	-6.10013529576102	2.16931637885033e-08	1.00307592315307e-06	8.9642025869834	CMAHP
229254_at	-1.83808020685956	6.17412351776218	-2.99871099088445	0.00344485836848941	0.0144283954005583	-2.35243978934066	MFSD4
219508_at	-1.83525102670431	8.50594067550733	-3.04520924291884	0.00299418966526932	0.0129436234626526	-2.22518139151037	GCNT3
220622_at	-1.83365990157055	6.62546961314205	-2.89468664412469	0.00468893793748051	0.0183825878984606	-2.63124562071925	LRRC31
220591_s_at	-1.83271558736842	4.08550967942499	-5.51070556695019	2.94510053843177e-07	7.97027747151176e-06	6.46017680972092	EFHC2
243732_at	-1.83183797439333	2.72257497713838	-3.85673371728301	0.000206851516623814	0.00156451568569361	0.24196267464453	RP11-466A19.8
206726_at	-1.83093245263735	4.90578673709575	-5.06958110327868	1.91109457497873e-06	3.66511954494013e-05	4.67223613622667	HPGDS
208850_s_at	1.83039021718915	8.05922003912042	4.40967720085403	2.67984092794255e-05	0.000306261729702851	2.16364566787688	THY1
222162_s_at	-1.8293659566045	7.77490492801138	-4.93249385012436	3.36228777847101e-06	5.77256560053213e-05	4.13373041881282	ADAMTS1
202746_at	-1.82931307324665	6.92097170038112	-4.76739192279463	6.56665894928084e-06	9.93833504030716e-05	3.49683982282748	ITM2A
230170_at	1.82843051385277	5.20180420863823	3.01800062340129	0.00325078224940937	0.0137918073818173	-2.29984311144963	OSM
239767_at	-1.82680769029497	1.65997678720495	-3.20001086551177	0.0018578418223413	0.00891347162484383	-1.79000876371296	LRRC7
206326_at	1.82613061473072	4.45125936925219	2.50824382797005	0.0137933655121141	0.0426767634912989	-3.59335179456607	GRP
200660_at	1.82431350278728	11.0311105034347	9.58201134245518	1.07648208872453e-15	1.62268910054335e-12	25.2091855635298	S100A11
238763_at	-1.82420533478606	1.78475188997706	-2.86963354284899	0.00504474995298581	0.0194387936583098	-2.69716286636695	RBM20
215513_at	-1.82285226303836	4.62333134889327	-3.56510807833519	0.000566661834473857	0.00347230101335729	-0.696138109648205	HYMAI
53991_at	-1.82138294077055	5.50010506457821	-4.83121851913177	5.07684018807661e-06	8.06409789199862e-05	3.74150663571204	DENND2A
209242_at	-1.82015684421919	4.79720988322922	-6.09381709441651	2.2321340298479e-08	1.01735090203608e-06	8.93674769577658	PEG3
204562_at	-1.81899135026412	5.47774406154149	-6.01525492228777	3.18009430319931e-08	1.36183924790984e-06	8.59640519497127	IRF4
220059_at	-1.81674071830803	3.64569685589786	-3.17576881739729	0.00200412638015197	0.00943422688316704	-1.85931247371149	STAP1
218368_s_at	1.81644516472111	7.72399509501878	6.92987008761709	4.66066561295699e-10	4.81197763354203e-08	12.6649050880301	TNFRSF12A
206856_at	-1.81623100723902	4.32332038764403	-5.0565315193963	2.01738367545847e-06	3.80188341651447e-05	4.6206076750316	LILRB5
241703_at	-1.81467657904085	5.08210682619427	-4.70437268948939	8.45046001550523e-06	0.000120741454287892	3.25722658682106	RUNDC3B
1552476_s_at	-1.81319065240477	5.41506703952261	-6.11880535210924	1.99369747097933e-08	9.49804433578836e-07	9.04540246182974	PLCD3
207390_s_at	-1.81080225815663	7.45000745479528	-7.43458497059118	4.19020378924418e-11	7.3445502231473e-09	14.9912238601029	SMTN
230822_at	-1.81003420315097	4.15736518345587	-2.87727324991684	0.00493370506943915	0.0190840826832758	-2.67711299476544	TMEM61
206254_at	-1.80928505797297	2.60977866165714	-2.62650883982209	0.0100269968978946	0.0333657729004114	-3.31149874144145	EGF
206637_at	-1.80782131228442	6.86370215260687	-6.09363868809154	2.23393358480791e-08	1.01735090203608e-06	8.935972633821	P2RY14
41037_at	1.80731576544242	6.49906572073039	8.50332257176151	2.2677483320231e-13	1.2660754947006e-10	20.0368317280191	TEAD4
210078_s_at	-1.80665533854583	4.57378177437135	-4.10221488447544	8.52272172398226e-05	0.000773924742574148	1.07300090679673	KCNAB1
220335_x_at	-1.80656239724354	7.63851068903573	-4.26501341889905	4.64758966070366e-05	0.000473031654154233	1.64383100902922	CES3
228961_at	-1.80546060187845	8.01860601816713	-8.5227738225742	2.06015171790991e-13	1.19441257676054e-10	20.1296717214958	MIER3
206100_at	-1.80253971054955	6.37584907200199	-5.04507991693045	2.11539041411801e-06	3.95135007464869e-05	4.57536424041225	CPM
1554483_at	-1.80248096250512	6.03978971827464	-6.58761307300422	2.31921630515474e-09	1.6928001053169e-07	11.1171366471889	TMEM37
206032_at	1.80096728802348	4.22636010914088	2.22206244016918	0.0286042212065987	0.0748576441785189	-4.22779326981899	DSC3
237675_at	-1.79898406344292	2.31088312547868	-3.53315731347997	0.000630833452695662	0.00377263359023678	-0.795527360540745	LINC01351
221748_s_at	-1.79849916466777	8.22449828091271	-4.51468216472976	1.78499704030791e-05	0.000218756466549605	2.54809730061917	TNS1
217207_s_at	-1.79675471498867	6.14029351924522	-5.57176385517188	2.26014635835985e-07	6.42130049240298e-06	6.71382394781603	BTNL3
209374_s_at	-1.79650455538254	9.77357571070591	-2.39212620850626	0.0186791775567579	0.0540441309962702	-3.85899193398572	IGHM
212358_at	-1.79585815950656	4.36514784571652	-3.28274353068856	0.00143024276142755	0.00723472462609361	-1.55030995507818	CLIP3
224355_s_at	-1.79376752560983	5.29931186682232	-2.55290311516918	0.0122429452083358	0.03887367529411	-3.48824719082227	MS4A8
202366_at	-1.79189032250893	6.21729874513484	-7.1977820545093	1.30488144613705e-10	1.74068875389999e-08	13.8939283669062	ACADS
226281_at	-1.79182435836623	3.12717414541144	-3.18227563636319	0.00196384210513568	0.00928865889325864	-1.84075238503446	DNER
229278_at	-1.79049442965825	2.38264637141917	-2.90700862283921	0.00452253626731922	0.0178790222117938	-2.59864910779654	USP51
204033_at	1.78550754828813	7.63547046369413	7.0335644211286	2.85213731512798e-10	3.40653295610436e-08	13.1389116849155	TRIP13
206172_at	1.78514307858291	4.37286577966108	3.22302571642818	0.00172823567615363	0.00842815418386926	-1.72382095478335	IL13RA2
220769_s_at	-1.78445256656095	4.30708934010466	-6.74635393961623	1.10542039391459e-09	9.36129607745427e-08	11.8316494438702	WDR78
222830_at	1.78277723780497	6.27539041803068	5.6902604261215	1.34703556364806e-07	4.32025831626188e-06	7.21005946777188	GRHL1
209309_at	1.7817592688596	7.36267033269193	2.37351737689235	0.0195912561482105	0.0561030459876133	-3.90052762204581	AZGP1
205051_s_at	-1.78092509421734	6.13423256906313	-3.79322232769246	0.000258730462141346	0.00187595141237068	0.0330019477412744	KIT
1569698_s_at	-1.78065405263869	1.97453534163533	-3.43781606092565	0.000865565709305039	0.0048721200530486	-1.08800110863972	LOC101929591
213509_x_at	-1.78033591832021	8.84440399281914	-3.94043284524432	0.000153471260954364	0.00123646487847466	0.521190020790546	CES2
237282_s_at	1.78027614599793	0.815442448263136	2.26401866946074	0.0258011360689622	0.0694688033705295	-4.13906981150402	AKAP14
228492_at	-1.77893034763082	3.46656246598324	-1.50818948208517	0.134757837903487	0.242287648921418	-5.50125263910949	USP9Y
1558592_at	-1.77718748663828	2.70161151924168	-3.80161428938398	0.000251225941050571	0.00183236768363976	0.0604666017489022	AX747507
207789_s_at	-1.77609990913221	2.95068371155947	-4.1527568100452	7.07105350103858e-05	0.000662867291509052	1.24857917532361	DPP6
232181_at	-1.76983460825026	6.51749143115574	-6.24864400556542	1.10529384280939e-08	6.08072970310537e-07	9.61299715830152	PPARGC1B
1560424_at	-1.76851695123028	1.83388137433931	-3.11029732471526	0.00245458133029854	0.0111012178136574	-2.04434875432988	AK098263
222315_at	-1.76766537764701	2.85437788150491	-2.62600422713744	0.0100408649874444	0.0334045461974702	-3.3127252799742	LOC100996756
206306_at	-1.76632307980113	2.83518347052369	-4.44175528731169	2.36839375594809e-05	0.000275471971274395	2.28046522911687	RYR3
1570080_at	-1.76384617993632	0.31947632529013	-2.20804351760574	0.029598449170866	0.0767665214730961	-4.25710535201453	HIPK1-AS1
220339_s_at	-1.76309914723392	5.21226752899313	-2.82659614883537	0.00571432764350204	0.0214804457241532	-2.80927244682353	TPSG1
235653_s_at	1.76142302853175	6.45185561331735	5.97393983464197	3.82783514033806e-08	1.55527727507967e-06	8.41820708241042	THAP6
207496_at	-1.76026162269784	3.50647636588152	-2.91095379050533	0.00447041803118953	0.0177287770066169	-2.58818809223222	MS4A2
202800_at	1.76006668725974	5.85651324856487	3.63482525037479	0.000447420074667552	0.00288963590640046	-0.476906031627897	SLC1A3
240717_at	-1.75702053697513	1.81790354552011	-2.59042771165829	0.0110634328003237	0.0360003713834489	-3.39868482588384	ABCB5
209368_at	-1.75618050354365	6.68693001737616	-3.31396707644631	0.00129429573251752	0.00669074549793181	-1.45857989666145	EPHX2
1556474_a_at	-1.75555459097665	2.9533440376984	-3.42995934371508	0.000888200112158973	0.00497352469936269	-1.1118259021968	FLJ38379
209993_at	-1.75413630421445	6.40127997703372	-2.45650869015903	0.015807806850815	0.0473543085193136	-3.71307515466952	ABCB1
1562492_at	-1.75385658760982	0.119164134981624	-3.61421148078361	0.000479942159288728	0.00305002028209034	-0.542063344783499	LOC340090
236201_at	-1.75104071586227	3.87394457084141	-3.78351776933605	0.000267674885847392	0.00192130508229459	0.00129726148947551	SPTLC3
229385_s_at	-1.748598828387	3.69884017022052	-5.1168589486765	1.56985484252446e-06	3.11877680987871e-05	4.85991727217143	TINCR
219867_at	-1.7442975535141	3.37607518157863	-3.41619048631259	0.000929216112679475	0.00516585698995925	-1.15347620342442	CHODL
233273_at	-1.74345777911513	3.75283628879747	-6.37371236734234	6.23422144096701e-09	3.8948560450103e-07	10.1643540042375	RP11-506O24.2
232059_at	-1.74225972543171	2.57255243204518	-3.37198384552352	0.00107327305952148	0.00577597932853507	-1.28631311124043	DSCAML1
1559584_a_at	-1.74141436518343	5.46084091428995	-3.37037714886962	0.00107888461763448	0.00579376798226654	-1.29111551752764	C16orf54
213802_at	-1.74050435900909	5.34015664450267	-4.37404278567417	3.07217503669575e-05	0.000340514459581998	2.03453005134801	PRSS12
226695_at	1.73781568430525	7.64158216294308	3.57660385002863	0.000545122136499666	0.00336218129525203	-0.660210998995574	PRRX1
213716_s_at	-1.73647909831739	6.13814589925565	-3.72915505543512	0.000323476574675416	0.00224187856857804	-0.175193306767483	SECTM1
205019_s_at	-1.73512981006792	6.96810845995211	-4.39166008303306	2.87174314675713e-05	0.000323049673091172	2.09827694349107	VIPR1
212592_at	-1.73475978504335	11.1229713922874	-2.23582727102943	0.0276565574455905	0.0729858100376106	-4.1988498300922	IGJ
227657_at	-1.73373608452485	4.83360188333579	-6.2179178017823	1.27142511185221e-08	6.7038258189713e-07	9.47822577256017	RNF150
229578_at	-1.73026673314674	3.96667521711312	-3.7353591259195	0.000316589408405414	0.00220021610986777	-0.155147368266216	JPH2
237450_at	-1.72979979901168	3.59226560708755	-2.6462657231652	0.00949745800758094	0.0319934944320906	-3.26331660305488	LOC389332
225328_at	-1.72948674811637	7.0139071218622	-3.88248128209169	0.000188785173113202	0.00145488123696749	0.327396241698909	FBXO32
228365_at	-1.72843041824073	5.82922558255558	-5.50627636247651	3.00204174598357e-07	8.10510139478142e-06	6.44183254779919	CPNE8
228367_at	1.72549798507059	4.86491017855057	4.20755868652471	5.76600889868974e-05	0.000562204515775221	1.44063298743094	ALPK2
1554246_at	-1.72524600246203	6.01508939405389	-4.6796458692571	9.32477195744792e-06	0.000131243335655061	3.16374933076741	C1orf210
219902_at	-1.72488633495527	3.9211275366603	-4.23848007844338	5.13535035679274e-05	0.000512650803167508	1.54975829378866	BHMT2
226388_at	-1.7237675614399	8.20262469474974	-3.61014853004343	0.000486610978518213	0.00308330134097669	-0.554872665690894	TCEA3
206682_at	-1.72357786024563	5.06254009855126	-4.30094346309815	4.05769103728605e-05	0.000424761352055903	1.77185209054248	CLEC10A
231260_at	-1.72340703921006	1.91162583381172	-2.89925643941662	0.00462657944807673	0.0182139092714308	-2.61917022792418	ZNF582-AS1
222236_s_at	-1.7212716558061	5.06200362012781	-4.15367822718201	7.04693246804851e-05	0.000661017175005372	1.25179393563903	ASAP3
205799_s_at	-1.72073976962455	7.21043880760937	-2.43300129376261	0.0168070273081368	0.0496665613885227	-3.76674910942479	SLC3A1
221004_s_at	-1.71746526748491	9.62079358705447	-4.87050856581877	4.32914923791222e-06	7.07016203816779e-05	3.89309375156413	ITM2C
240856_at	-1.71542044838352	3.95592191549795	-1.73672012656721	0.0856127206867182	0.171726700150578	-5.14316150095269	FFAR4
1553296_at	-1.71487727217591	5.30445633026754	-2.67218749981905	0.00884111994908301	0.0302544931015839	-3.19962773368885	GPR128
207840_at	-1.71451490494043	3.88851417009073	-3.42442995668055	0.000904462487056201	0.00505519745268267	-1.12856780279045	CD160
205681_at	1.71307824602089	7.70443258752477	3.04551270124642	0.00299143672398536	0.0129366841666218	-2.22434557885255	BCL2A1
220041_at	-1.71267826714986	7.45100599901286	-3.31536650239587	0.00128849576659627	0.00666991249507974	-1.45445246395978	PIGZ
230081_at	-1.71230571202706	1.91979587372828	-2.74242916849779	0.00726423146218426	0.0259788908804189	-3.02437059936374	PLCXD3
203881_s_at	-1.71005232411057	6.53572956936589	-4.49377634547899	1.9362566227604e-05	0.000233497058651922	2.47108645797281	DMD
205932_s_at	1.70929659871925	6.34780653088177	4.0745269087438	9.43508474513877e-05	0.000841458636331931	0.977451600989109	MSX1
219727_at	1.70757674653477	7.14621675624602	1.70217390978959	0.0919272065234371	0.181851799361456	-5.20034671382584	DUOX2
211986_at	-1.70629279339678	8.64159471421625	-6.83882292021561	7.16021629081161e-10	6.78824530614429e-08	12.2505758033374	AHNAK
220177_s_at	1.70356168173246	5.93012896632394	3.32103860336246	0.00126523611926917	0.00656981373126542	-1.43770917267241	TMPRSS3
201506_at	1.70243144473349	11.1884105413105	5.62385887379732	1.80131585621055e-07	5.3345845219092e-06	6.93134733155306	TGFBI
229649_at	-1.70191987625708	5.42330398383067	-2.76658986015807	0.00678410725621205	0.0246003446668608	-2.96319074373003	NRXN3
202357_s_at	1.70167369174213	8.36911011096179	3.78252183384668	0.000268609285697375	0.00192443743944973	-0.00195306098045389	CFB
1559065_a_at	-1.70104486737112	1.69500907810942	-2.80220830130736	0.00612896337942531	0.0226997528209968	-2.87216581699379	CLEC4G
206361_at	-1.69968166644245	4.31292550983886	-4.36949472437856	3.12607129120828e-05	0.000345472130818722	2.01810082255178	PTGDR2
244655_at	-1.6992223325979	3.36821757176973	-4.91211706518878	3.65427441610878e-06	6.20840467375284e-05	4.0544252346642	LOC100507311
229276_at	-1.69894714146051	5.18135411844119	-3.98789419466125	0.00012934442158373	0.00108078592624897	0.681438216616879	IGSF9
209869_at	-1.69879102036531	5.67966199080461	-3.48773407715904	0.000733968090207313	0.00426187788589562	-0.935641133514605	ADRA2A
219896_at	-1.69783932926118	2.64417432294342	-3.7092598320113	0.000346535520064162	0.00235938411447478	-0.239309198069749	CALY
235651_at	-1.697088990699	7.47711856677583	-4.594663845757	1.30504801688803e-05	0.000171212304669889	2.84484164076203	TTC22
1552675_at	-1.69629329060885	0.67548559982014	-2.58790377963997	0.0111394294026014	0.0361575708042233	-3.40474448624966	DNAJB7
241359_at	-1.69262128103489	6.69791889255824	-7.40308915231973	4.8762041904765e-11	8.25886538957784e-09	14.8447362750966	TLCD2
233203_at	-1.69000041981381	2.741829506113	-3.86889919506437	0.000198118913437269	0.00151519254244211	0.28227770928626	ROPN1
1553153_at	-1.68869022678808	4.73882858454981	-6.97253367856302	3.80899911800708e-10	4.13070882768624e-08	12.8596609252217	ATP6V0D2
229242_at	1.68546124754648	7.53394914624824	6.10887339412749	2.08530146846292e-08	9.79247175564178e-07	9.00219305106367	TNFSF15
202936_s_at	1.68535262743032	9.96606267107045	5.64406367099837	1.64913750443698e-07	4.96358421118952e-06	7.01598372233994	SOX9
1561396_at	-1.68443061148955	1.23162614346025	-2.81187903110514	0.00596135785983253	0.0222044745191785	-2.84728132945974	EPHA6
211116_at	-1.68438384172995	4.12818411218759	-2.9797348053619	0.00364618120281845	0.0151037470325049	-2.40390950557434	SLC9A2
209686_at	-1.68335114828273	4.02520868726559	-2.90942785990266	0.00449051068103812	0.0177990949266286	-2.59223566047472	S100B
210221_at	-1.68331013814978	4.72381074652508	-3.02097626313914	0.00322176062000171	0.0137026326816477	-2.29170470995379	CHRNA3
212226_s_at	-1.68265577403613	7.95637092012794	-7.33298563180979	6.82961092273142e-11	1.0713382908966e-08	14.5192652613247	PPAP2B
201957_at	-1.68204061836003	7.11277714542461	-6.3167605360221	8.09576122102052e-09	4.86197229663997e-07	9.91273903496721	PPP1R12B
236088_at	-1.68103490537328	2.0835300628345	-3.61094662270856	0.000485294123591482	0.00307754464409676	-0.55235737000221	NTNG1
207601_at	-1.67847168146142	6.43938575170776	-3.5414083321283	0.000613633863468536	0.00369996674316989	-0.76992655104341	SULT1B1
219772_s_at	-1.6782632431555	2.54538591824408	-1.91684773858446	0.058201768308162	0.128059181940919	-4.82762639340117	SMPX
227282_at	-1.67728224044042	4.40720363030136	-2.63591071079076	0.00977175720255222	0.0327114075219347	-3.28860880272901	PCDH19
203305_at	-1.67668708858606	7.30627885815884	-3.18566434817346	0.00194316245430367	0.00922267973431159	-1.83107426001199	F13A1
207633_s_at	-1.67600863485133	2.21464003596164	-3.41984622222411	0.000918155631582134	0.00511466296765302	-1.1424304796384	MUSK
203498_at	-1.67424471683049	6.80919686190667	-5.11291452142824	1.59588617157919e-06	3.16115481608208e-05	4.84422110117887	RCAN2
219655_at	-1.67394482436843	3.90577615233413	-2.57130874405033	0.0116509476069669	0.0374230522538716	-3.44445934922141	SUGCT
225104_at	1.67372364064175	6.20588203163013	6.37959651782423	6.06787771712374e-09	3.82193791444939e-07	10.1904014306421	ZNF598
203815_at	-1.67357391904828	6.20930538388079	-1.53528894490489	0.1279698928995	0.23297320840182	-5.4612912459357	GSTT1
213106_at	-1.67339025334278	7.62133432075182	-4.74964800912778	7.05126338871081e-06	0.000104926697257085	3.42917504686801	ATP8A1
201577_at	1.67337820212451	10.3130998762709	8.08396319439293	1.78385173146085e-12	6.40232880953355e-10	18.042378041589	NME1
205776_at	-1.67336191654845	6.64887883594162	-4.50686055391401	1.84019998226558e-05	0.000224064414641934	2.51925775191538	FMO5
209948_at	-1.67164579963679	6.16736872954317	-4.69151206603104	8.89476958624904e-06	0.000126133355355708	3.20857005411303	KCNMB1
206461_x_at	-1.67142221064355	9.34497999388639	-3.57570376829023	0.000546780275205888	0.0033668978220807	-0.663027158476969	MT1H
219227_at	-1.67102455377366	4.091995357643	-4.15368094503711	7.04686143657102e-05	0.000661017175005372	1.25180341877618	CCNJL
222071_s_at	-1.67020669560346	3.42536954476935	-4.34265499057557	3.46319674624342e-05	0.000375030371787883	1.92137771196941	SLCO4C1
232235_at	-1.66949325110163	4.23984574746708	-4.70809813968227	8.32582781071309e-06	0.000119413442834148	3.27133679397827	DSEL
1556026_at	-1.66894166891751	2.95416204349607	-3.96080693195292	0.000142629226797076	0.00116783974184635	0.589812777720706	LINC00893
228182_at	-1.66839592360661	3.2091079683049	-3.76976790847962	0.000280852994224971	0.00199177825621177	-0.0435207594107503	ADCY5
201525_at	-1.66790080349968	6.33852836514843	-2.96447348351686	0.00381591537839888	0.0156690570454875	-2.44510669647288	APOD
204134_at	-1.66755274915081	4.87776387260318	-5.515341359989	2.8866376688092e-07	7.85436393856136e-06	6.47938477895692	PDE2A
223646_s_at	-1.66664349595388	4.2244061271391	-1.57549184903362	0.118400528218146	0.220178825852496	-5.40076068667047	TXLNGY
204825_at	1.66627230076851	8.6991844334516	6.07926968109432	2.38366499105604e-08	1.06621264318038e-06	8.87358075287687	MELK
204606_at	-1.66468290412283	6.037930972668	-2.62975782946943	0.00993812016032413	0.0331578626154772	-3.30359669480957	CCL21
222450_at	1.66467799684889	9.05674477306882	3.64781723696835	0.000428007790611697	0.00278231994998484	-0.435696345939622	PMEPA1
1562893_at	-1.66456573087242	1.19421118674299	-2.54319413602121	0.0125660071677921	0.0396442009307867	-3.51123483301334	LOC101927657
237250_at	-1.66453689176013	2.79524541896316	-2.00096137200756	0.0481922471795712	0.111145950732077	-4.67041395371434	RP11-320H14.1
212098_at	1.66338501285526	9.28211996032603	4.87156787585944	4.31055216156148e-06	7.04742551880453e-05	3.89719092747875	MGAT5
206964_at	-1.66295096340333	2.55236588588722	-2.65565978010345	0.00925466674505419	0.031349403711224	-3.24029754799765	NAT8B
1560570_a_at	-1.6622482213234	2.33031108080902	-3.54120953548661	0.000614043002677199	0.00370095330761939	-0.770543904628648	RP11-111J6.2
217085_at	-1.66202766216061	1.65655363578573	-1.91945611557906	0.0578668503975186	0.127396655891952	-4.82284492049755	RP11-116O18.1
221841_s_at	-1.66071274813914	10.3436287774071	-4.78575643162296	6.09921550702399e-06	9.38187990943776e-05	3.56703366628019	KLF4
204179_at	-1.65703629401543	5.24796631911107	-2.97515836479453	0.00369633327555651	0.0152653500810244	-2.4162818063516	MB
212793_at	-1.6561513065242	5.42653475464755	-6.37975648050088	6.06341734656916e-09	3.82193791444939e-07	10.1911096712991	DAAM2
205403_at	-1.65566450937801	7.29915765951989	-3.65269150898042	0.000420932929547927	0.00274562655993313	-0.420206893775065	IL1R2
213247_at	-1.65507587726818	4.81962024913617	-3.29821918974574	0.00136127237128578	0.00698428173068818	-1.50493101807863	SVEP1
207876_s_at	-1.65464810621655	6.02206200221652	-4.839399025138	4.91147935196894e-06	7.85940974008279e-05	3.77300741400177	FLNC
229580_at	-1.65446346497686	3.23963367326024	-1.91100175746576	0.0589583413361931	0.129233392075291	-4.83832092477345	CLSTN2
1569078_at	-1.65419882983945	1.17156487581592	-2.92845505515064	0.00424581243995477	0.0170443080479037	-2.54163878829091	LOC100294362
225295_at	1.6532313081296	8.49734835508896	6.72570099048991	1.21769744001419e-09	1.00303667818437e-07	11.7383489199385	SLC39A10
210302_s_at	-1.65297765299828	6.79728471746924	-3.68546683039218	0.00037616320042363	0.00252012625919369	-0.315649861937025	MAB21L2
235649_at	-1.65272356376016	3.22377727727609	-2.67777039211588	0.00870526212064719	0.0299118124473754	-3.18584084044351	ADAMTS8
228281_at	1.65046391197757	6.43935610933866	5.34395584804306	6.02569012327138e-07	1.42145935709222e-05	5.77487097701226	DDIAS
205431_s_at	-1.64986619429455	4.70384091238152	-3.88442047610999	0.000187487277937515	0.0014463578442324	0.333847440423755	BMP5
204239_s_at	-1.64980866156131	4.26895628342602	-5.16627722216203	1.27684310660718e-06	2.6329867290009e-05	5.05714578385043	NNAT
203343_at	-1.64916494613465	8.94651301986079	-8.9364694849188	2.65945450084338e-14	2.35815394974783e-11	22.1092631826759	UGDH
1557080_s_at	1.64906347087359	5.35430795204915	3.18727200783123	0.00193342286285686	0.00919602332759434	-1.82647989441746	ITGBL1
203213_at	1.64897223950248	9.81047580911616	5.7967100162669	8.42713264269761e-08	2.94734564863164e-06	7.66017078234942	CDK1
227919_at	1.64886391770858	6.26002088644793	1.83203837008815	0.0700157158981686	0.147445781146828	-4.97980229488458	UCA1
211734_s_at	-1.64721297537457	4.682219978552	-2.91332605736101	0.00443934548594322	0.0176426822713177	-2.58189207267247	FCER1A
206488_s_at	-1.6471777957648	6.44776372079677	-3.95676294321347	0.00014472122683525	0.00118304109181917	0.576171885616311	CD36
203936_s_at	1.64409737515337	8.44615433239163	3.86407749947161	0.000201537091338228	0.00153587973449568	0.266288094304361	MMP9
204674_at	-1.64235269110316	6.07659150187794	-3.9508225970469	0.000147847513134977	0.00120402669529803	0.556152441770029	LRMP
235663_at	-1.63984605079834	5.00648078946743	-2.81787535795718	0.0058595516116442	0.0219010366957413	-2.83181528589762	RP11-465B22.8
221122_at	-1.63884765101897	4.2973143138626	-3.90624742933835	0.000173453878125687	0.00136606256994076	0.406620956513409	HRASLS2
234390_x_at	-1.63667188809861	3.98211190900295	-3.77392454278186	0.000276805464626648	0.0019706404600398	-0.0299848125451119	IGHV3-54
204482_at	-1.63569277471104	5.46795664475399	-4.21198978443836	5.67126666658926e-05	0.000554761023570191	1.45623734074852	CLDN5
216910_at	-1.63514579075162	4.22745053064566	-2.44460035145836	0.0163071602588227	0.0485702694608759	-3.74032209115072	XPNPEP2
219825_at	-1.63459776299865	3.39413029737333	-2.6230201020518	0.0101232318231422	0.0336340305272306	-3.31997448722203	CYP26B1
235496_at	-1.63434155773679	5.43472615040936	-2.56620368633628	0.0118125066876762	0.0378371708053613	-3.45663196298054	HRCT1
206385_s_at	-1.63310804089307	8.19998908835284	-6.17083896418307	1.57486880044865e-08	7.80906983485621e-07	9.27226646013045	ANK3
225664_at	1.63154049833413	10.0599155145272	4.11937399418594	8.00045218306584e-05	0.000733569441651669	1.13244252708241	COL12A1
205610_at	-1.63152372195547	3.12258579123511	-3.3359102605144	0.00120610710451576	0.00632597720719227	-1.39370250264451	MYOM1
222918_at	-1.62924033666116	4.05482352199198	-3.66220002174673	0.000407449549462753	0.002683221716296	-0.389945943018518	RAB9B
202095_s_at	1.62808865044599	8.07354153949858	5.97585759559742	3.79508077708534e-08	1.55202700593956e-06	8.42646651061565	BIRC5
214862_x_at	-1.62714776785726	3.28501712592708	-3.61015617369556	0.000486598350438785	0.00308330134097669	-0.554848577699278	RP11-119F7.5
215091_s_at	1.62458488225238	10.8602671538027	5.58655614039981	2.11932254655518e-07	6.08205867096651e-06	6.77548623219251	GTF3A
241994_at	-1.62414161677378	7.1785811003086	-2.61745302256819	0.0102785272588702	0.0339702959658429	-3.33347929353879	XDH
235650_at	-1.62240401459783	3.2244492219052	-3.31942606990367	0.00127180829151963	0.00659894382765138	-1.44247146408419	CDHR3
206539_s_at	-1.62181386532958	6.54112455304555	-3.36444078306963	0.00109985790686036	0.00588125508620542	-1.308843666657	CYP4F12
204595_s_at	1.62104402818474	6.84849708170887	4.87482350111623	4.25388211549812e-06	6.97747758531215e-05	3.90978629794803	STC1
219647_at	-1.62044976169447	4.02892256313784	-4.25500901114199	4.82601886281704e-05	0.000488565536186059	1.6083140367207	POPDC2
205856_at	-1.62031217121219	3.14104212261264	-2.11865435235859	0.0366757926113486	0.0901877484214468	-4.44005663520113	SLC14A1
223368_s_at	1.61983044667503	7.62515229827728	9.40265469293335	2.62613616204609e-15	3.29886470889024e-12	24.3473509213762	NTMT1
218332_at	-1.61969211721132	4.50366202849635	-5.43332682599984	4.11091986331769e-07	1.04208220696835e-05	6.14079720525565	BEX1
213839_at	-1.61895885719791	7.13344537817073	-5.60926564657256	1.91971898263238e-07	5.59726188475831e-06	6.87031117484792	CLMN
213317_at	-1.61833528239626	8.26257403712086	-4.40615709834727	2.71633339655751e-05	0.000309781940219154	2.15086034599458	CLIC5
212224_at	-1.61755822822604	7.94454280430922	-2.56148378397483	0.0119636688523596	0.0381834309295931	-3.46786746811789	ALDH1A1
227212_s_at	1.61717404937541	7.35795908116713	6.28127000546841	9.52313412095413e-09	5.39960495009313e-07	9.756400376169	PHF19
236055_at	-1.61472849105617	5.12100365638429	-2.95075050248469	0.00397473550884805	0.0161589697242577	-2.48200112663571	DQX1
205805_s_at	-1.61398917681075	4.88494982155671	-4.38772879690631	2.91534481344003e-05	0.000327221948754989	2.08403717034623	ROR1
222608_s_at	1.61316679279939	8.35324701515247	5.76727094185687	9.59797053300727e-08	3.25723818170561e-06	7.53529089654377	ANLN
206201_s_at	-1.61280165517917	3.29056763019489	-2.16777546202712	0.0326239311271641	0.0828388177044054	-4.3403690524381	MEOX2
203543_s_at	-1.61257059084201	7.23391823500886	-4.96595402037875	2.93140104367439e-06	5.17423177193768e-05	4.26437460508724	KLF9
211798_x_at	-1.61256999421751	8.86135815929236	-2.63456033301925	0.00980805163339526	0.0328037653254493	-3.29190079931003	IGLJ3
238755_at	1.61060759287901	4.60950808035283	2.4602198297912	0.0156550028173323	0.0469865421809843	-3.7045600283204	RASSF10
227084_at	-1.61007251064965	4.78493250273976	-3.80962142469938	0.000244259150148217	0.00178996715086739	0.0867134183722884	DTNA
208096_s_at	-1.60995543233672	5.00531864041754	-3.88843544070071	0.000184827096060339	0.00143538570119194	0.347211616896566	COL21A1
213330_s_at	1.60898354075996	8.80118875656223	7.05528127054216	2.57268646158081e-10	3.17752092337397e-08	13.2384594348485	STIP1
208473_s_at	-1.60881170362696	3.62509656117761	-2.14616334390201	0.034356055741246	0.086032796726611	-4.38448473027183	GP2
207259_at	-1.60822703946871	6.37549220962424	-2.73258631166101	0.00746855595719374	0.0265871535370379	-3.049163491973	LINC00483
207536_s_at	1.60780574659019	4.47800089951867	4.31815977332001	3.8012714647821e-05	0.000405235969307818	1.83345109411435	TNFRSF9
1558301_a_at	-1.60768034310392	1.50601314166929	-2.44022967369635	0.0164939378497867	0.0489235771640467	-3.75029315856995	EFCAB5
1566482_at	-1.607589460287	4.03468918023739	-3.72010483201408	0.00033377910726455	0.00229324806878114	-0.20439094930765	RP11-305O6.3
238017_at	1.60727474892694	6.82519352822723	1.90317190529037	0.0599846366946031	0.131006724650021	-4.85259731254524	SDR16C5
203886_s_at	-1.60646375522276	4.62190057237163	-2.06814125962735	0.0412894440579218	0.0986209918759488	-4.54039866657776	FBLN2
232224_at	-1.6063026575279	4.22254483395081	-3.3924479674886	0.00100415714767486	0.00548429885654015	-1.22498882044685	MASP1
202741_at	-1.60536468162338	9.19434068967583	-3.97217306616719	0.000136903138555943	0.00113140236326331	0.628205578021564	PRKACB
235728_at	-1.60514307436634	5.73092897829464	-3.55779106276099	0.000580788305458764	0.00353443799615883	-0.718959579057669	ZFP3
238113_at	-1.60410173691896	3.31205826662579	-2.83899274490414	0.00551356078765115	0.0209032734690778	-2.77712658186363	SMIM2-AS1
212859_x_at	-1.60384776939686	9.83835126169561	-3.15856234165468	0.00211439413722572	0.00986455500604783	-1.90824430451242	MT1E
205185_at	-1.59802494088599	5.63562098780946	-2.89908892617014	0.00462885176928716	0.0182180970157271	-2.61961315268289	SPINK5
214023_x_at	-1.59709288245316	3.64927703552071	-2.06352983601129	0.0417344899800964	0.0994476291432143	-4.54944892770554	TUBB2B
218002_s_at	-1.59689455339445	9.26366417618521	-1.55385464343783	0.123477435226511	0.226987665683466	-5.43352303902714	CXCL14
204979_s_at	-1.5955312544785	3.92415571577681	-3.78555067097941	0.000265777185019199	0.00190959260580525	0.00793377219918856	SH3BGR
209369_at	1.59298088509924	9.53872409466554	6.17580916373869	1.53972813886047e-08	7.66002045055538e-07	9.29397890812035	ANXA3
219277_s_at	-1.59290844741538	1.77736416798793	-2.32960752515573	0.0219016623343915	0.0611041380767383	-3.99739241546488	OGDHL
216665_s_at	-1.59207138701871	0.603186855190378	-1.92385887645144	0.0573052223889412	0.126511265713371	-4.81476047457117	LOC101929148
204442_x_at	-1.59035527001403	6.01166550383617	-4.43186791103626	2.46045857931611e-05	0.00028508034300239	2.24439886991397	LTBP4
233823_at	-1.59007066424429	3.65868661305842	-2.31447491358745	0.0227519495515397	0.0629174257090276	-4.03040115024405	FAM184B
215039_at	-1.58965662908413	4.51621525755596	-4.09685241628871	8.6925410959299e-05	0.000787921614432034	1.05446005955239	LINC01140
1556183_at	-1.5887466226267	6.27535755215945	-5.66840048944415	1.4825256328421e-07	4.57789609682953e-06	7.11812760808136	ANKRD36BP2
230615_at	1.58803969157917	5.14800109680408	1.46494291663945	0.146171814893047	0.25761650154306	-5.56361834209382	DUOXA2
202652_at	-1.58771748478842	3.14909700779997	-3.47044383764314	0.000777252963825734	0.00446505761307512	-0.988607190382603	APBB1
221558_s_at	1.58695010680125	7.40860724626727	5.5219924869019	2.80474169452653e-07	7.64533025376001e-06	6.50695751405689	LEF1
220138_at	-1.58647285300238	4.42940233983885	-5.07346312637443	1.88054367716952e-06	3.62497639253878e-05	4.68760938809422	HAND1
205475_at	-1.58606038273765	4.27280142155536	-3.22169681211387	0.00173548349212793	0.00845802720993743	-1.72765308296859	SCRG1
201631_s_at	1.58390885062583	11.0796594862953	5.67667929686733	1.42970720203604e-07	4.49705169596697e-06	7.15292372469068	IER3
223484_at	-1.58352280915789	10.6023829288974	-3.69558138155491	0.000363285804513307	0.00245128478837672	-0.283241880157121	C15orf48
219360_s_at	-1.58247252509262	6.92014918609777	-3.47855001882881	0.000756668392018589	0.00437179737113385	-0.963800477576177	TRPM4
204755_x_at	-1.58114386041109	3.81164507100757	-3.50927330958752	0.000683223683885594	0.00401987268184678	-0.869374674084414	HLF
1557119_a_at	-1.58047115249565	5.39911591591908	-8.33467859213067	5.20708669276171e-13	2.37853408505121e-10	19.2330273216882	ZNF575
216331_at	-1.58036369562346	5.31557475645692	-3.60573827665309	0.000493949136230888	0.00311669706134132	-0.568764564204598	ITGA7
1552281_at	-1.58004026445037	6.98291115192171	-2.69181363374806	0.00837186143622094	0.0289909118515034	-3.15105190215337	SLC39A5
202218_s_at	1.57942155534942	5.28107886935843	3.89906537961523	0.000177956909807771	0.00139380521766661	0.382642620963772	FADS2
236225_at	-1.578396858594	7.10013862067762	-3.24111634038989	0.00163234015047456	0.00805430292250525	-1.6715274406272	GGT6
204885_s_at	1.57838331674813	5.45806260865467	1.76665060025361	0.0804338857136813	0.163823860728014	-5.09274536946654	MSLN
227727_at	-1.57708864842616	6.31176186290869	-3.33997615051735	0.00119039836569744	0.00626319894049675	-1.38164409294275	MRGPRF
207173_x_at	1.57614269374858	9.66460006760571	3.89900762730151	0.000177993567998422	0.00139380521766661	0.382449935658576	CDH11
232067_at	-1.57528340499655	2.97832841145849	-2.12965424548134	0.0357324310625372	0.0884741566748826	-4.41791353440762	FAXC
244170_at	-1.57468386555313	1.4595953698831	-2.44813379326705	0.0161575433356329	0.0482103737611502	-3.73224955611251	RAB3C
203851_at	-1.57466783888322	6.18368264189472	-5.45615616878372	3.72655201961936e-07	9.70190762413511e-06	6.23478156545077	IGFBP6
229473_at	-1.57374360357502	4.8342120003451	-2.67326133915356	0.00881483996364376	0.0302011182591092	-3.19697782104999	MAMDC4
231882_at	1.57373030631915	5.93516451132056	3.34196531803818	0.00118278324794083	0.00623183316304094	-1.37574049610321	AP000525.9
1569969_a_at	-1.5734337562729	0.908003980699408	-2.24668154438926	0.0269287793887519	0.0715159303217135	-4.17591301047855	UNC13C
202768_at	-1.57306438760032	5.73850414242915	-2.47379065330123	0.0151074062933843	0.0457011925479581	-3.6733257903665	FOSB
228256_s_at	-1.57233578890195	5.73778620388905	-4.73767826834071	7.39760072529187e-06	0.000108474156938764	3.38361711201399	EPB41L4A
200696_s_at	-1.57118616564594	9.01582835034543	-6.45685021418152	4.25075946344791e-09	2.92584238137049e-07	10.5332502385119	GSN
244084_at	-1.57030261815955	6.18328284190841	-3.49526243372577	0.000715840855945483	0.00417915765395902	-0.912515576021638	AIFM3
230593_at	-1.56777337042099	3.33909368895121	-3.99484513209756	0.00012613125435194	0.00106040297161246	0.70502225403762	GRIK3
226814_at	1.56763442534047	5.87415495950767	5.28328571993482	7.79794111036071e-07	1.76761149319665e-05	5.52830963115836	ADAMTS9
215440_s_at	-1.56705161146939	6.75277322106079	-4.1318449913787	7.64029938324056e-05	0.000706563637441522	1.17575218643818	BEX4
231114_at	-1.56641785487176	1.74703122808706	-2.53781346538672	0.0127483288551898	0.0400183900797858	-3.5239415598297	SPATA22
221933_at	-1.56571383414835	4.71307805641802	-3.6735351879167	0.000391911086911862	0.00260539019519005	-0.35379436977191	NLGN4X
223732_at	-1.56542276408345	3.76923936308003	-3.46013144695996	0.000804203270655759	0.00459361883359792	-1.02010056926822	SLC23A1
207455_at	-1.56520438163528	3.79605477406713	-5.38474405415746	5.06266345556377e-07	1.22103342286669e-05	5.94147866524195	P2RY1
218681_s_at	1.56454140756767	7.74737968510084	5.97117674279016	3.87551725015112e-08	1.5662076951415e-06	8.40630907001703	SDF2L1
213353_at	-1.56313025491146	7.50910328167802	-6.93933904828848	4.456677525005e-10	4.66527479249482e-08	12.7080972958455	ABCA5
231325_at	-1.56265171281902	2.71087184070065	-3.45501609185295	0.000817896131590466	0.00465320547076726	-1.03569555592654	UNC5D
218898_at	1.56200754407664	7.30999631112582	5.62146907956067	1.82020256765646e-07	5.36941947257407e-06	6.92134661899789	FAM57A
226248_s_at	-1.56099681119708	7.56959950026589	-2.02167519757038	0.0459658061448509	0.107175338256378	-4.63074568780461	KIAA1324
201563_at	1.56055372199476	9.45983176464267	6.57045831172407	2.51168204136663e-09	1.8115356503139e-07	11.0402884333612	SORD
222967_at	-1.5594646552807	2.3428214700656	-3.04897547432995	0.0029601884316951	0.0128445251638952	-2.21480324584392	SLC5A7
229354_at	-1.5592355872806	4.69648231904903	-5.25839254862707	8.66444908127107e-07	1.91507192743519e-05	5.42758619336415	AHRR
1563589_at	-1.55869880937555	2.20432113344714	-2.66021463718723	0.00913898224047838	0.0310202698250329	-3.22911108759292	LOC340184
40665_at	1.5586616099868	4.29802380745697	3.83730269079674	0.000221565321973375	0.00165586299624524	0.177762498130058	FMO3
226333_at	-1.55850233979798	6.49540053824262	-7.41730163017092	4.55383168104697e-11	7.80050667728433e-09	14.9108190288875	IL6R
236719_at	-1.55803379425756	4.73513731807525	-5.69524572290111	1.31788228445693e-07	4.24481999057774e-06	7.23104929915059	LOC100506299
224753_at	1.55799510155529	7.35369022288832	5.63474817638976	1.71766382332596e-07	5.11700878909398e-06	6.97694313277453	CDCA5
208158_s_at	-1.55756755469168	7.48858475059282	-4.79760602766501	5.8149360736502e-06	9.07394890002103e-05	3.61241315962062	OSBPL1A
226587_at	-1.55607215769169	5.16893782889062	-3.47435481831429	0.000767256508702383	0.0044190570492731	-0.976644315838211	PWAR6
229610_at	1.55522676088108	6.11902622793545	7.23864213886023	1.07334986604511e-10	1.51451913503631e-08	14.0825719339773	CKAP2L
202267_at	1.55488498700521	7.29727338341524	4.3523215102755	3.33792514375079e-05	0.000364607852296372	1.95616748956018	LAMC2
224391_s_at	-1.55380596361572	8.58944095422021	-5.00730260111841	2.47275769364221e-06	4.51810296654093e-05	4.42653173119434	SIAE
226425_at	-1.55332033200534	6.47935384034065	-3.67099121843915	0.000395348685901268	0.00262028777430089	-0.361915229996729	CLIP4
240770_at	-1.55232921296768	6.13533060355564	-3.56459518344735	0.000567641360520039	0.00347547760701831	-0.697738974891404	TMEM171
235355_at	-1.55200932377739	4.37688521316025	-2.66591273103122	0.00899610799582095	0.0306665155877442	-3.21509365936733	CSRNP3
1558388_a_at	-1.55121953162601	2.24602568363513	-2.44868673164883	0.0161342413953089	0.0481694503451943	-3.73098537779692	UG0898H09
229485_x_at	-1.54984243150526	4.19095829399043	-2.42848222742562	0.0170054469361641	0.0501277419157915	-3.77701521001436	SHISA3
218984_at	1.54810356552733	8.64197475692126	7.63640983488466	1.58032095590273e-11	3.45242870859098e-09	15.9335298449861	PUS7
225767_at	1.54809585921804	9.21452896044926	2.73135514029743	0.00749447840558393	0.0266631502208572	-3.0522592972128	RNA45S5
203685_at	-1.54808260770895	6.19744511632825	-5.27305216064326	8.14338883510518e-07	1.83234265391337e-05	5.48687097192667	BCL2
218900_at	-1.54785006512661	6.47947399129391	-5.43092431107391	4.15356069992364e-07	1.04700290954262e-05	6.13091843617683	CNNM4
220082_at	-1.54617829304225	7.72023559158031	-2.64323285598407	0.00957706615834333	0.0321891218365408	-3.2707332685202	PPP1R14D
203813_s_at	-1.54526458456009	4.83273525027311	-3.13231967014629	0.00229349633169514	0.0105114514150114	-1.98245830004636	SLIT3
239093_at	1.54519767635797	3.89474479807818	4.00896869218852	0.000119836181253375	0.00102158596861384	0.753032435724023	HOGA1
212601_at	-1.54455692323698	7.57952511494837	-7.3774471423872	5.5161974746553e-11	9.1374901904345e-09	14.725593434451	ZZEF1
218704_at	1.5440003539341	8.42851623276615	2.71780443007037	0.00778525221705297	0.027450275754957	-3.08625401429617	RNF43
40020_at	1.54239415119907	5.99870908938653	4.14148766591483	7.37255060085428e-05	0.00068728403065725	1.20930186778852	CELSR3
205929_at	-1.54208839904731	9.38360135567763	-2.495727342379	0.0142583991624988	0.0437385244150402	-3.6225177525086	GPA33
205289_at	-1.54046272820835	7.04843529483592	-4.21944457140649	5.51524314949463e-05	0.000542314254634587	1.48251512784572	BMP2
243292_at	-1.54009574243603	4.55544094939461	-3.62448422858852	0.000463464744769219	0.00296941350572302	-0.509627636916665	FAM132A
205923_at	-1.53986346800161	4.2728686807429	-3.846968740241	0.000214125375204594	0.00160583378399704	0.209669576894004	RELN
233585_at	-1.53919552138705	3.98650451852845	-3.58842357640569	0.00052378442835794	0.00326396299010648	-0.623179561822226	SDK2
227061_at	-1.5374143552821	6.03867230561867	-2.38384128707427	0.0190804844230951	0.0549417861814294	-3.8775197678465	LINC01279
206375_s_at	-1.537065326512	3.21459306868073	-2.4408955836638	0.0164653580352001	0.0488827359233018	-3.74877499776665	HSPB3
219737_s_at	-1.53670751399032	3.52687340482465	-2.6227364280952	0.0101310934104182	0.0336453188078086	-3.32066323314824	PCDH9
1558603_at	-1.53591565919447	2.25994753379099	-2.66197997631262	0.0090944996602022	0.0309360903826306	-3.22477107844431	PLGLB2
1557136_at	-1.53543717281567	2.82870981216113	-2.8423359686043	0.00546053413606689	0.0207335243241996	-2.76843687914878	ATP13A4
241418_at	-1.53280966327859	4.58196711173961	-4.90254497476224	3.79981887355963e-06	6.40698766219663e-05	4.0172384128554	LOC344887
231779_at	1.53189286057048	6.68611588720572	6.21042734222355	1.31552283714434e-08	6.86165787097362e-07	9.44541290806549	IRAK2
232355_at	-1.53153859359225	3.33137751861026	-3.25942838200462	0.00154035263788394	0.00766793849050779	-1.61835534164077	SNORD114-3
234092_s_at	-1.53095393923236	3.57790095080025	-3.09992351441408	0.00253404970777086	0.0113753023510834	-2.07337946883874	TM6SF2
223565_at	-1.53016894480689	6.44322942501871	-2.19258230570853	0.0307298391812465	0.0791155586367394	-4.28923888939336	MZB1
236047_at	-1.53016846708002	3.76415413343762	-3.6168253612676	0.000475697662235492	0.00302687486725952	-0.5338167560972	XKR6
227478_at	-1.52901602227163	6.06281111821924	-4.54152599896892	1.60746191142194e-05	0.000201924007106453	2.64731976090156	SETBP1
212886_at	-1.52680239103951	5.53621477212427	-5.85299231084205	6.5662418039527e-08	2.44762292144513e-06	7.89975246386691	CCDC69
206896_s_at	-1.52638807304796	5.12262454582657	-5.92166150567233	4.83616878163388e-08	1.8886116117707e-06	8.19351599898461	GNG7
227265_at	-1.52606199210722	8.89570177259719	-4.41956219815184	2.57987767918458e-05	0.000297089962842081	2.19958479187746	FGL2
223655_at	-1.52592606990002	5.973296804844	-4.01469527480247	0.000117370440800865	0.00100525115035923	0.772533067997042	CD163L1
1558809_s_at	-1.52502707247368	3.75532407793131	-4.59866533637757	1.284654238663e-05	0.000169273409035017	2.85977502440882	ZNF790-AS1
229205_at	-1.52468652526559	3.23732212770598	-2.90097000706788	0.00460339370506434	0.0181415834536313	-2.61463812240539	LOC101927720
227209_at	-1.52446577461138	3.8400695966785	-2.7212054866316	0.00771132232367047	0.0272353497439102	-3.07773536274132	CNTN1
1552733_at	-1.52358710290863	5.33544394983166	-4.79796337294227	5.80656631440873e-06	9.07027778480799e-05	3.61378271808014	KLHDC1
217897_at	-1.52331164680724	6.27923677576333	-4.45622943150969	2.23959730737382e-05	0.000263345270005159	2.33335764884899	FXYD6
232117_at	-1.5224271404646	2.70786750772085	-3.28388632286958	0.00142503987182985	0.00721809510348222	-1.5469647765007	ZNF471
229273_at	-1.52217946676936	3.89267313131376	-2.57870818071563	0.0114203115804995	0.0368495962888212	-3.42677861870566	SALL1
231371_at	-1.52202884867156	3.49636362994781	-3.94752397884432	0.000149611285038684	0.00121314712784999	0.545045146380221	TDRD10
203510_at	1.52181695543074	9.9455597310289	5.53916718468992	2.60365974921311e-07	7.16196479190481e-06	6.57823482773664	MET
227838_at	-1.5209024455224	4.80969367972049	-3.18590588737628	0.00194169623712181	0.00922152774996036	-1.83038410928138	UNC5C
224523_s_at	1.51895763029688	8.13038894552356	7.73900362767998	9.60539974670077e-12	2.25750036137427e-09	16.4147652710529	CMSS1
231192_at	-1.51744889517378	2.90822797194915	-2.43390859418639	0.0167674399459695	0.0495914684456695	-3.7646859363277	LPAR3
230900_at	-1.51570963796931	2.25289615709265	-2.13388060164384	0.0353756034484474	0.0879373097595475	-4.40937803911377	CCDC110
203060_s_at	-1.51511650189779	10.0496153584641	-4.26929010327282	4.57326821933077e-05	0.000467772572919506	1.65903104838911	PAPSS2
220294_at	-1.51492181812837	1.54242277350168	-1.76913041731835	0.0800166513360296	0.163415662137828	-5.08853205644856	KCNV1
219568_x_at	-1.51479619703203	3.76892521781309	-3.8556913711403	0.000207616570209751	0.00156872790944451	0.238512756701511	SOX18
204793_at	-1.51379975757086	5.69110064835971	-5.20528276108867	1.08395978563997e-06	2.3013534941883e-05	5.21356413787703	GPRASP1
204422_s_at	-1.51236533562274	4.3370335345481	-4.11757582080057	8.05370761492726e-05	0.000738003578038988	1.12620528837947	FGF2
1568634_a_at	-1.51162988846289	5.37972723649078	-4.3557034605309	3.29513830368801e-05	0.00036100938739562	1.96835129170639	LRRC66
210072_at	-1.51051825811089	5.92034677715568	-2.46274902378471	0.015551622195351	0.0467447962059264	-3.6987503661063	CCL19
202017_at	-1.51042105330111	7.81324972719412	-4.3877303587752	2.91532736462649e-05	0.000327221948754989	2.08404282602022	EPHX1
206445_s_at	1.5090558817529	9.95506525678161	7.77983599684663	7.87570033104114e-12	2.08277731210727e-09	16.6066845539327	PRMT1
205501_at	1.50864194682171	5.16005457127605	3.16875304275554	0.00204842364260219	0.00961929532354685	-1.87928991613227	PDE10A
221916_at	-1.5082539938146	3.71499312150808	-4.5682051818216	1.44800668503254e-05	0.000186080586276048	2.74630724563264	NEFL
231851_at	-1.50815369188591	6.79513773662968	-5.21148330412185	1.0560442142681e-06	2.24841956015216e-05	5.23848938492939	RAVER2
229947_at	-1.50791496277521	6.05992615615272	-2.47346279219129	0.015120431264227	0.0457314167088599	-3.67408216762121	PI15
229146_at	-1.50704763470044	5.09208763568766	-4.76311095809391	6.68052706203791e-06	0.000100702264933159	3.48050060519317	C7orf31
1564372_s_at	1.50581345713324	3.24453279425286	3.19410246147737	0.00189254766396933	0.00904223882303443	-1.80693900157104	CASC2
229976_at	-1.50512923478088	3.40804531687774	-3.32416883992627	0.00125256906676	0.00651526090832995	-1.4284594253488	MORN5
219493_at	1.50502020403865	6.61605969293315	6.48071739792679	3.80695903438452e-09	2.64452075964572e-07	10.6394933165352	SHCBP1
203571_s_at	-1.50500199289617	7.4006479426333	-2.27337436180538	0.0252100190552264	0.0682184145789566	-4.11908237087899	ADIRF
228038_at	-1.50438143585046	3.40648662022757	-1.64105753219325	0.104025733351833	0.200025973505182	-5.29886211906916	SOX2
231899_at	-1.50395635252741	6.98693223424437	-3.58018176547686	0.000538577787443635	0.00333786193753391	-0.64901114047135	ZC3H12C
1560762_at	-1.50390835727792	3.49738340027666	-2.8575418050183	0.0052252039416698	0.0200062799636095	-2.72880516281762	LINC00996
219313_at	-1.50375695558552	5.95793001128241	-4.04219936165529	0.000106189474194082	0.000926867477707932	0.866466760895892	GRAMD1C
238073_at	-1.50350408069786	3.87449261113368	-4.28805923969432	4.26041000040611e-05	0.000442296283375494	1.72586141151387	ELAVL4
218084_x_at	1.5032376714411	9.08395355885464	5.67536635411043	1.43795868213884e-07	4.49705169596697e-06	7.14740372058954	FXYD5
207547_s_at	-1.5031237737004	4.84941331742376	-4.59755600649266	1.29027684793199e-05	0.00016972428875251	2.85563422867498	FAM107A
219908_at	1.50290218903691	4.48785096895626	2.72408759091036	0.007649173794244	0.0270582040582693	-3.07050940179282	DKK2
237205_at	-1.50264363010059	1.51312283063988	-1.69012604379657	0.0942168007895536	0.185286895642757	-5.22003564864136	LINC00238
218657_at	-1.50151956855551	6.49904319331512	-3.18650571957453	0.00193805953158534	0.00921005970337874	-1.8286700242471	RAPGEFL1
225536_at	-1.50140535614084	9.24675606383177	-5.02766224895981	2.27341816575191e-06	4.19969429295886e-05	4.50666304321712	TMEM54
219213_at	-1.50020843132951	5.38765212190972	-4.27689598744964	4.4439093831189e-05	0.000457564822685344	1.68608907828142	JAM2
244455_at	-1.4986758058964	4.43701336921088	-3.83541925809752	0.00022304340100799	0.00166608336312906	0.171552222731308	KCNT2
211538_s_at	-1.49803349510751	7.20090005068481	-3.8253989871011	0.000231066442202516	0.00171243635681452	0.138549717091908	HSPA2
223447_at	1.49802532708058	9.50062310962029	1.30909621162611	0.193595958410517	0.316718684576803	-5.77392005732283	REG4
203612_at	1.49708060627125	7.05820610339416	8.84127901387538	4.26299708984808e-14	3.57002322957611e-11	21.6530322242028	BYSL
203485_at	-1.49664997163229	5.49093957176986	-3.63069081278817	0.000453770684999987	0.00292188778542922	-0.489996891861434	RTN1
1555962_at	-1.49607492874215	6.1246215006304	-2.69305298440944	0.00834300220905097	0.028917547780923	-3.14797419000726	B3GNT7
230067_at	-1.49551125096649	2.67521530200393	-2.12722840166865	0.03593864792609	0.0888242628033908	-4.42280578945448	FAM124A
224172_at	-1.49530163385585	2.05749255312221	-2.74360784220051	0.00724010835505328	0.0259172152325037	-3.02139657058144	AC008088.4
1559651_at	-1.49484422147412	0.496494054374975	-2.42080017696773	0.0173475383449899	0.0509243998076686	-3.79442806477586	CSNK1A1P1
204409_s_at	-1.4944992294856	4.13524537521633	-1.0797424192309	0.282935634023464	0.417503062375199	-6.04178887741978	EIF1AY
228241_at	-1.49221453452295	9.41711803366826	-1.95675329856922	0.0532531052876286	0.119526103202161	-4.7538174135506	AGR3
204083_s_at	-1.49205657042846	8.77282507161589	-3.66265321403834	0.000406817247014901	0.00268140060406761	-0.388502175542603	TPM2
203797_at	1.49131225821154	7.91663291162729	2.77375877289084	0.00664732177685927	0.0241835385985718	-2.94494970593208	VSNL1
213017_at	-1.49104318321931	9.17392815305021	-4.7249110634065	7.78520871476562e-06	0.000113276289735885	3.33510203874619	ABHD3
206633_at	-1.49101529471986	3.08644320310005	-3.39081089502835	0.00100952843705663	0.00550366425323386	-1.22990530119279	CHRNA1
230109_at	-1.49074346430943	5.3206076260108	-4.29366298797577	4.1710701536106e-05	0.000434818198447622	1.74585276009811	PDE7B
221045_s_at	-1.49063097520556	5.97095608177931	-4.9799650561136	2.7674022840701e-06	4.95278673004976e-05	4.31923397921002	PER3
1552519_at	-1.48874843635903	6.31529413125629	-3.8612236272711	0.000203586673914579	0.00154680721904655	0.256830973728674	ACVR1C
225540_at	-1.48873698363195	3.73241821566782	-3.40207433811285	0.000973112231444209	0.00534541931547989	-1.19604116397367	MAP2
239006_at	-1.48860338385782	2.05904160316101	-2.12341800181099	0.0362646441662319	0.0894832617714485	-4.43048007413212	SLC26A7
228507_at	-1.48665625397047	7.06546330821758	-3.63444086828499	0.000448006925891885	0.0028909727485904	-0.478123574364525	PDE3A
223895_s_at	-1.48643332723196	5.30415731565984	-2.97235049832768	0.00372741843054742	0.0153726690621264	-2.42386499988606	EPN3
232527_at	-1.48614236339225	5.62415099006373	-5.30741610336427	7.03914167132347e-07	1.61996979471038e-05	5.62619290421682	PSMD6-AS2
227759_at	1.48595896219551	6.34671930102939	3.81797451248758	0.000237187669734329	0.00174749116988039	0.114137449670125	PCSK9
1557016_a_at	-1.48563747917042	2.73539737056376	-3.33442950648321	0.00121187620858027	0.00634299373893716	-1.39809116506168	C1orf177
222752_s_at	1.48509771844945	7.35534421074532	9.55077389554402	1.25738895336746e-15	1.7230800984601e-12	25.0590823168497	TMEM206
215172_at	-1.48324641679505	1.11379333138696	-1.32364420716337	0.188733866291562	0.311033132157622	-5.75525090002612	PTPN20B
214344_at	-1.48297591898536	1.70290611098097	-2.51001522496521	0.0137286619343558	0.0425202075197205	-3.5892137538605	LINC00950
229156_s_at	-1.48295298513811	4.03627671751635	-2.46017146656089	0.0156569856292347	0.0469865421809843	-3.70467106944236	PRKAG2-AS1
235228_at	-1.48222046198724	1.96161371696085	-2.37167827699175	0.0196835069967608	0.0563015530302036	-3.90461693296263	CCDC85A
204272_at	-1.48172767284824	11.3773388691796	-3.31735973834289	0.00128027678364114	0.00663192173079263	-1.44857127883658	LGALS4
226380_at	-1.48169091073817	6.55407709300588	-6.82320540857088	7.70613554525098e-10	7.1705115561181e-08	12.1796865657903	PTPN21
1554897_s_at	-1.48103500699229	5.24905176104634	-2.70187498581646	0.00814017262976212	0.0283252452033782	-3.12603116873936	RHBDL2
229084_at	-1.48097651238801	5.45750768531975	-4.10643324445947	8.39137570028743e-05	0.000763838147983894	1.08759787284574	CNTN4
243597_at	1.48008099346667	3.68526009107858	6.29472942767952	8.95473248230396e-09	5.20544991341792e-07	9.81564820705628	FANCB
1556619_at	-1.47774888716789	2.80759351550479	-2.49667401564769	0.0142227418983001	0.0436557954337152	-3.62031628261395	SHISA9
214841_at	1.47571331881831	4.03717839556927	3.91481504229518	0.000168224400848991	0.00133393720063003	0.435266887810503	CNIH3
203854_at	1.47467541148642	7.59593910254294	3.46243316084427	0.00079811273264109	0.00456228719447546	-1.01307758292789	CFI
1555392_at	-1.4745405388004	4.66688058927157	-4.71137536308409	8.21766704573431e-06	0.000118086857051858	3.28375505786799	BD495725
240084_at	1.47440179852488	4.00566127706409	4.4562204398917	2.23967517677202e-05	0.000263345270005159	2.33332475615699	CBX2
216262_s_at	1.47350816051448	6.5214330820395	6.16285323100277	1.63299309635037e-08	8.00924935264421e-07	9.23739604397613	TGIF2
1558447_at	-1.47267895752381	2.66734317126079	-2.56685336513391	0.0117918349490111	0.0378030880521891	-3.4550840234596	BC032415
201761_at	1.47131421143358	10.0728143492809	6.75542085349058	1.05942589068021e-09	9.07374197506451e-08	11.8726407676972	MTHFD2
225252_at	1.47108849072864	7.90798327838748	6.26016928548654	1.04866685326092e-08	5.85466820224261e-07	9.66362002112534	SRXN1
228739_at	-1.47070617993911	4.39264146906301	-3.45286313475995	0.000823724626614734	0.00467887385303554	-1.04225383722065	CYS1
242638_at	-1.47056976528563	2.40044806639942	-2.69233570179279	0.00835969364729733	0.0289687406987034	-3.14975558503905	LOC101928731
205903_s_at	-1.47044118493501	3.56422443519391	-2.1615353439424	0.033116078951568	0.083644734268756	-4.35314782368599	KCNN3
242828_at	-1.47015603560333	4.17346310208655	-4.8901986184893	3.99589921908346e-06	6.61914118994111e-05	3.9693374595066	FIGN
219787_s_at	1.46996877629031	9.25127166816149	5.80593191604386	8.09012862947131e-08	2.85598592413701e-06	7.69935182967879	ECT2
227230_s_at	-1.46975001139691	6.77799087352236	-3.94709410663853	0.000149842613899347	0.00121371712085909	0.543598146336301	KIAA1211
203764_at	1.46847553896509	7.63713082939831	5.22975293361788	9.77814371915228e-07	2.11168679688397e-05	5.31202571545103	DLGAP5
205957_at	-1.46809234842742	3.24424626353708	-3.20586687660687	0.00182403034679359	0.00879010020702256	-1.77320379892071	PLXNB3
230846_at	-1.4680493941725	4.27692784901493	-3.20294103024325	0.00184085119160729	0.0088570031478737	-1.78160317651275	AKAP5
237329_at	-1.46756926786729	1.9879392619263	-2.89718736973172	0.00465471847074268	0.0182912477132365	-2.62463958930585	RBMS3-AS3
202370_s_at	1.46722376410024	9.67600310908852	10.0753317695697	9.26464901449517e-17	3.56769820329863e-13	27.5782885942175	CBFB
225728_at	-1.46718810100723	7.17604347831801	-2.94697637565516	0.00401947109430445	0.0163094232235653	-2.4921229527698	SORBS2
232562_at	-1.46492598010201	1.26615785818487	-2.69564443309106	0.00828295019027465	0.0287556865887149	-3.14153484874985	OTUD7A
227174_at	1.46470703038608	6.75144836792217	1.4141949982321	0.160507919790505	0.275631850412631	-5.6345881088153	WDR72
218782_s_at	1.46458673890021	7.86294688511351	5.2660426062044	8.38859550631419e-07	1.86890235258333e-05	5.45851248162338	ATAD2
1552563_a_at	-1.46452164385001	2.7127784348277	-2.70823192794042	0.00799680770905547	0.0279554451313317	-3.11018136952303	AF131215.4
1559240_at	-1.46307888967579	3.62140654709697	-3.62305877105122	0.000465718707843263	0.00297720263020753	-0.514132614901064	LOC100507053
220357_s_at	-1.46277358155682	6.27796916429431	-3.77332687128834	0.00027738401204103	0.00197137510490641	-0.0319317891155828	SGK2
203367_at	1.46136422190651	7.0339463465911	7.89983557097563	4.38900774401563e-12	1.32319805466583e-09	17.1719038854475	DUSP14
205673_s_at	1.46133993040343	5.92582755171405	3.0898439808851	0.00261354683628483	0.0116592497810469	-2.10151081603282	ASB9
230307_at	-1.46079289075714	2.82745009559117	-2.48904885112705	0.0145122338871114	0.0443457153079906	-3.63802764106052	SLC25A21-AS1
201058_s_at	-1.46000619094934	9.19463427672514	-3.16362384824663	0.00208138452187082	0.00973413902448104	-1.89387270372759	MYL9
1557113_at	-1.45964332629873	4.46367542619505	-5.39836112887074	4.77605378174112e-07	1.16684335017772e-05	5.99724980996447	LOC283588
236001_at	-1.45937172250081	7.91181135510302	-4.09191376825092	8.85180673592415e-05	0.000799952846147006	1.03739957356295	LINC00675
223693_s_at	-1.45861471099732	3.71730360863926	-3.68620941185081	0.000375203231271406	0.00251481258700986	-0.313272823201555	RADIL
230760_at	-1.45855594009581	2.69638793496099	-1.09876106948874	0.274593345531845	0.408408494380566	-6.02147909440429	ZFY
228780_at	-1.45756564445121	2.58054823582578	-2.84275075195181	0.00545398798274711	0.0207191065655065	-2.76735817341704	POU3F3
233438_at	-1.45662613935656	3.1535459474386	-3.52061243207153	0.000657858685007057	0.00389801958246713	-0.834363082373623	RP1-102H19.8
1552785_at	-1.45576526181137	3.17397156773991	-4.51561413891716	1.77852721161676e-05	0.000218516491075187	2.55153579284593	ZNF781
201195_s_at	1.45338690724022	7.77583490759936	5.14605165706634	1.38966864087495e-06	2.81179397215424e-05	4.97629675736619	SLC7A5
209541_at	-1.45334530705162	6.11537967754005	-2.29730131562651	0.0237520868182268	0.0649916421669905	-4.06762898053181	IGF1
201330_at	1.45221231172934	9.93579671623042	8.63473209717656	1.18493415022632e-13	7.44237390854649e-11	20.6645109240828	RARS
236576_at	-1.45180196161898	2.75840073575907	-3.05177261523566	0.00293516797056044	0.0127527274312889	-2.20708868463047	CTNNA3
227113_at	-1.45155225710904	4.58714092993334	-5.46140291737154	3.64332052114484e-07	9.56784207939674e-06	6.25641045870882	ADHFE1
238458_at	-1.4498154521047	4.30506859682253	-3.3168771654129	0.0012822621220389	0.00663992415926293	-1.44999540167899	MICU3
229518_at	-1.44931236257085	4.0046702984279	-2.81005750266671	0.00599260296493218	0.0222878107805052	-2.85197399074076	FAM46B
243856_at	-1.44915192198661	3.05575342290058	-2.8760860685556	0.0049508123957113	0.0191416986182252	-2.68023160665872	LANCL3
206404_at	-1.4476924895008	4.89405823918594	-3.27444439731431	0.00146856379222429	0.00738820256183714	-1.57457533811477	FGF9
204776_at	-1.44647429968324	5.52537568753442	-2.24146244339431	0.0272765972660423	0.0721782559912182	-4.18695428114382	THBS4
229961_x_at	-1.44420837849407	2.31373202864179	-2.85882950999587	0.00520570860436443	0.0199475202109068	-2.72544077667776	YJEFN3
206976_s_at	1.44401816838487	10.0303970060296	4.71975730103299	7.94719893195009e-06	0.000115077883477633	3.31554076748033	HSPH1
228538_at	-1.44383919579488	4.37915145814352	-2.84676577421048	0.00539099331447037	0.0205004624677917	-2.75690965252726	ZNF662
1570600_at	-1.44305853135718	2.69199307357912	-2.86382356556729	0.00513073025758156	0.0197297520160164	-2.71238074657591	RP13-122B23.8
206339_at	-1.44168181876552	3.96410571794661	-3.01726056633041	0.00325803754097148	0.0138109274163679	-2.30186614688037	CARTPT
236331_at	-1.44133830565033	3.26483538905264	-3.50537120810625	0.000692163958689005	0.00406295931202417	-0.881403003956222	CDKL2
201114_x_at	1.44126968390018	10.7681391188447	6.18073021647259	1.50569703736142e-08	7.56562571372868e-07	9.3154839170572	PSMA7
215643_at	-1.44122778485333	2.95319675869682	-2.85881768957871	0.00520588725684671	0.0199475202109068	-2.72547166567684	SEMA3D
232033_at	1.44088721230664	6.11945478309164	6.67878620707932	1.51641013412188e-09	1.19677310794519e-07	11.526780824987	USP37
235512_at	-1.43935211319782	4.12837925969878	-3.74184613871929	0.000309537325963421	0.00215617636394298	-0.134160732431794	CDKL1
229740_at	-1.43926307282968	4.29816546427311	-3.63443843912451	0.00044801063690508	0.0028909727485904	-0.478131268499825	SMIM5
232568_at	-1.43754256016616	5.20002480675048	-3.79280553621945	0.000259108687499187	0.00187744550254727	0.0316390649069733	MGC24103
202236_s_at	-1.43740017201698	8.73688474404287	-3.896005480684	0.000179909136300511	0.00140661323682256	0.37243639242158	SLC16A1
212805_at	-1.43728461973365	7.69495433354646	-2.96271982852323	0.0038358794414162	0.0157381727544659	-2.44982935143986	PRUNE2
205119_s_at	1.43520248560852	7.42922192772992	3.17709489056582	0.00199585458588865	0.00940172250865173	-1.85553246409523	FPR1
226553_at	-1.43473839563379	8.60831046980333	-3.00933117080769	0.00333672058299994	0.0140929465027014	-2.32351640674939	TMPRSS2
225275_at	-1.43434386210688	9.31399892008044	-4.05530860442831	0.000101226572012158	0.000890770196445578	0.911397563234106	EDIL3
226647_at	-1.4339623025971	3.79999826196104	-3.83337344368742	0.000224659561760765	0.00167400802470676	0.164809049487474	TMEM25
207089_at	-1.43377522283558	2.12103331555209	-2.47001347645876	0.0152580724078799	0.0460578412821805	-3.68203441487721	NRAP
215299_x_at	-1.43376336062053	8.70524753495284	-5.98820079128174	3.59077184764267e-08	1.495229138988e-06	8.47965471529107	SULT1A1
202627_s_at	1.43371287947335	7.07426024679292	3.1568903850795	0.00212540481427003	0.00990605857612293	-1.91298755025807	SERPINE1
205239_at	1.43223335139854	9.11245574729191	2.7115720002015	0.0079224043550394	0.0277731395927887	-3.10184076116462	AREG
241937_s_at	1.43126760974542	7.26784902761159	4.74156131306117	7.28347548180775e-06	0.000107217880285908	3.39838858671048	WDR4
235244_at	1.43057057059569	6.04249290494914	2.86306836925625	0.00514200444121982	0.0197590692479136	-2.71435690243084	CCDC58
223194_s_at	-1.42954640330046	7.4999729364328	-4.9858950204114	2.70071660048078e-06	4.85806706869299e-05	4.34247957909496	SLC22A23
201215_at	1.42661737759057	10.3100986134288	6.77302107156491	9.75484488243928e-10	8.54910068359824e-08	11.9522648670664	PLS3
239370_at	-1.42583092030777	6.86326938219338	-3.31447958072663	0.00129216880816014	0.00668204206319245	-1.45706848931966	LINC01133
206271_at	-1.42567579285995	6.44044299896428	-4.27542233946276	4.46869436450768e-05	0.000459802722529616	1.68084401269272	TLR3
244180_at	-1.4254328409716	4.09517519470731	-4.43585028901296	2.42296887056059e-05	0.000281385460360789	2.25891912544662	ZNF793
1556306_at	-1.42507011327125	4.31061901360212	-4.66838599273101	9.75140783897795e-06	0.000135852792758552	3.12128426469118	AF520793
205399_at	-1.42501176747004	4.78391818556827	-3.52749432370261	0.000642900650875933	0.00382744250051493	-0.813071655213537	DCLK1
208581_x_at	-1.42442528374555	9.61748625613217	-3.25480366794866	0.00156311529221414	0.00776611730877913	-1.631806582149	MT1X
227676_at	-1.42431173488318	9.29975863413147	-2.20452436152543	0.0298527192666773	0.0773328561996724	-4.26443725000312	FAM3D
218934_s_at	-1.42407979306037	4.39846667573182	-4.02797736427454	0.000111837098108013	0.000967201616110263	0.81783825402416	HSPB7
206026_s_at	1.42328022890126	7.33003893127419	2.60580187853359	0.0106105286281291	0.0348916030847335	-3.36166261159155	TNFAIP6
222898_s_at	-1.42281518950382	2.05006089007224	-3.1451385526357	0.00220431593507799	0.0101925946028729	-1.94626939153062	DLL3
227733_at	-1.42219217390812	4.18346884079644	-2.761274492331	0.0068871794420228	0.0249261327512729	-2.97668956981173	TMEM63C
227721_at	-1.42209172736446	3.51104196790388	-3.61171393750426	0.000484031234885822	0.00307082779236906	-0.549938677406304	CPAMD8
206453_s_at	-1.42206694221897	7.77678095559999	-4.47359917802642	2.09395585271029e-05	0.000249520083191738	2.3969795544403	NDRG2
206135_at	-1.42203915255672	2.19153754420807	-1.97932630933556	0.0506152938874396	0.115148647760227	-4.7114453048859	ST18
211026_s_at	-1.42089400123978	8.92004896629012	-4.30831711231811	3.94589037734141e-05	0.000416529072465297	1.79821435726867	MGLL
220401_at	-1.4203465583446	3.69703146669185	-4.95678812595139	3.04377007859915e-06	5.32271347619532e-05	4.22853506767872	FLJ21369
212686_at	1.42000972423297	6.81209010235066	5.03096543865109	2.24258987111561e-06	4.1478281861591e-05	4.51968142076046	PPM1H
207509_s_at	1.4198767234606	5.22473124067682	3.6281400751496	0.000457731193232629	0.00294110827228843	-0.498067669411526	LAIR2
52837_at	-1.41875064413021	4.12346559092134	-3.98647636626646	0.000130009381811004	0.00108453869475322	0.676631217715334	KIAA1644
205935_at	-1.41865378658834	7.57906781302993	-3.58236690770174	0.000534617588550106	0.0033204884754035	-0.642166848680764	FOXF1
213125_at	1.41853495419518	7.06951531559906	3.70109741367628	0.000356440546214904	0.00241375290182879	-0.265539989148088	OLFML2B
236123_at	-1.41765002428412	5.60326267742899	-5.46555032063976	3.57882002222914e-07	9.43131696067867e-06	6.27351510491028	WNT2B
235146_at	-1.41755636457814	6.71011538608258	-4.54357657440872	1.59462620194199e-05	0.000200646038130831	2.65491481076644	TMCC3
227088_at	-1.41557440915144	7.3318004110701	-4.27344382569492	4.50218000785499e-05	0.000461753137252862	1.67380393122642	PDE5A
205978_at	-1.41484603530526	3.63301512619946	-4.17724843921128	6.45610552560539e-05	0.000617508468864059	1.33419613761584	KL
238249_at	-1.41389511182792	1.35224901591362	-2.79325950593571	0.00628788454860308	0.0231348722688901	-2.89512791625288	LOC101927499
226811_at	-1.41322918113951	7.7613538571495	-4.17016002155064	6.62859030489151e-05	0.000630968486542514	1.30938098434012	FAM46C
212624_s_at	1.41305224736998	7.33549447114861	4.88111477526335	4.14641768834171e-06	6.83093991629103e-05	3.93414023826914	CHN1
204035_at	-1.41060145997448	5.2435992471589	-2.64191353886902	0.00961188442034898	0.032269386581813	-3.27395727566002	SCG2
238625_at	-1.40994788636664	2.92946337039962	-1.85609708961671	0.0664768962528188	0.141816124273279	-4.93728324839858	C1orf168
226936_at	1.40980182323595	8.9980448898738	5.79973993923316	8.31491269942167e-08	2.91486032630424e-06	7.67304075647391	CENPW
235299_at	-1.40969571295218	6.74120389099476	-6.00460335172354	3.33594699749173e-08	1.41186915837935e-06	8.55041102236903	SLC41A2
220651_s_at	1.40912772730408	6.07099870559864	4.12889199804208	7.72414590423059e-05	0.000712133182632244	1.16548871957299	MCM10
209950_s_at	-1.40901294015314	7.20211342496679	-4.64610360462888	1.06521878221487e-05	0.000145181807623028	3.03743809136215	VILL
207505_at	-1.40883910099795	4.05241059096944	-5.74286854134317	1.06885098542975e-07	3.54886778730572e-06	7.43200660720939	PRKG2
210029_at	1.40860642246911	7.14851802386728	2.24340093252327	0.0271469531473074	0.0719558944509427	-4.1828560061043	IDO1
236291_at	-1.40847677289659	5.8216657752574	-8.38381730313928	4.08795405591764e-13	1.9256818574657e-10	19.4670173251418	RDH5
232897_at	-1.40718536254968	3.51280994036417	-2.35311453580009	0.0206364672275088	0.0584040697625557	-3.94573635073657	LOC403323
1558569_at	-1.40699358446645	6.09451427633335	-5.05297524029652	2.04733553069223e-06	3.84807179422128e-05	4.60655108572064	LOC100131541
229402_at	-1.40634417079855	6.51010917523906	-3.78339521299946	0.000267789702660272	0.00192130508229459	0.000897254125095337	SAMD13
204464_s_at	1.40605796986032	7.71284154783562	4.83780114317373	4.94336185541016e-06	7.90203993726964e-05	3.76685190482226	EDNRA
221207_s_at	-1.40578263483852	5.14564786648058	-4.26955969257479	4.56862176493817e-05	0.000467772572919506	1.65998955867743	NBEA
229716_at	-1.40503078637045	4.18728296069674	-2.53027874908594	0.0130076350758903	0.0406883359896182	-3.54169567555605	UBXN10-AS1
236640_at	-1.40354512706915	2.87942476195846	-2.17176497338086	0.0323126290663866	0.0821799511636092	-4.33218168027824	LOC100507165
204641_at	1.40324309327929	7.68830324716389	4.78448885578763	6.13041322735652e-06	9.38678655274105e-05	3.56218337574931	NEK2
219695_at	-1.40323527526419	5.72275732995154	-4.09117436570592	8.8758912141042e-05	0.000800689312755277	1.03484655704975	SMPD3
239656_at	-1.40308133094148	3.98841081877615	-3.47261462485483	0.000771689377818176	0.0044400753072882	-0.98196849333949	LHFPL3-AS2
222051_s_at	1.40277822925254	3.36574080186424	6.01901148938457	3.12685742037337e-08	1.35055154024952e-06	8.61263492145315	RP11-219B4.3
204767_s_at	1.4025842827819	8.31377253326308	5.61328711102462	1.88634881364733e-07	5.52132466347959e-06	6.88712306453858	FEN1
226822_at	-1.4022645655033	4.28971918572316	-4.67622499847762	9.45243604889631e-06	0.000132545135814942	3.15084123688633	STOX2
237338_at	-1.39877418227352	4.79725522552134	-3.30353420079864	0.00133831255320841	0.00688522983858826	-1.48930680999887	B3GNT8
229883_at	1.39850984019134	5.72720798475388	4.31280165233098	3.87935299008492e-05	0.000411812443468592	1.81426232078996	GRIN2D
233530_at	-1.3970827038706	2.83841467762277	-2.79528890814699	0.00625151778165275	0.0230291737635957	-2.88992604567336	RP11-314N13.3
219689_at	-1.39690397502247	4.35875301819462	-3.66911301520195	0.000397904988914701	0.00263417646152842	-0.367908119563179	SEMA3G
227902_at	-1.39654623562251	3.30513624001862	-2.55514688398214	0.012169356097934	0.0387006062911934	-3.48292382758909	ZFP41
202148_s_at	1.3957559516701	8.11846327229913	7.04189281597235	2.7415782673342e-10	3.30612406414366e-08	13.1770770956382	PYCR1
205125_at	-1.39402193138777	6.59334150335417	-8.06799427678074	1.92899833770926e-12	6.46171576502877e-10	17.9667416707041	PLCD1
210052_s_at	1.39345870952837	8.64721178410072	4.88895865073186	4.01612755506831e-06	6.64534651647637e-05	3.9645306501012	TPX2
1559045_at	-1.39313621813972	3.53975192751215	-3.48777739794562	0.000733862552100857	0.00426187788589562	-0.935508171177853	LOC100128288
220184_at	-1.39295137010559	3.46390749081167	-2.71591766418845	0.00782654302981786	0.0275365545634902	-3.09097587907797	NANOG
227135_at	-1.39255569833012	7.83262851045687	-6.21768524286675	1.27277203676692e-08	6.7038258189713e-07	9.47720677245592	NAAA
226700_at	-1.39199537278677	4.84905090583295	-3.83396155051146	0.000224193827159992	0.00167384732571061	0.166747228663067	U2AF1L4
213519_s_at	-1.39186772358046	5.50662926281874	-5.61997963784585	1.83207190371468e-07	5.38336293890744e-06	6.91511473323578	LAMA2
244771_at	-1.39156947245938	3.86257348189002	-2.5447866340072	0.012512497492888	0.0395001858026794	-3.5074695642462	KBTBD12
230121_at	-1.39124037756621	4.93659901956859	-3.77767890150306	0.000273197414693522	0.0019526684822618	-0.0177493933902522	SERTAD4-AS1
223634_at	-1.39022867301071	4.25018781782902	-3.42634210937725	0.000898807252890101	0.00502545271886698	-1.12278056128718	RASD2
1562684_at	-1.38999696796232	3.1403911593707	-2.68685038491402	0.00848834538487003	0.0293134749900414	-3.16336508038821	RP11-342L8.2
242345_at	-1.38995643266879	3.42889937739009	-2.69131639802563	0.0083834654160802	0.0290177629579777	-3.15228635893464	COL28A1
225578_at	1.38989097135511	8.92417192465437	6.291534925307	9.08653078756183e-09	5.20799867268848e-07	9.80158147437407	MZT1
227449_at	-1.38882470296876	5.2475186234762	-2.51944275940233	0.0133888617545126	0.0416560788622337	-3.56714770942575	EPHA4
205514_at	-1.38804605919756	4.40026578162492	-2.94226611527698	0.00407595394456485	0.01648093609452	-2.50474026401979	ZNF415
211908_x_at	-1.38784233493072	7.41080576525179	-2.14673854750382	0.0343089414904487	0.0859846767031641	-4.38331579152631	IGK
242973_at	-1.38698326894485	4.03261544125841	-3.82620458335958	0.000230411383136838	0.00171010398296637	0.141200671738452	CACNA1C
209218_at	1.38659159895357	8.909314172336	5.1523114920898	1.35374716440484e-06	2.75761956165385e-05	5.00130063554496	SQLE
219000_s_at	1.38600359060472	6.90059137936737	5.29211229278142	7.51153215283848e-07	1.71040537268712e-05	5.56408601589701	DSCC1
218844_at	-1.38542572893472	6.39930540305896	-4.41483807543435	2.62719327724581e-05	0.000301570078779474	2.18240257630014	ACSF2
232174_at	-1.38394400157189	7.49088063070641	-5.5842218846313	2.14095842001032e-07	6.11227409530976e-06	6.76575032700874	AK025288
218124_at	-1.38364213799662	8.00944224001707	-7.83015711427479	6.16453499853668e-12	1.72081852903596e-09	16.8434926386645	RETSAT
219093_at	-1.38283309801374	7.02714078335849	-3.20612205422063	0.00182257013741262	0.00878587216225065	-1.77247095484424	PID1
223122_s_at	-1.38271711080187	8.07095962756526	-1.27116204239581	0.206712296882274	0.332342312547147	-5.82166335342414	SFRP2
219342_at	-1.38194399580464	7.41611996404126	-6.401944070747	5.47510796394816e-09	3.5414064968291e-07	10.2894136241821	CASD1
233868_x_at	-1.38186052286644	6.82309745971264	-6.81726780196494	7.92433236353173e-10	7.32830589250781e-08	12.1527494661012	ADAM33
213943_at	1.38075502155591	5.68684874767486	3.2743690176225	0.00146891621851041	0.00738820256183714	-1.57479551241324	TWIST1
209515_s_at	-1.3803401994485	8.24918460700743	-5.98313332412188	3.67330557719452e-08	1.52119253490742e-06	8.45781248723299	RAB27A
206001_at	-1.38019887673622	3.67756481474301	-3.28732823306168	0.0014094764304809	0.00715850664186963	-1.53688402745505	NPY
1555841_at	1.379945940335	7.23318967153472	6.75623306953108	1.05539934807367e-09	9.07374197506451e-08	11.8763137028655	MSANTD3
218412_s_at	1.37931653396216	8.25852513757423	5.34430783704314	6.0166582314461e-07	1.42145935709222e-05	5.77630585845984	GTF2IRD1
227249_at	1.37927040525922	7.89443910482884	5.66800937103535	1.48506779312037e-07	4.57789609682953e-06	7.11648433973372	NDE1
203304_at	1.37896820851475	7.00863140453741	2.83900834232418	0.00551331230604007	0.0209032734690778	-2.77708606109872	BAMBI
206263_at	-1.37886660836057	5.71798566101422	-6.39950570324969	5.53689923105937e-09	3.55162634080804e-07	10.2786036913329	FMO4
235217_at	-1.37882730919537	6.33272566803502	-3.9175046611207	0.000166614016279721	0.00132605051816289	0.444269005402934	LINC01004
203697_at	-1.37775075183396	6.78190011329138	-2.4669794782708	0.0153800656515319	0.04632827725382	-3.68902109796375	FRZB
203787_at	-1.37681679919718	6.17079444754418	-4.18558775911426	6.25870251419155e-05	0.000604379767449862	1.36342759722313	SSBP2
209889_at	-1.37641877680096	4.26092086005758	-3.33709980056637	0.00120149125781094	0.00630671933828228	-1.39017582589837	SEC31B
208788_at	1.37580924445707	9.6869481940704	4.84353222733342	4.82993440248752e-06	7.76187965704658e-05	3.78893539802761	ELOVL5
218831_s_at	-1.37536723282112	8.34726518410093	-4.61251075839638	1.21644545625803e-05	0.000161725379847219	2.9115090689843	FCGRT
1553315_at	-1.37305997636257	1.98742739417354	-2.40052505207921	0.0182800239121258	0.0531340301680264	-3.84015118044408	SLFNL1
202838_at	-1.37302286945401	9.63085335726464	-6.5862673072645	2.33377253655944e-09	1.6928001053169e-07	11.1111053615324	FUCA1
1553605_a_at	-1.37261309702334	1.98076763282954	-1.77282428242374	0.0793984639192944	0.162461306518182	-5.08224576535563	ABCA13
204150_at	-1.37219183048531	7.23047926380552	-5.51181770095668	2.930970245708e-07	7.94630314456877e-06	6.46478407791484	STAB1
218218_at	-1.37194299052285	8.01523247765514	-9.06198782882061	1.42672341981998e-14	1.53617348788331e-11	22.7113479812623	APPL2
237709_at	1.3713710982691	3.06268048075562	4.24084596468441	5.08993192607442e-05	0.000509804876103959	1.55813022573463	LOC100507513
1553367_a_at	-1.37080975620249	4.4451284071208	-4.15884509807562	6.91313060731207e-05	0.000652526805100952	1.26982992387982	COX6B2
208712_at	1.37048438325118	8.46780238820193	5.4431895692968	3.94032091831112e-07	1.01014281501058e-05	6.18137517839459	CCND1
234942_s_at	1.36951298249819	8.41136796851811	4.38742115857808	2.91878363876302e-05	0.000327364170913049	2.0829232090349	DNTTIP1
238878_at	-1.36909882809481	3.01246034712372	-1.52958427178757	0.129375915607656	0.234965367695157	-5.46975978057186	ARX
205997_at	-1.36883367459536	6.33291416884644	-3.68877696725746	0.000371901923579028	0.00249823957042347	-0.305051190949918	ADAM28
1570050_at	-1.36873593527092	1.59206884676222	-2.34723956294006	0.020946451989214	0.0590071624465211	-3.95868975519794	BC036311
223381_at	1.36843076374731	7.20734298785698	4.60720863703366	1.24214097767865e-05	0.000164534561489701	2.89168581713546	NUF2
242286_at	-1.3679429357173	2.05978646424586	-2.82665919825145	0.005713289814083	0.0214804457241532	-2.8091092526805	GRIN2A
218542_at	1.36758997459808	7.85602289017626	4.29526236535463	4.14590435523577e-05	0.000432793367387978	1.75156175970238	CEP55
232415_at	-1.36751304922963	1.84234599355968	-2.02280807333149	0.0458466178447311	0.107011936360515	-4.62856534389708	PCDHB13
244276_at	-1.36660304549758	4.29794686603311	-5.18112059296163	1.19978450276815e-06	2.50372487617809e-05	5.11659289326537	KLB
201853_s_at	1.3665333707062	8.45785189994806	4.61707173234488	1.19475448301385e-05	0.000159525616589645	2.92857289894083	CDC25B
204069_at	-1.36535783662803	6.56636665235567	-3.84896445007755	0.000212619235784751	0.00159851489287747	0.216264599693532	MEIS1
1554801_at	-1.36397237403199	3.03763902620402	-3.27126362790301	0.00148350397439624	0.0074367605287825	-1.58386244096727	FNDC9
206628_at	1.36362261384067	6.84336359439996	2.5668945670435	0.01179052506954	0.0378030880521891	-3.45498584335	SLC5A1
209545_s_at	1.36344837473808	7.89883251599929	6.84923297130623	6.81778318949492e-10	6.50451036699028e-08	12.2978578520114	RIPK2
40472_at	-1.36328867055927	7.19484544148827	-5.64615914992654	1.63409658084659e-07	4.94367768088176e-06	7.0247701192121	LPCAT4
210033_s_at	-1.36299352282587	1.27363996673694	-2.14631284167885	0.0343438051578385	0.0860250114571713	-4.38418094563844	SPAG6
232244_at	-1.36237002261998	6.41287248638232	-4.75288526471141	6.96033378180024e-06	0.000103881258838472	3.44150847726189	KIAA1161
228770_at	-1.36183101178992	3.50152317598052	-3.76616034512817	0.000284411452888484	0.00201183399382497	-0.055259735515695	GPR146
236166_at	-1.36160635548489	4.76789011925674	-4.82633890910607	5.178040931748e-06	8.19892741650939e-05	3.72273197461445	LOC285147
224219_s_at	1.36145471284173	1.50648536803972	2.1512880540799	0.0339382682523475	0.0852926734971467	-4.37406019015315	TRPC4
239650_at	-1.36004057708986	2.3763276968905	-1.90682729711648	0.0595036499843209	0.130144808453809	-4.84593909225771	NCKAP5
227081_at	-1.35813663957222	3.94239098266848	-2.90802968227617	0.00450899405772929	0.0178442048900529	-2.59594280246824	DNALI1
214046_at	-1.3579326417105	1.01668164185861	-1.66207009898837	0.0997287618615926	0.193675773808509	-5.26537455699584	FUT9
206407_s_at	-1.35743990783333	6.06215621647241	-2.85449725587264	0.00527156388130275	0.0201164970125569	-2.73675458000958	CCL13
212094_at	-1.35723874527443	3.98915160311237	-1.92305416111117	0.0574075288811234	0.126662923061191	-4.81623939040938	PEG10
212510_at	-1.35691663554701	8.63344637420513	-5.87625004737774	5.92116052074841e-08	2.24825122644236e-06	7.99907085907001	GPD1L
213338_at	1.3566467842647	7.60998976779349	3.89988141496286	0.000177439702573194	0.00139236131004078	0.385365468843256	TMEM158
214372_x_at	-1.35652768571223	8.09173387157961	-3.87094574428437	0.000196684864441693	0.00150669751787484	0.289068819956488	ERN2
208693_s_at	1.35650173679366	9.8060939928732	7.43981886773164	4.08588692954288e-11	7.33222137808683e-09	15.0155821686781	GARS
208109_s_at	-1.35542848410032	5.50892140611715	-5.33992820478608	6.12998706122112e-07	1.44155109143287e-05	5.75845590745044	LINC00597
202291_s_at	-1.3545902041828	9.45572109496643	-2.25519363285166	0.0263698457496765	0.0705536128559856	-4.15785573220379	MGP
230287_at	-1.35455217233147	3.92485136952708	-2.93668141409302	0.00414387007734558	0.0167107270053256	-2.51967814208416	SGSM1
201112_s_at	1.35428767540362	10.6013354833867	6.71451009384533	1.28317621174031e-09	1.03992463525664e-07	11.6878351007373	CSE1L
1563635_at	-1.35372536704481	3.73293827752869	-2.74048969534099	0.00730408478713859	0.0260907485092411	-3.02926190325557	ITGA9-AS1
227314_at	1.35236105729191	9.26846278804392	5.71364169078349	1.21557051186785e-07	3.99205008625186e-06	7.30858002594247	ITGA2
203228_at	1.3522442383422	7.83587843363728	7.24545114721609	1.03894541606545e-10	1.49470132811614e-08	14.1140370314769	PAFAH1B3
226423_at	-1.35145232670213	8.20101066651161	-4.32646974811227	3.68316225251026e-05	0.000394598349639941	1.8632427883176	PAQR8
222696_at	1.35021968786197	9.06500276007814	2.27157149790374	0.0253229940122707	0.0684697420163172	-4.12293974987493	AXIN2
236098_at	-1.35020342055021	5.04538656743994	-3.95299937236341	0.000146694497492784	0.0011972240688718	0.563485847096429	SMIM6
243680_at	-1.34986629787817	2.84483563821762	-2.28506098318792	0.0244883733179368	0.0666313609015485	-4.09401133143544	LOC100506476
228882_at	-1.34978485371241	4.24660917918154	-2.80153958983503	0.00614071077857673	0.0227320909322853	-2.87388384466508	TUB
211980_at	1.34957473081934	10.5926663083248	4.66103296098971	1.00401682966237e-05	0.000138849079727804	3.09358783981278	COL4A1
209436_at	-1.3493567058877	8.1465386288566	-2.37064895809723	0.0197353064961895	0.056409163586313	-3.90690443500716	SPON1
210074_at	1.34923923138149	7.36669823024485	3.25239137792959	0.00157511293067197	0.00781028036741752	-1.63881680597762	CTSV
205325_at	-1.34819779105571	2.09546288060724	-2.73281865605357	0.00746367308911243	0.0265786459119492	-3.04857912362137	PHYHIP
205975_s_at	-1.34813992582947	5.26910866714911	-3.96388834166751	0.000141054624942886	0.0011574618488781	0.600213462581706	HOXD1
236205_at	-1.34693357222175	3.91810865906604	-2.54693224453953	0.0124407266385134	0.0393395245120519	-3.50239327634281	ABCC6P1
207641_at	-1.34498499155012	4.51133164684929	-6.11839531955148	1.99739953193904e-08	9.49804433578836e-07	9.04361800050447	TNFRSF13B
1553959_a_at	1.34443034969583	7.83333773133416	8.0956426314164	1.68462881280005e-12	6.19368164003608e-10	18.0977136291221	B3GALT6
214511_x_at	1.34442430974026	6.33142591877768	2.99981595828558	0.00343345812225233	0.0143966474923037	-2.34943442092161	FCGR1B
209357_at	-1.34370277403183	7.84987063647338	-6.42919064544695	4.82931144302671e-09	3.23542403076376e-07	10.4103140676034	CITED2
213435_at	-1.34349939189505	8.99926198259088	-2.8198461088614	0.00582644107240571	0.0218097275205969	-2.82672613673043	SATB2
203680_at	-1.34272243387479	7.08229256405167	-3.36644681046956	0.00109272811460663	0.0058526806913355	-1.30285568845525	PRKAR2B
242093_at	-1.34262735363997	6.0388611761654	-1.8149800016267	0.0726188597680876	0.151666251436565	-5.00963634618804	SYTL5
234312_s_at	-1.34179617554357	8.21328810984506	-4.62427927846107	1.16123912164667e-05	0.000156150923458536	2.95555998206715	ACSS2
203603_s_at	-1.3417920067199	6.47438988484588	-4.33452988742838	3.57198851502474e-05	0.000384876017694661	1.89217543911036	ZEB2
228376_at	-1.340681203548	6.1137793997196	-3.90497253262625	0.000174245193252315	0.00137014712732676	0.402362196726143	GGTA1P
220186_s_at	-1.34064670648661	5.86112497209198	-3.52141338644446	0.000656101033474955	0.00389066364225078	-0.831886706054005	CDHR2
221514_at	1.33953454699495	8.02213747137599	5.94245376593872	4.40715147284674e-08	1.73455355879091e-06	8.2827735307779	UTP14A
228670_at	-1.33950718840136	7.03679578214965	-6.30162453691277	8.67665261159391e-09	5.12909260655555e-07	9.84602012623794	TEP1
212281_s_at	1.33930481495289	9.2255026062929	5.58623296131688	2.12230520162424e-07	6.08205867096651e-06	6.77413816861373	TMEM97
213558_at	-1.3377522659315	5.19064873924263	-2.52841698521219	0.0130724330225907	0.0408474646111678	-3.54607545925227	PCLO
219304_s_at	-1.33764053976957	6.70613785186218	-3.7207198290423	0.000333069251594033	0.00229324806878114	-0.202408532175784	PDGFD
229459_at	1.33755392499687	4.51954554067558	3.40197456041629	0.00097342933295117	0.00534541931547989	-1.19634153685643	FAM19A5
227450_at	1.33707930002345	6.06294352805188	2.12153853255315	0.0364263813818419	0.0897061383678949	-4.43426078559116	ERP27
213036_x_at	-1.33707438891996	7.46701233650763	-3.60721889952403	0.000491473943389706	0.00310628017721444	-0.564102172753957	ATP2A3
242808_at	-1.3363018727353	4.26034321706567	-3.06929209151209	0.0027828614708388	0.0122121845156984	-2.15863764531451	LOC101060510
227692_at	-1.33575860264723	7.10816649163138	-4.06481167225894	9.77687123096417e-05	0.000863871963279917	0.944032533684535	GNAI1
1559131_a_at	-1.33529434467003	2.63145281765629	-2.48982072255082	0.0144826913691487	0.0442901170335599	-3.63623693830152	LOC101928047
214077_x_at	-1.33522097223351	6.56156484735276	-5.0998423055823	1.68520374410848e-06	3.2862563051347e-05	4.79225148165844	MEIS3P1
218820_at	-1.33515389019163	5.96728809972735	-3.39788860325451	0.00098649860797337	0.00540019726482404	-1.20863606532322	C14orf132
1560265_at	-1.33465913384123	2.15501482219055	-2.36141061325624	0.0202056551525518	0.057457092203276	-3.92739572050516	GRIK2
1559322_at	-1.33397249056574	3.98930845150196	-3.30013361182061	0.00135296025437477	0.00695109845754779	-1.49930561217457	LOC727916
204364_s_at	-1.33311132468345	5.74570509710809	-2.50028961301257	0.0140872914336443	0.0433282658785459	-3.61190154582395	REEP1
205074_at	-1.33277174381726	7.19013072937612	-6.26323558638219	1.03408969680304e-08	5.7947465017134e-07	9.67709468346214	SLC22A5
223903_at	-1.33272466625366	3.38680226888002	-3.00091680721734	0.00342213505477949	0.0143651528308956	-2.34643934380865	TLR9
212338_at	-1.33247083876588	8.79419338502114	-4.24039151962947	5.09862590319292e-05	0.000510336566166867	1.5565218783912	MYO1D
206097_at	-1.33182155930508	6.21312658599145	-5.66110702771038	1.53064187135867e-07	4.68961292050012e-06	7.08749358257951	SLC22A18AS
231140_at	-1.33166461184992	1.36527711249091	-2.6290060393229	0.00995862191769481	0.0331968745659734	-3.30542591596654	TPPP2
219494_at	1.33150710934968	6.29759800631725	5.12646369191708	1.50818926668928e-06	3.01918260372831e-05	4.89816629418171	RAD54B
205350_at	-1.3312320033021	3.24391272298268	-2.13350011065099	0.0354076010077596	0.0879878301336909	-4.4101471037957	CRABP1
208241_at	-1.33112928731932	4.25201590332671	-3.94560475120711	0.00015064673415163	0.00121892048878243	0.538585676580206	NRG1
225387_at	1.33002030879446	6.35233631487757	4.17425809860191	6.52833784839332e-05	0.000623230935571126	1.32372400300991	TSPAN5
240838_s_at	-1.32940670722562	3.13521725671783	-1.99737464220718	0.0485869700424819	0.111733070416397	-4.67724463296224	LOC145837
209859_at	-1.32683241394988	3.47426244718581	-2.66575078667423	0.00900014047024368	0.0306733252200889	-3.21549240235248	TRIM9
205990_s_at	1.32673815672187	8.04065938932277	4.35568247773804	3.29540212986847e-05	0.00036100938739562	1.96827567974031	WNT5A
220951_s_at	-1.32642535948671	7.53200442054484	-2.68150776002586	0.00861537612791708	0.029657040363604	-3.17659762814735	A1CF
207610_s_at	1.32585919034626	5.62507558414403	4.05936314938595	9.97371527682968e-05	0.000879203415689653	0.925314910720901	EMR2
227176_at	-1.32486835689491	7.50030263379749	-6.22906215606284	1.20850163379593e-08	6.53407060827736e-07	9.52707538467006	SLC2A13
228974_at	-1.32472585319141	4.73609359905377	-4.38624976018572	2.93191356743598e-05	0.000328592305691673	2.07868203746416	ZNF677
242418_at	1.32471077921831	4.73330721776992	4.88799198703221	4.0319664076779e-06	6.66423921374306e-05	3.96078382411496	C2orf27A
212190_at	1.32458902025257	9.3703560938776	3.38580078197784	0.00102613506377906	0.00557604900915848	-1.24494018799886	SERPINE2
234759_at	-1.32298292084719	5.62028365310129	-4.88594521454383	4.065703782143e-06	6.70529746302227e-05	3.95285191208015	LOC100287497
238447_at	-1.32294555586013	6.19874375787974	-4.34441584016648	3.44004457027822e-05	0.000373596771270706	1.92771116099999	RBMS3
213766_x_at	-1.3217345001655	8.41487612789772	-6.83006494896008	7.46145770278427e-10	7.01321900313014e-08	12.2108159572139	GNA11
205901_at	-1.32102760936849	4.19366097455265	-2.2968036429908	0.0237816384108418	0.0650134960836106	-4.06870410590181	PNOC
237614_at	-1.31994829265623	1.66331608420184	-2.39475201135893	0.0185535625698225	0.053780220882539	-3.85310787439192	LOC285740
1569296_a_at	-1.31994325781638	3.57918514882859	-2.58660962139785	0.0111785793642535	0.0362690282687811	-3.40784961680739	GS1-124K5.11
215554_at	-1.31926548953895	3.53364763316503	-4.61899342844408	1.18572798318482e-05	0.000159018359595444	2.93576567165649	GPLD1
219279_at	-1.31906225211548	5.8771687394206	-3.44198568999898	0.000853775132165973	0.00482015218811606	-1.07533984522785	DOCK10
202613_at	1.31871031185318	7.51626596110365	6.58607812048815	2.33582607075704e-09	1.6928001053169e-07	11.1102575239208	CTPS1
226227_x_at	1.3183806873472	11.1467571840203	6.01137986650899	3.23594567281381e-08	1.38183130515568e-06	8.57966826348251	ZFAS1
209498_at	-1.31815155704872	9.87371347272151	-3.11595032001172	0.0024122576113206	0.0109393415261873	-2.02849578620465	CEACAM1
226612_at	-1.31745782244356	4.7290966729527	-2.95683853351739	0.00390353926437765	0.0159190628996374	-2.46565093213916	UBE2QL1
206191_at	-1.31744467702297	4.06229015920322	-2.56461176768144	0.0118632970155548	0.037928196392287	-3.46042346285037	ENTPD3
206552_s_at	-1.3173704607706	4.94613575718495	-1.52437800222444	0.130669704683213	0.236630841950356	-5.47746224368039	TAC1
235171_at	-1.31725105997972	5.15328324609458	-2.31773598306254	0.0225662896208784	0.0625072123750682	-4.02330402173251	LOC100505501
213131_at	-1.31695752543194	5.06452410493864	-3.96962357150376	0.000138168080785733	0.0011381123769203	0.619586991522368	OLFM1
215333_x_at	-1.31641137496242	7.0415774430073	-4.49801680296709	1.90460650161376e-05	0.000230602718115067	2.48668835071741	GSTM1
239352_at	-1.31572550233003	1.94009623288532	-2.55013730645195	0.0123342065213592	0.0391093456253614	-3.49480348875076	SLC6A15
231698_at	-1.31564142506715	4.31064184428954	-3.99528145135149	0.000125932128888357	0.00105931970472271	0.706503629404918	FLJ36848
226322_at	-1.31559911749127	5.98760579006026	-3.84051577910116	0.000219065284788083	0.00163799112246804	0.188362213391896	TMTC1
228570_at	1.31467264056708	4.74571897947225	3.21406389016054	0.00177766593704754	0.00860638187381047	-1.74963936485057	BTBD11
214710_s_at	1.31448930585887	8.96378591600966	4.46102421162117	2.19844401491498e-05	0.000259509358502963	2.35090384541217	CCNB1
213309_at	-1.31394716155512	6.52574925542824	-3.17568786263945	0.00200463239397532	0.00943422688316704	-1.85954319628133	PLCL2
226344_at	-1.31389257939712	4.96764836958537	-3.0599209562859	0.00286339360008964	0.012500085469954	-2.184582321307	ZMAT1
223151_at	1.31356778739884	8.81857516712611	7.06851610110573	2.41587921011748e-10	3.05591230983328e-08	13.2991722278101	DCUN1D5
242908_x_at	-1.31240527281212	1.46501609020478	-1.89646980313014	0.0608750238852125	0.132523534355156	-4.86477429356168	RP5-1007H16.1
211207_s_at	1.31230106972424	4.523059063658	1.5943081762343	0.11412191820381	0.214284229572026	-5.37192011604164	ACSL6
204247_s_at	1.31092641116088	7.06666734840894	7.00820769288766	3.21669285452777e-10	3.59173541401123e-08	13.022798366533	CDK5
209728_at	-1.31055270743049	5.75877008953949	-0.824705859767507	0.411563021027669	0.549650126603268	-6.28053068540522	HLA-DRB4
244413_at	-1.30974364626937	4.1006022423506	-3.49419470561236	0.000718385841183186	0.00418914822823804	-0.915797759228431	CLECL1
204034_at	-1.30933216040938	9.88290039204445	-5.09499703328183	1.71953370079978e-06	3.34023853168245e-05	4.77300789746852	ETHE1
225381_at	-1.30932233305047	5.24217617904246	-2.57601680748663	0.0115037195593739	0.0370844885881099	-3.43321468583263	MIR100HG
205676_at	1.30891366059592	5.64361581676438	5.56504838949648	2.32706985958382e-07	6.54444982525495e-06	6.68585741036484	CYP27B1
218694_at	-1.3087315833204	6.87190736857655	-4.13191775072442	7.6382445449581e-05	0.000706563637441522	1.17600513421372	ARMCX1
220828_s_at	-1.30830496070005	3.35796933002052	-2.62065255395891	0.0101890142038434	0.0337930033242543	-3.32572079799339	FLJ11292
205694_at	-1.30827523331573	4.77768822677826	-2.64594934805095	0.0095057342867713	0.0320128325823929	-3.26409061919339	TYRP1
229761_at	-1.30797140109001	2.56260604569893	-2.14162435412071	0.0347298124002137	0.0867703672190873	-4.39369896834073	LOC440173
224476_s_at	-1.30767553223505	4.97285208768621	-2.11069342813146	0.0373718988966887	0.0915096780377314	-4.45601711912462	MESP1
213449_at	1.30658318717876	5.54303453321279	6.72620845717328	1.21480791116407e-09	1.00303667818437e-07	11.7406402325684	POP1
207828_s_at	1.3065690754337	8.16065218274247	5.28862169810104	7.62354525567727e-07	1.73329292886997e-05	5.54993386130123	CENPF
235666_at	-1.30631547789903	5.46480108571459	-4.34383247706921	3.44769821938405e-05	0.000373889229920829	1.92561272244459	ITGA8
208335_s_at	-1.30622373450878	4.92224965447891	-2.25570023979802	0.0263369034444189	0.0704904976067419	-4.1567790973243	ACKR1
205659_at	-1.30599370787819	5.70261906337757	-4.25344400328094	4.85452067732954e-05	0.000490791714889775	1.60276317064492	HDAC9
204638_at	1.30583487204734	7.60779241891212	3.58072799580335	0.000537585244159372	0.00333479834175242	-0.647300538722607	ACP5
1563854_s_at	-1.30563839143493	2.74123739123355	-2.97110104561261	0.00374132822445153	0.0154131679845265	-2.42723748164638	LOC283045
216025_x_at	-1.30544737767336	4.69778850767917	-2.88406190783696	0.00483691880911689	0.018811071756612	-2.65925908902063	CYP2C9
215693_x_at	1.3054012766928	8.42565812647517	4.14554127274067	7.26270472037412e-05	0.000678722944543828	1.22342173655379	DDX27
234850_at	-1.30532478924655	5.40262030468301	-2.86460430484068	0.00511909860204193	0.0197001001601174	-2.71033729049079	MOGAT3
202023_at	1.30367316672554	9.11685593750753	3.66137127536192	0.000408608243739725	0.0026878407406604	-0.392585792799961	EFNA1
239151_at	-1.30263654313117	6.83809766492924	-4.47913530883935	2.04949215175044e-05	0.000244996389337718	2.41729114770485	BMS1P5
213744_at	-1.30173976788203	2.99119781041824	-3.15782516003079	0.00211924228665407	0.00988411455105923	-1.91033589756548	ATRNL1
33494_at	-1.30172281114169	6.79151324854543	-5.80146980484877	8.25150346194222e-08	2.90488230375002e-06	7.68039000136097	ETFDH
210547_x_at	1.30169223165426	7.9557508847627	4.75973538415825	6.77166308589689e-06	0.000101667693908445	3.46762334595374	ICA1
232397_at	-1.3003705313604	2.73742952980627	-2.36720394751426	0.01990955380004	0.0567972395877749	-3.91455402014404	LOC101927482
41469_at	1.29991585633937	8.95227371687559	1.85082387914023	0.0672394631858199	0.143058245315886	-4.94664679029634	PI3
201818_at	1.29931939095945	7.4487125549136	3.78884238704432	0.000262731520041756	0.00189493537469351	0.0186853190863587	LPCAT1
204960_at	-1.29862833754802	4.91215464386641	-2.50350595626981	0.0139677709921945	0.0430396933639288	-3.6044070396849	PTPRCAP
226071_at	-1.29831263909468	4.73027735699029	-4.18308113132302	6.31741963964892e-05	0.000607728579826779	1.3546370062657	ADAMTSL4
201341_at	1.29777844643189	9.75252379361275	5.44653664511477	3.88401724585494e-07	9.99107098362071e-06	6.1951546667295	ENC1
202998_s_at	1.29756075230444	8.57144682262563	4.16064375617583	6.86712766811911e-05	0.00064899738225221	1.27611213268333	LOXL2
229111_at	-1.29712910445946	6.63291886521681	-4.54494734324091	1.58610116779681e-05	0.000199907098690377	2.65999317675262	RP4-635E18.8
212136_at	-1.29578007326007	7.44996768350245	-5.64310232614655	1.65608324152221e-07	4.96358421118952e-06	7.01195331776542	ATP2B4
222500_at	1.29572935510559	8.30672827605748	8.71643287523059	7.91034954380816e-14	5.42002768288019e-11	21.0552673814893	PPIL1
223158_s_at	1.29426985372985	8.04775386519383	7.32787481113095	6.9992125087456e-11	1.0713382908966e-08	14.4955692172833	NEK6
204897_at	-1.29405738127697	9.25947977142157	-4.1602541521942	6.87706725775732e-05	0.000649529522828533	1.27475119591309	PTGER4
208250_s_at	1.29331362412534	8.66890334171691	1.37174785678728	0.173307972882487	0.291730249383653	-5.69210610834456	DMBT1
202834_at	1.29330873368571	7.30613265117717	2.74264630000975	0.00725978208427778	0.0259691398050316	-3.02382281519736	AGT
236977_at	-1.29305010556114	3.51561896254871	-4.24941766152156	4.92859477469072e-05	0.000497280037708754	1.58848866782037	LOC646588
225439_at	1.29286094532347	8.37238089136224	7.41990215756984	4.49717946280666e-11	7.79200956578707e-09	14.9229140381577	NUDCD1
231009_at	-1.29247937281977	4.30206127475264	-1.66536368437635	0.0990684587588716	0.192666487850759	-5.26008914056543	PLA2G12B
219450_at	-1.29224111114808	7.48150547380024	-4.09394933060276	8.78582600867227e-05	0.000795898685425035	1.04442965043351	C4orf19
213808_at	-1.29148626153791	3.04640419420302	-2.74474720542493	0.00721685920333779	0.0258665270291669	-3.01852069362008	ADAM23
215446_s_at	1.2913022755871	7.53397813927795	2.40448467444867	0.0180944874862986	0.0526759954361656	-3.83124844777595	LOX
218252_at	1.29127190343272	8.59256348414749	5.9238165663359	4.78985876985435e-08	1.87989617569286e-06	8.20276068100636	CKAP2
1552870_s_at	-1.2903506589413	4.57291963704676	-1.55038440512389	0.124307514746213	0.228169869828954	-5.43873749803247	AXDND1
205302_at	1.28944817094848	2.64089002753535	1.70542427103061	0.0913173394621047	0.180906502175288	-5.19501234753098	IGFBP1
218986_s_at	-1.28908565479426	8.25863637451105	-3.65917528034548	0.000411693659283015	0.0026993780861384	-0.399578638636005	DDX60
228060_at	-1.28815013323635	4.27320128064746	-4.5488065344576	1.56233647668319e-05	0.000197241708957474	2.67429581856241	SLC35F1
214270_s_at	-1.28808614005245	4.09886520012998	-3.71743781291593	0.000336874160809183	0.00231135234412272	-0.21298514729164	MAPRE3
205597_at	-1.28733527599379	9.03015610744023	-2.44306589476212	0.0163725180267666	0.0486783701647888	-3.74382452403102	SLC44A4
1553613_s_at	1.28712874602194	5.82528267057914	2.07741521778802	0.0404067675193018	0.097194495210023	-4.52214194753787	FOXC1
201785_at	-1.28686121999198	9.36640696714661	-3.26893772757226	0.00149451869402028	0.00748202417590888	-1.59064897060046	RNASE1
1557122_s_at	-1.28615408570591	3.91562692778126	-1.82128892557823	0.071646878883607	0.15014667764375	-4.99863274974557	GABRB2
204294_at	-1.28611320752374	6.47162383811836	-3.35016576136591	0.00115186956928884	0.0061073801925642	-1.35137333824627	AMT
244880_at	-1.28570845386934	3.81625734636895	-2.31494735503418	0.0227249691956148	0.0628758225951668	-4.02937351969667	RP11-1260E13.2
235712_at	-1.28517130555441	3.238838755739	-3.45960866927005	0.000805592676647954	0.00459981212416335	-1.0216951629474	GAS5-AS1
220687_at	-1.28511680382659	2.87165327742055	-3.22275010475107	0.0017297365292594	0.00843274529173874	-1.72461583356674	LOC101927550
243611_at	-1.28494651569351	4.01674342842737	-3.48788381085123	0.000733603369724254	0.00426187788589562	-0.935181557919582	MICALCL
236562_at	-1.2848982858096	4.49323698258314	-2.30846417381944	0.0230976883676269	0.0636283907992704	-4.04345904358932	ZNF439
237411_at	1.28483949969275	4.92096142835803	3.93245485778421	0.000157927753274502	0.00126897811986132	0.494388291450187	ADAMTS6
206685_at	-1.28464331028274	1.65696650261475	-1.98772155340008	0.0496630202147001	0.113513323232205	-4.69557228117359	HCG4
222216_s_at	1.28391253565423	8.4551819940925	9.84364297155743	2.93070855737614e-16	6.33914891704527e-13	26.4661223988657	MRPL17
231240_at	1.2837721868839	6.12400297538869	2.8592668944207	0.00519910197801561	0.0199316539208055	-2.72429773238786	DIO2
203622_s_at	1.28344005881832	8.41630564750006	8.73175939401307	7.33255045064128e-14	5.42002768288019e-11	21.1286102954638	PNO1
219158_s_at	1.28243537072506	7.42149809422945	7.09239621240678	2.15654783003301e-10	2.82676539042762e-08	13.4088053371473	NAA15
207995_s_at	-1.28215041888126	2.43334848527531	-2.89421228035163	0.00469545508142127	0.018398567688418	-2.63249818251882	CLEC4M
206161_s_at	-1.28207708841697	3.08397650816325	-3.78911361802217	0.000262482050374192	0.00189404232998591	0.0195715326764354	SYT5
1557733_a_at	-1.27997395527461	2.23407147324651	-2.20126080316282	0.03009022381918	0.0778410904153628	-4.27122719325111	CHRM3-AS2
204420_at	1.27921891195182	5.3776674482024	3.76644268455179	0.000284131416591755	0.00201079670126954	-0.0543413055590749	FOSL1
238605_at	-1.27898852199674	1.80345738035298	-2.00716283529288	0.0475162242315584	0.109928746967865	-4.65857712269763	NOL4
203919_at	-1.2789399163297	4.39747496139949	-2.36757997571879	0.0198904683544606	0.0567642786776107	-3.91371953676355	TCEA2
205046_at	1.27838363022245	6.69710422324675	4.32515158560539	3.70165821700768e-05	0.000396298266783904	1.85851454606826	CENPE
226844_at	-1.27793722267752	7.88058901034809	-4.74776683564083	7.10463155034462e-06	0.000105305030471873	3.42201044585783	MOB3B
225623_at	-1.27763796906415	6.94544824465744	-7.87178472777724	5.03257173549937e-12	1.45886512194072e-09	17.039624084319	CIPC
228915_at	1.27735825952008	7.99907303264952	2.006707996298	0.0475655297198236	0.109986622947787	-4.65944642484004	DACH1
203474_at	-1.27684439112595	8.27492957727745	-3.40697702503122	0.000957650207023359	0.00528196824759243	-1.18127352334459	IQGAP2
36920_at	-1.27673525333131	6.5898656445406	-5.78171081826292	9.00496448708681e-08	3.12766900180522e-06	7.59650677124973	MTM1
206480_at	-1.27663359865011	4.0970733314449	-3.11354764125775	0.00243016279570236	0.0110139128028916	-2.03523660019189	LTC4S
205569_at	1.27630456469777	6.67205658565751	3.40257423430739	0.000971524983236648	0.00534090722002525	-1.19453616213646	LAMP3
207106_s_at	-1.27584766302968	3.6153402150531	-2.50454258411047	0.0139294436921735	0.0429918988975886	-3.60198976027641	LTK
226490_at	-1.27431552472138	7.97827035048163	-5.04874685746698	2.08351268510091e-06	3.90147456089579e-05	4.58984531911272	NHSL1
200903_s_at	1.27322266052001	9.88010557355013	5.37637898722908	5.24700927695949e-07	1.26347312844868e-05	5.90725500594337	AHCY
231887_s_at	1.27321070375351	5.53877468346354	3.62256302850628	0.000466505017173227	0.0029784399105757	-0.515699032127678	PALD1
227197_at	-1.27267242924029	5.8646284410694	-3.93803243196586	0.000154799328177103	0.00124516812857079	0.51312182247256	ARHGEF26
235911_at	1.27266958061666	7.56865981518422	2.7415812470741	0.00728163056082045	0.026030796568458	-3.02650939977971	MFI2
204017_at	1.27148589258722	9.34531479405357	4.12979031706183	7.69854622213159e-05	0.000710207379145726	1.1686103908787	KDELR3
220180_at	-1.27086807245465	6.96577199625523	-3.86538162182881	0.000200607068206566	0.00152957552579645	0.270611368882672	CCDC68
227850_x_at	-1.27064027224111	9.5118324962992	-3.139447962517	0.00224349920983784	0.0103294157266633	-1.96234927315753	CDC42EP5
208614_s_at	-1.27010085699031	8.73418486190171	-5.35498358103396	5.74893091836047e-07	1.36471471910812e-05	5.81984945349059	FLNB
202965_s_at	-1.2694847783534	4.03776697353768	-1.20757258932261	0.230149312396972	0.359174938924523	-5.8986484769754	CAPN6
235296_at	1.26943166846264	6.06569426563837	6.01971196281914	3.11702808541052e-08	1.35017475170914e-06	8.61566171622513	EIF5A2
201897_s_at	1.26851327152161	9.59307075126423	7.5037926902872	3.00131357091522e-11	5.77585135801131e-09	15.313659951859	CKS1B
219194_at	-1.26756234339016	6.57380396122939	-5.14264622337415	1.40959955042432e-06	2.8482980728011e-05	4.96270148083153	SEMA4G
205139_s_at	-1.26684470991392	4.74531291486239	-3.04113655139314	0.00303136451647854	0.0130445262616456	-2.23639214360242	UST
227791_at	-1.26671497814092	5.40871868810752	-3.84128491340845	0.00021847083903556	0.00163435703604071	0.190900486054063	SLC9A9
206638_at	-1.26667399787592	3.58830826400988	-1.38196876928816	0.170157141980943	0.288067021363515	-5.67841011837458	HTR2B
1554547_at	-1.26660114995582	5.71167870625502	-3.88585367590731	0.000186533520530943	0.00144350813463758	0.338616828097609	FAM13C
236553_at	-1.26617845498849	4.50522625829037	-3.1922726754549	0.00190341781884179	0.00908553521254627	-1.81217704919692	LOC100507520
207022_s_at	1.2661638913475	4.04636132255483	3.1743626450845	0.00201293271211649	0.00947033324046314	-1.86331941540569	LDHC
236341_at	1.26604011597879	4.70596521006041	3.09365803693522	0.00258319698780482	0.0115409340231683	-2.09087482517158	CTLA4
1561963_at	-1.26573928374661	2.11567061754593	-2.34833181831985	0.0208885107026722	0.0588768530912642	-3.95628368300653	MIR4296
203535_at	1.2650892106677	8.34583090789261	2.5764200174256	0.0114911888728734	0.037052017341111	-3.43225083410774	S100A9
207510_at	-1.26488440944375	4.67208897555197	-4.72296950389397	7.8458548650984e-06	0.000113938743965793	3.3277312382764	BDKRB1
220073_s_at	-1.26483386757093	6.27773473150144	-3.63161267223859	0.000452347327161993	0.00291396735454696	-0.487078985716511	PLEKHG6
227080_at	1.26402350565094	6.6606241608538	5.46011471273139	3.66358556908101e-07	9.5807682840577e-06	6.25109903897078	ZNF697
228749_at	-1.26400393793636	3.75979484229076	-2.68609466982942	0.00850621002349504	0.0293482741803992	-3.16523819996055	ZDBF2
214096_s_at	1.26378085366142	9.63939476978339	5.82466168471621	7.44593976296576e-08	2.67876124073857e-06	7.77901924263908	SHMT2
231232_at	-1.26337314959709	3.2198842575055	-1.99688554629081	0.0486410085126123	0.111838706882111	-4.67817520933393	LOC100506125
201170_s_at	1.26209963996885	9.59937437378887	4.30367782245325	4.01588064479562e-05	0.000421849371704872	1.78162442811478	BHLHE40
227742_at	-1.26145198707493	5.55712016784357	-2.94529451181753	0.00403955573272139	0.0163665571023662	-2.49663006784598	CLIC6
218481_at	1.26119943286689	7.70565046389401	6.4720838529732	3.96194296726022e-09	2.73955634350828e-07	10.6010444241276	EXOSC5
1558793_at	-1.26105024760731	0.852611932859185	-1.88732511648103	0.0621078275104505	0.134397558411216	-4.88132492016434	FRY-AS1
210327_s_at	-1.26103018472667	3.19526567473458	-2.2343323937021	0.0277581265685103	0.0731641895250437	-4.20200091346683	AGXT
209408_at	1.2606571043383	7.83612324805535	4.96498503816548	2.94308653748054e-06	5.18272038153991e-05	4.26058395657713	KIF2C
220068_at	-1.26000156572212	3.80783607086369	-3.18658029254322	0.00193760784936747	0.00921005970337874	-1.82845690577236	VPREB3
232914_s_at	-1.2596352082786	8.80610086997471	-4.46209736515777	2.18933380780137e-05	0.000258636503282114	2.35483266909919	SYTL2
228113_at	-1.25848135559232	4.24758392320801	-3.57818841661911	0.000542214585942844	0.00334835832384369	-0.655251922952163	RAB37
222899_at	1.25828117108883	5.87800460943049	3.40960671533757	0.000949452230282184	0.00524635004372201	-1.1733456431386	ITGA11
204092_s_at	1.25729224092677	8.40260096170808	4.89607287288329	3.90140867051819e-06	6.51993728374625e-05	3.99211922213595	AURKA
227821_at	-1.25724095736928	4.87768916066566	-3.81091934015879	0.000243147346985855	0.00178529133388445	0.0909717129248717	LGI4
200710_at	-1.25689935986469	9.5066546973761	-6.30785771806119	8.43261366252096e-09	5.02423787940083e-07	9.87348792693076	ACADVL
208763_s_at	-1.25605894385991	8.58732677580742	-3.68149415790644	0.000381338579296144	0.00254861969320349	-0.328360479501765	TSC22D3
221589_s_at	-1.25604937553807	7.77521538799932	-4.35950717960944	3.24764752394856e-05	0.00035707541047411	1.98206208460432	ALDH6A1
1560753_at	-1.25547902267983	3.77609315360898	-5.30188168354706	7.20652113209545e-07	1.65092856451682e-05	5.60372158386244	RP11-215E13.2
207653_at	-1.25526887685061	4.06172068017774	-2.39398360291092	0.0185902443098912	0.0538488360352228	-3.85483036320775	FOXD2
206170_at	-1.25525276451749	4.40869302193683	-3.91820173531352	0.000166199058573528	0.00132414619922694	0.446602830798289	ADRB2
211682_x_at	-1.25485774034636	4.95097025346837	-2.25661228363548	0.026277688472128	0.07040701671327	-4.15484028528356	UGT2B28
210377_at	-1.2545545608284	6.17848202006644	-2.93186747203872	0.00420324806943351	0.0169049523475562	-2.53253541895261	ACSM3
208350_at	-1.25280620106715	1.97774213122125	-2.24928432465865	0.0267567792864294	0.0712474281864754	-4.17039806879346	CSN1S1
204540_at	-1.25223863857094	3.50720747067069	-2.43269295580846	0.0168204996763299	0.0496966311487645	-3.76745010579408	EEF1A2
217948_at	-1.25208070528164	5.29586363795321	-1.6962879131053	0.0930400548811932	0.183523395351885	-5.20998220916038	FAM127B
232523_at	-1.25041408917049	2.84379220977241	-2.33873001832079	0.0214027524874853	0.0600531893016909	-3.97740083946744	MEGF10
228551_at	-1.24968973370475	5.59764844603355	-4.0698921125129	9.59668486161467e-05	0.000850943691788115	0.961501556221312	DENND5B
204368_at	-1.24882580705301	6.49447190545937	-4.79504814279415	5.87519024910763e-06	9.14903076601739e-05	3.60261164315059	SLCO2A1
205773_at	-1.24835274589704	4.89496787540919	-6.25249022680578	1.08606867006803e-08	5.99684949912291e-07	9.62988677772263	CPEB3
214858_at	-1.24826129693614	2.68365803438365	-3.51954023990134	0.000660218513707403	0.00390863626013268	-0.83767738887634	PP14571
242426_at	-1.24793606935232	1.03077891522409	-1.87508913928642	0.0637901234872952	0.137367474492498	-4.90335421887464	NRG4
228640_at	-1.24774406094479	7.16825879211061	-2.687020140442	0.00848433715780234	0.0293130640194161	-3.16294426116047	PCDH7
229731_at	1.24751235432994	4.23770722338294	4.48445590783092	2.00762051615684e-05	0.000240563367730908	2.43682735386185	FOXS1
225809_at	-1.24674808272733	8.86604858604548	-2.78726677485415	0.00639640542476235	0.0234255139389863	-2.91047009153608	PARM1
217239_x_at	-1.24594582798398	4.88963526009622	-3.7055972076002	0.000350947308407152	0.00238189091712265	-0.251084766064274	LOC101930405
209466_x_at	-1.24593918643104	5.51758145243784	-6.44086327174198	4.57623521644945e-09	3.09337083644659e-07	10.4621695930561	PTN
223307_at	1.24562764686035	8.2217140691068	5.15927140634228	1.31487249212246e-06	2.69298749269754e-05	5.02912086163353	CDCA3
218312_s_at	-1.24553443966726	6.82908587066855	-3.6867096159557	0.000374557905692598	0.00251160403487999	-0.311671443705841	ZSCAN18
210414_at	-1.24453448434494	3.45797704905875	-3.45948583992053	0.000805919452840752	0.00459993556687675	-1.02206979394145	FLRT1
223229_at	1.24417521000572	7.9473714729352	4.5417253851886	1.60620946476226e-05	0.000201924007106453	2.64805816352826	UBE2T
213075_at	-1.24409461579792	6.17236318106896	-3.32334078966621	0.00125590830131633	0.00652812473587667	-1.43090695793111	OLFML2A
223343_at	-1.24363672485506	7.93936202381908	-3.54550558840407	0.000605258533362126	0.00365678041358745	-0.757196801960967	MS4A7
205222_at	-1.24354242738499	6.13815524821952	-4.345745836267	3.42265640443276e-05	0.000372244752095378	1.93249604576759	EHHADH
228101_at	-1.24324331727418	4.63277561764947	-3.4962921771031	0.000713394468712193	0.00416972013236432	-0.909349424332406	APBA1
207753_at	-1.242288168035	4.85836569068522	-3.98972704042167	0.000128489640454929	0.00107662748205536	0.68765409300843	ZNF304
207122_x_at	-1.24213180542781	7.67065481461245	-6.04043342278611	2.83963156637519e-08	1.24794770354343e-06	8.70527096237796	SULT1A2
1557293_at	-1.24200366963641	7.46103868130411	-3.17730630185218	0.00199453878662762	0.00939846129091114	-1.8549297123438	LINC00969
218982_s_at	1.2416321525343	8.7069616437625	7.24500725598192	1.04115456715003e-10	1.49470132811614e-08	14.1119855149571	MRPS17
224406_s_at	-1.2413999361231	5.29571362779657	-2.94855326026239	0.00400072376498388	0.0162464736081269	-2.48789521914362	FCRL5
228055_at	-1.24138220176443	4.88321080641412	-2.4618909032102	0.0155866292344561	0.046814339884604	-3.70072209312601	NAPSB
205311_at	-1.24128197391866	8.64202126382335	-1.52552596266188	0.130383557224424	0.2362261708655	-5.47576603220236	DDC
209749_s_at	-1.24127337020522	3.49330823702537	-2.55850994316792	0.0120598027777494	0.0384089302919489	-3.47493730575388	ACE
226382_at	-1.24100163592695	6.84523899174974	-2.96478373569693	0.00381239338418257	0.0156588604559041	-2.44427093470763	LOC283070
243386_at	-1.24076198447574	6.21089695494875	-4.39507625245854	2.83436630942578e-05	0.000319560491759792	2.11065772469583	CASZ1
232080_at	1.23976373617331	5.66283151184994	5.43210465659124	4.13255756973993e-07	1.04345348084187e-05	6.13577154864516	HECW2
224428_s_at	1.23949711177192	10.3406375145671	4.14254491242712	7.34374819266182e-05	0.00068502265010015	1.2129836361957	CDCA7
204829_s_at	-1.23923542943982	5.93622453252095	-3.52664841671232	0.000644721791088651	0.0038367691586539	-0.815690472557132	FOLR2
205718_at	-1.23900884179879	4.59968118600422	-2.64749923417349	0.00946525201120721	0.0319121469060473	-3.26029803868575	ITGB7
206182_at	-1.23862507047052	4.26531384005821	-2.70167321716386	0.00814476103181622	0.0283252560554409	-3.12653371687942	ZNF134
204932_at	1.23846175278364	5.84290200756229	2.29707839381957	0.0237653198194786	0.0650038967420402	-4.06811058570645	TNFRSF11B
227717_at	-1.23680378970753	5.90148332629353	-4.09742623283483	8.67421545018123e-05	0.000786733596245679	1.05644323291252	ARHGEF37
206826_at	-1.23607707382108	2.59147786456462	-2.8127967008418	0.00594567338770012	0.0221570038680325	-2.84491623378982	PMP2
203362_s_at	1.23576711163949	9.45406105921652	4.75361001608266	6.94013317488045e-06	0.000103682425647322	3.44427037191956	MAD2L1
223454_at	1.23574018206905	8.12579142466862	4.51639219410849	1.77314327979129e-05	0.000218338156115068	2.55440675599285	CXCL16
226292_at	-1.23548862437275	7.26081602951346	-4.01630843336083	0.000116684667605506	0.00100222488859567	0.778029892506529	CAPN5
222307_at	-1.23537358636957	3.75717224142259	-3.24256907481749	0.00162485915858939	0.00802527095562794	-1.66731793445383	PDCD4-AS1
200795_at	-1.23511704914815	9.99855539968768	-3.57821934372865	0.000542157983453094	0.00334835832384369	-0.655155116493571	SPARCL1
218627_at	1.23508098739622	7.83732040453049	5.17373387985302	1.23754667841854e-06	2.56952873698086e-05	5.08699751257224	DRAM1
233225_at	-1.23490890209557	4.51508902399552	-4.49596254969581	1.91987614122312e-05	0.000231707069277801	2.47912895734328	AK000798
238952_x_at	-1.23463755487813	3.52545242145952	-3.66716287573237	0.000400575788967923	0.00265069334631364	-0.374128101730753	ZNF829
234615_at	-1.23405255896994	2.88528467408459	-3.04326923641937	0.00301184473206282	0.0129864266278933	-2.2305231165697	RP4-675G8.2
202871_at	1.23395182336984	6.5229587696261	5.82142448881809	7.55355565570581e-08	2.71100709414546e-06	7.76524114519819	TRAF4
218622_at	1.23262218329116	9.28182141072804	6.62484509881725	1.95025111874159e-09	1.48570398908425e-07	11.2841763607144	NUP37
230949_at	-1.2315243468696	5.22485171997487	-6.26750461305582	1.01412723493372e-08	5.7040872908175e-07	9.6958591485027	SLC23A3
226770_at	-1.23130295142045	7.08373503084706	-5.77060955911252	9.45754101455525e-08	3.23272048193664e-06	7.54943802463619	MAGI3
202307_s_at	1.23081782865111	9.25339986150726	3.72029679564782	0.000333557380520313	0.00229324806878114	-0.203772188798343	TAP1
244111_at	-1.23038036762905	2.17647593581043	-2.0487997995107	0.0431838050330823	0.102003819432209	-4.5782339178358	KRT222
206069_s_at	-1.23014472518753	1.65901178991299	-1.83708262543897	0.0692610170649776	0.146306133861753	-4.97093036814796	ACADL
226147_s_at	-1.23012290771658	11.2986231235908	-1.32861915348694	0.187092343295336	0.309235743731786	-5.74882101455246	PIGR
235737_at	-1.23005040551413	3.51738254033739	-2.39775753190861	0.0184107041725569	0.0534314506540476	-3.84636589905448	TSLP
228033_at	1.22990616287804	6.28938314638437	3.83367395485587	0.000224421465324915	0.00167400802470676	0.165799394243503	E2F7
212526_at	-1.22989099133926	6.24403423011856	-3.37954935122079	0.00104721627407703	0.00566202945316969	-1.26367569470078	SPG20
40284_at	1.2292732982052	7.69709172967108	2.85051932212255	0.00533270518497179	0.0203044197924387	-2.74713034151139	FOXA2
233651_s_at	-1.22703004676021	6.78974119942191	-6.31720497660538	8.07929774362146e-09	4.86197229663997e-07	9.91469908727046	MPND
226895_at	-1.22700752987961	8.28009245402982	-3.90524664371738	0.000174074764967866	0.00136952140246639	0.403277773023428	NFIC
212914_at	-1.226054578892	6.80907175388515	-5.97561296709074	3.79924350001126e-08	1.55202700593956e-06	8.42541287639125	CBX7
239237_at	-1.2257153890118	4.2331722876496	-2.75360011925375	0.00703851754515755	0.0253824434152404	-2.99614028445538	TRG-AS1
214811_at	-1.22545894107497	3.17716814479232	-2.08775173290235	0.0394421523103058	0.0953571247886608	-4.50170559567659	RIMBP2
211165_x_at	1.22544426791801	7.83798065048665	2.66171928868795	0.00910105602636626	0.0309405888575452	-3.225412123638	EPHB2
81737_at	-1.22538460125483	4.758786777033	-4.31285682203292	3.87854120603772e-05	0.000411812443468592	1.81445981583513	LOC100505915
1560836_at	-1.2252219937275	1.63847566430492	-2.04117878533797	0.0439504600201351	0.103481322001304	-4.59305256903383	LINC01241
202088_at	1.22488530209544	9.71275988648209	5.7796796293262	9.08614981423608e-08	3.14861200689183e-06	7.58789142164716	SLC39A6
1557137_at	1.22471932860404	5.36242236404002	3.39785432419398	0.000986608947016412	0.00540019726482404	-1.20873916110861	TMEM17
212915_at	-1.22454930341226	6.93945981816467	-3.54834790836889	0.000599512048082711	0.00362918765506735	-0.748359386748453	PDZRN3
225283_at	-1.22452681721214	7.90960947308502	-4.30136787773502	4.05117403420584e-05	0.000424373852617226	1.77336863372318	ARRDC4
219739_at	-1.22339247138258	7.12027782616295	-1.60930403064323	0.110801307576215	0.209721108790038	-5.34870295983187	RNF186
229019_at	-1.22328414972555	2.70561257454595	-2.44164578332392	0.016433213560425	0.0488203116298474	-3.7470642332162	ZNF385B
209803_s_at	1.22276127446517	9.84365899419902	5.83636021899757	7.06946074157806e-08	2.59259072674364e-06	7.82884027767221	PHLDA2
201324_at	-1.22127555342517	9.48910835513782	-4.63071710648449	1.13207481199579e-05	0.000152501302198611	2.97968747387938	EMP1
227688_at	-1.22116101702876	4.49429922276557	-3.46573656069689	0.000789447564593452	0.00452720763912768	-1.00299192499284	LRCH2
209546_s_at	1.22101611652773	6.87615255973364	2.75335431432864	0.00704341454209235	0.0253855599169316	-2.99676251525066	APOL1
207067_s_at	-1.22083405663135	4.33633366496601	-2.68253700958111	0.00859077043531731	0.0295926127838147	-3.17405015520602	HDC
209581_at	1.22064683473401	7.48405495457195	3.39109529335526	0.00100859338249681	0.00550055595070798	-1.2290513253302	PLA2G16
235145_at	-1.22054440931289	6.19568642418727	-4.27346663394569	4.50179261313252e-05	0.000461753137252862	1.67388507652942	ZBTB7B
202003_s_at	-1.22042925927111	9.14505313555359	-4.1756424562837	6.49480236379542e-05	0.000620815794748587	1.32857136373102	ACAA2
212573_at	-1.22039328879905	7.58083000066211	-6.36538361506589	6.47739725630976e-09	4.01811877537503e-07	10.1275012692735	ENDOD1
204822_at	1.22012988827439	7.71313317885277	5.90679641360397	5.16782749120613e-08	1.99232305888597e-06	8.12979026712586	TTK
225314_at	1.22009562533245	9.98209604939827	5.86634432504195	6.18790702455312e-08	2.33191276220284e-06	7.95674774222329	OCIAD2
1563496_at	-1.21960338096618	1.48985061332412	-1.9733345539764	0.0513044016985719	0.116365114535702	-4.72273617561286	STL
237654_at	-1.21883786504566	5.83650211004635	-2.30476049854468	0.0233130240617411	0.0640810584804312	-4.05148989427317	PPP1R36
219704_at	-1.21875134689753	6.12890166741663	-3.47549700607731	0.000764360026360823	0.00440610441199352	-0.973148633345368	YBX2
227394_at	-1.21874175378345	4.9558425802991	-5.70922496961535	1.23939892993098e-07	4.06145640647381e-06	7.28995446184173	NCAM1
227379_at	-1.21821193412854	6.77670800400898	-4.21667853748297	5.57264635848628e-05	0.000546532668886287	1.47276127613779	MBOAT1
210730_s_at	-1.21794631739208	2.8028843435146	-3.37977899157174	0.00104643472917161	0.00565983391013019	-1.26298794454194	NPY2R
214966_at	-1.21754197930385	1.75475322967157	-2.50765380689745	0.0138149777653002	0.0427260924977707	-3.59472953482964	GRIK5
213007_at	1.2174008101	7.57404756200682	4.97215201334623	2.85771808491029e-06	5.05601436759833e-05	4.28863133053771	FANCI
209283_at	-1.21729397823455	7.01792008459932	-3.67651574824438	0.00038791961367748	0.00258510179335735	-0.344274451642305	CRYAB
1557232_at	-1.21677487044133	4.65594109969182	-4.14334927659148	7.32190743384613e-05	0.000683408251751062	1.21578520021898	LOC102725017
235956_at	-1.21641903655455	5.20476849278171	-4.04997114165977	0.000103219795183583	0.000904843904441961	0.89309149432485	KIAA1377
204865_at	-1.21623762523051	2.96162426264299	-2.21388026431287	0.0291808949634752	0.076010508152657	-4.24492166273926	CA3
236304_at	-1.21597953383422	3.25217352505106	-2.7712879028054	0.00669417991465459	0.024321057612317	-2.95124127914111	LINC00702
204529_s_at	-1.21551862246665	6.95922187620534	-2.16318721503097	0.0329851745868747	0.0834399264511746	-4.34976830260265	TOX
1562742_at	-1.21546052081298	2.68459121647569	-2.78068643352762	0.00651753643362855	0.0237939801890329	-2.92728440189681	LINC01362
226198_at	-1.2150463364979	6.09473776524262	-6.53685196727937	2.93563634948654e-09	2.0873482232151e-07	10.8899566679114	TOM1L2
237351_at	-1.21495542801963	3.00586802033488	-2.59900099939124	0.0108087680425829	0.035392190266916	-3.37806310443013	LOC284825
1556725_a_at	-1.21409429624171	2.90514391490433	-3.3859892180076	0.00102550585071544	0.00557604900915848	-1.24437502440062	LOC100288490
225516_at	-1.21404684277427	4.05490310123938	-1.6599752899581	0.100150583974172	0.194258875956794	-5.26873108738307	SLC7A2
223757_at	-1.21301550029046	5.44884701647524	-1.74625038423175	0.0839347975699461	0.169293398927062	-5.12719599603974	DIO3OS
201890_at	1.21263165011718	9.92367236542524	4.49295859424568	1.9424184181505e-05	0.000233750577588825	2.4680788067209	RRM2
229268_at	1.21203881736582	6.50665088041844	7.53891688647078	2.53302669909336e-11	4.95881096910822e-09	15.4775833245092	OTULIN
214430_at	1.21201015998295	8.30881424501599	5.99796276421757	3.43689293488578e-08	1.43910344723523e-06	8.52175488684195	GLA
205911_at	-1.21192127281848	4.26162138138146	-3.72898812616009	0.000323663836425059	0.00224214552861735	-0.175732328583752	PTH1R
224654_at	1.21161924012686	10.5740507946103	8.44544074176532	3.01718216786873e-13	1.46712916124043e-10	19.7607168478535	DDX21
219956_at	1.21105970599728	6.72784213461	2.43202304060591	0.0168498038083856	0.0497637034889508	-3.76897286601856	GALNT6
203505_at	-1.21078602578568	7.96747793116525	-6.04105609947361	2.83168370667663e-08	1.24794770354343e-06	8.70796580708056	ABCA1
201739_at	-1.21046188849346	9.27930587900839	-4.26924304844199	4.57407969008459e-05	0.000467772572919506	1.65886375166425	SGK1
218876_at	-1.21039738712297	5.08334177740388	-1.99520315940537	0.0488272809584989	0.112135563801203	-4.68137459563743	TPPP3
206695_x_at	-1.21018548798301	6.10063081178619	-3.62722357644902	0.000459162214502374	0.00294771457336951	-0.500966511476317	ZNF43
230251_at	-1.21009149557057	2.77012766985448	-2.5543735105898	0.0121946754284184	0.0387484269409736	-3.48475912377923	LINC00473
218632_at	-1.20920622604736	7.28542200189232	-5.66698643479796	1.49173684713813e-07	4.58906963954291e-06	7.1121867771257	HECTD3
230256_at	1.20892251597918	7.45330332074257	4.31445517093954	3.85509355818072e-05	0.000410103601242175	1.82018227939841	RUSC1-AS1
243669_s_at	-1.20870076479861	6.32666456143753	-1.55571643481262	0.123033910197214	0.226448493566887	-5.43072090142133	PRAP1
205412_at	-1.20805627676748	9.10861920838103	-4.97638229715081	2.80846696561287e-06	5.00287067098017e-05	4.30519730448522	ACAT1
203859_s_at	-1.20800121257472	5.21270495652418	-3.42284684213649	0.000909169905346274	0.00507210479392662	-1.13335728441049	PALM
226302_at	-1.20799053029368	9.92832457032842	-4.89617687211795	3.89975553415955e-06	6.51993728374625e-05	3.99252270265347	ATP8B1
204872_at	-1.20691615077524	7.28319244035842	-4.12046970521061	7.96816707421496e-05	0.000731053867782813	1.13624409723557	TLE4
225353_s_at	-1.20673461687414	8.99986384114258	-2.94634667226602	0.00402698013912497	0.0163354947839531	-2.4938107038782	C1QC
213751_at	-1.2063941227994	2.44401585967475	-2.48968625343378	0.014487834147753	0.0442901170335599	-3.6365489349175	PPP1R37
228728_at	-1.20638388269067	7.47599515986254	-3.62099451367734	0.00046900116985414	0.00299310907467456	-0.520654061421416	CPED1
220734_s_at	-1.20572800325492	5.98939640393026	-5.21712984984055	1.03123478435821e-06	2.21407476974445e-05	5.26120190792625	CPTP
206268_at	-1.20527798611024	7.98640434035269	-1.32055236411033	0.18975946513804	0.312104111019183	-5.75923524764608	LEFTY1
214011_s_at	1.20438100092895	8.55664043603882	6.33534416384858	7.43483908801675e-09	4.57439854745978e-07	9.99474297202332	NOP16
220646_s_at	-1.20437316010311	3.87338075426783	-3.18483876819177	0.00194818177593677	0.00923479854959538	-1.83343287354028	KLRF1
209457_at	-1.20435568653825	6.9411378549661	-3.78970686453516	0.000261937186815682	0.00189101587838103	0.0215100550305412	DUSP5
213844_at	-1.20424846253035	7.0627969929672	-2.34723892722315	0.020946485753704	0.0590071624465211	-3.95869115529521	HOXA5
208816_x_at	1.2041275741146	10.3270186233969	4.71602883385676	8.06642481287114e-06	0.000116357213042315	3.30139747957142	ANXA2P2
229139_at	1.20387283841328	8.02499657132488	3.76669330239384	0.00028388306290553	0.00200998275727476	-0.0535260209785884	JPH1
230645_at	-1.20335948368422	6.08703069773276	-3.14696814595885	0.00219185396638679	0.0101567804147908	-1.94109449660359	FRMD3
227823_at	-1.20302543883459	3.53083807008731	-2.93873890495905	0.00411872831839864	0.0166271319420303	-2.51417754654542	RGAG4
212148_at	-1.20198101627089	7.83115777970112	-3.34424020230358	0.00117413035522234	0.00619707317038572	-1.36898552749096	PBX1
203845_at	-1.20168888424013	7.04851412101195	-5.43280111572485	4.12021358201631e-07	1.04208220696835e-05	6.13863537089176	KAT2B
219032_x_at	-1.20143533339359	7.75633359519128	-4.52004872268988	1.74805154444749e-05	0.000215631170057295	2.56790333370986	OPN3
232401_at	-1.20132799563982	2.09336700078386	-2.30558160626314	0.0232651318677592	0.0639727467666185	-4.04971044303682	KCNS2
235588_at	1.20113401133869	4.89162805042815	4.68019950872843	9.30426846262093e-06	0.000131080712499614	3.1658389518602	ESCO2
222446_s_at	1.2008257642366	9.46449476419302	4.0556731738346	0.000101091781610464	0.000890524154134883	0.912648558151951	BACE2
227189_at	-1.20054750797804	5.40656456919574	-3.77090713056769	0.000279738107694116	0.00198529766260881	-0.0398120156629762	CPNE5
219038_at	1.20038038986192	7.39164101778506	3.64376552342387	0.000433974392769724	0.00281364731037025	-0.448560005143148	MORC4
205847_at	1.19976524346129	6.25711229938442	5.02056463378073	2.34106357945655e-06	4.30356004838146e-05	4.47870695943713	PRSS22
221188_s_at	-1.19846523424848	5.47176605761118	-4.74011077422698	7.32590631402832e-06	0.000107737279783086	3.39286972604744	CIDEB
242893_at	-1.19839756995278	1.92724521394028	-2.13930821508769	0.0349218868092718	0.0870967110792461	-4.3983939504093	RP11-3L8.3
204284_at	-1.19836105880721	5.33928707205585	-2.55557141464194	0.0121554775862839	0.0386646273761644	-3.48191616596544	PPP1R3C
221696_s_at	-1.19769233887052	6.10309585055865	-3.56489354635208	0.000567071352781785	0.00347339844446673	-0.696807735683843	STYK1
205789_at	-1.19717634234123	5.11302120665795	-4.14343083782289	7.3196963026903e-05	0.000683408251751062	1.21606929534866	CD1D
203957_at	1.1971587975689	7.31353003968416	8.46280823368383	2.76951827802204e-13	1.39159061743014e-10	19.8435408275865	E2F6
209642_at	1.19689897299471	7.29793103358004	5.07737984721588	1.85020272365442e-06	3.57105708788306e-05	4.70312685723371	BUB1
232417_x_at	-1.19681979538667	4.51916258324599	-2.92049335064001	0.00434666984804359	0.017361341094173	-2.56284397027079	ZDHHC11
1552908_at	-1.19670705684898	1.95773667629833	-2.07385541376992	0.0407436423907501	0.097720717867363	-4.52915860392627	GCSAML
1559315_s_at	-1.19649589518876	2.52570650338138	-2.20138940096757	0.0300808340306348	0.0778301565701663	-4.27095981308772	SOCS2-AS1
203554_x_at	1.19628612111883	9.78876345201415	4.50172797597128	1.87731791895465e-05	0.000227664443365426	2.50035066637189	PTTG1
228069_at	1.19572473792511	7.27351933162616	4.90535503263813	3.75651653713792e-06	6.3488574974799e-05	4.0281508035979	MTFR2
226907_at	-1.19569060827454	6.66597903684516	-1.38354689645263	0.169674558087727	0.28743301102504	-5.67628672752654	PPP1R14C
221606_s_at	-1.19484492360205	6.37702746780488	-2.88936429600322	0.00476253915419961	0.018608220635149	-2.64528946409783	HMGN5
236673_at	-1.1944197266277	3.05117138420548	-2.29690091450249	0.023775859923919	0.0650094889340023	-4.06849398602369	TIFAB
228424_at	-1.19413701430831	5.23307019945319	-5.49873513074113	3.1014837377263e-07	8.33364810382998e-06	6.41061673219965	NAALADL1
234423_x_at	-1.1934525518969	5.62410157346456	-5.10561950228989	1.64514439776467e-06	3.23323424405536e-05	4.8152098819292	LOC100996255
217007_s_at	1.19328730375496	5.91378718866791	5.00601432464591	2.48592873347686e-06	4.53666945864773e-05	4.42146768177957	ADAM15
235060_at	-1.19286506218742	8.57748672965084	-4.16992017016559	6.63450345740934e-05	0.000630968486542514	1.30854182005409	LOC100190986
223535_at	-1.19271608167905	6.43157414343698	-2.52865967136547	0.0130639700283918	0.040839129864782	-3.54550470182643	NUDT12
1552788_a_at	1.19264907898153	5.30754904943931	5.09378777692855	1.72820743083159e-06	3.35276689991703e-05	4.76820681030238	HELB
204924_at	1.19194935455834	6.91111598899399	3.08563479118782	0.00264742496548011	0.0117581861902319	-2.1132362396054	TLR2
204127_at	1.19158206494412	8.52024973836261	5.54058820166665	2.58767041174963e-07	7.13099520780876e-06	6.58413728396257	RFC3
223413_s_at	1.19155601903729	7.27853164027741	5.62330296052773	1.805692035871e-07	5.33705916641558e-06	6.92902078010811	LYAR
1556595_at	-1.19049301156799	4.75817160887798	-3.84855416432318	0.000212928046459138	0.00159924134146739	0.214908565574715	RP11-319G9.3
232424_at	-1.19017450626141	2.7729662092034	-1.52992250337132	0.129292213771715	0.234898256043731	-5.46925851579904	PRDM16
204007_at	1.1899357345082	7.32396772158877	2.22625256858258	0.0283127815527199	0.0742980229449451	-4.21899969410068	FCGR3B
220313_at	-1.18969781207032	1.57181805533476	-1.81219723313157	0.0730510560163002	0.15238223319599	-5.01447853891505	GPR88
225355_at	-1.18961483572605	8.3410989842895	-3.57296048439634	0.00055186345715544	0.00339246505131005	-0.671606961769408	NEURL1B
202502_at	-1.18954720857326	9.37726129911479	-5.27073223662164	8.22375762168267e-07	1.83709654768341e-05	5.47748300184025	ACADM
218104_at	1.18905623423815	7.73952083533896	8.95275312125296	2.45313264493726e-14	2.31115759311152e-11	22.1873425593332	TEX10
226961_at	-1.18877145363089	8.34692825012838	-2.54299581483037	0.0125726853631386	0.03965696990248	-3.51170359546086	PRR15
202107_s_at	1.18847064468288	8.60325226547419	4.5840144490305	1.36086292875454e-05	0.000177300326603682	2.80513880570295	MCM2
209434_s_at	1.18834875141914	7.1012275704993	5.22859183466446	9.82612925178933e-07	2.11901391046455e-05	5.30734800577706	PPAT
221345_at	1.18808372789168	5.02114245720896	2.27310633092399	0.0252267869000466	0.0682341184398247	-4.1196560192088	FFAR2
203103_s_at	1.18624551419139	8.34704575543324	7.23552791723451	1.08945987622272e-10	1.52060353464642e-08	14.0681835647115	PRPF19
224823_at	-1.18436211390149	10.1905655361026	-3.0409705450658	0.00303288882416938	0.0130445262616456	-2.23684884155771	MYLK
225866_at	1.18339634949171	8.72546909661184	6.00255487136816	3.36677117501032e-08	1.417617561232e-06	8.54156970661432	RPF2
204321_at	-1.18251852913383	7.16608050796997	-4.21089845809937	5.69446061045336e-05	0.000556307836953817	1.45239313200719	NEO1
206550_s_at	1.18233353256896	6.93511232223023	7.60126221101045	1.87361485678225e-11	4.03469576444794e-09	15.7689967788105	NUP155
209199_s_at	-1.18208186725944	7.26063029923298	-5.10748984993787	1.63237559619947e-06	3.21232764192048e-05	4.82264574302945	MEF2C
234219_at	-1.18187845697698	4.98085212057838	-3.08812059347686	0.00262736875996259	0.0117001349151185	-2.10631318849892	LOC101928820
212992_at	-1.18186480103656	6.16108246130409	-2.05902495834776	0.0421732289548712	0.100239554283464	-4.55827224680432	AHNAK2
209897_s_at	-1.18103769529504	5.71795967367873	-2.81804489729678	0.0058566964285105	0.0218957941377399	-2.83137759594544	SLIT2
244600_at	-1.18073280723228	5.25802727705687	-2.59038454205158	0.0110647287129838	0.0360003713834489	-3.39878851407873	LOC100996583
227337_at	1.18039522407931	7.728696883133	3.43639960634072	0.000869605824332534	0.00488756084861619	-1.09229951739807	ANKRD37
228783_at	-1.18021252273632	4.87086373064792	-4.73892018861685	7.36091231179016e-06	0.000108041277690287	3.3883406854199	BVES
201860_s_at	-1.17998117549295	8.26795418733142	-4.03229047897652	0.000110094629512954	0.000955421096878684	0.83257305699092	PLAT
227758_at	-1.17971430789443	6.19840502323446	-2.82651438001004	0.00571567386225147	0.0214804457241532	-2.80948408882442	RERG
231947_at	-1.1789806252375	4.96315898401989	-4.58142155489898	1.37479871061242e-05	0.000178752228972402	2.79548090695192	MYCT1
201558_at	1.17868470660634	9.14481538984298	5.36166954554549	5.58723544303432e-07	1.33262637766296e-05	5.84714336436012	RAE1
225510_at	-1.17847784982628	7.36721151889863	-5.67669700412189	1.42959623525551e-07	4.49705169596697e-06	7.15299817555769	OAF
1556229_at	-1.17762317053461	3.28044196661095	-2.23349780761744	0.0278149743082865	0.0732883976093533	-4.20375932971004	RP11-235E17.4
223100_s_at	1.17669392485485	8.97504427500263	6.95872786668096	4.06618819589858e-10	4.31645921584332e-08	12.7965970371335	NUDT5
209757_s_at	1.1766240559873	5.2298507368866	2.31341827409428	0.0228123948198345	0.0630730079813252	-4.03269882039793	MYCN
205806_at	-1.17631695015477	2.84731633017327	-2.55285862877283	0.0122444082722857	0.03887367529411	-3.48835269401752	ROM1
230644_at	-1.17602605254566	3.03354375380104	-2.29754625844029	0.0237375540993686	0.0649754658605197	-4.06709975246804	LRFN5
1568852_x_at	-1.17588621074423	1.48541445725324	-1.99630618636183	0.0487050862329458	0.111951886226811	-4.67927725501569	LINC01352
230729_at	-1.17582959747704	4.40544884777752	-4.94907791244283	3.14153284552489e-06	5.46199147790567e-05	4.19841747783383	RP11-355B11.2
1566785_x_at	-1.17423707847385	5.09868862603436	-4.27773791253632	4.4298086996292e-05	0.000456736910658075	1.68908623943939	NSF
217848_s_at	1.17423473829427	11.74930974591	7.55391828096895	2.35586758189555e-11	4.86470519582103e-09	15.5476505496646	PPA1
208387_s_at	-1.1736388398584	3.36109804993321	-3.86354334943899	0.000201919201716554	0.00153801417214519	0.264517648774287	MMP24
207202_s_at	-1.17314929498925	6.97007202234765	-1.72938405340366	0.0869230002663936	0.173730748609867	-5.15539534988855	NR1I2
213651_at	-1.17284710988524	4.25668322422713	-3.49588275872926	0.000714366188102746	0.00417378136413209	-0.910608349090665	INPP5J
205480_s_at	-1.17279012573795	10.3931652017048	-9.67910392705545	6.64219237495666e-16	1.21465358470777e-12	25.6757136363965	UGP2
209550_at	-1.17249990169229	7.02394593805706	-3.37413301532139	0.00106580971117947	0.00574777678878874	-1.27988644382852	NDN
204418_x_at	-1.17226274917617	7.41661463889504	-4.87161338746747	4.30975491088468e-06	7.04742551880453e-05	3.89736696821011	GSTM2
219874_at	1.17224936138801	6.73203207557272	4.77313117930151	6.41695624148936e-06	9.7512996255863e-05	3.51875901349445	SLC12A8
203088_at	-1.17223805683047	6.53289989440204	-3.47634216397152	0.000762223423902381	0.00439715112587237	-0.970561442607941	FBLN5
228094_at	-1.17210777541548	5.89163050545929	-3.04735894683543	0.00297473825155912	0.0128928132271427	-2.21925900533903	AMICA1
204175_at	1.17156784458877	7.82003435650318	5.68908340451599	1.35401050377686e-07	4.33340856346761e-06	7.20510510555848	ZNF593
213547_at	-1.1713844118405	4.79389018296771	-4.85045646924043	4.69626572046651e-06	7.58751441268083e-05	3.81563745147592	CAND2
238844_s_at	1.17134174527491	4.21126987600057	3.7681061052986	0.000282486882999876	0.00200197803212982	-0.0489292831800352	NPHP1
228058_at	1.17101831709368	8.00969691056407	2.14444572976025	0.0344970777596998	0.086337199095088	-4.38797360335461	ZG16B
223549_s_at	-1.1699028596221	5.62848371611285	-1.92306803200477	0.0574057641166675	0.126662923061191	-4.81621390315745	ESPN
239210_at	-1.16941765584748	4.27912373990576	-3.60839936252073	0.000489508954389968	0.00309666848987926	-0.560383926131507	LOC102724387
218901_at	-1.16903217965247	7.87103614098186	-4.18001867169416	6.38987580382436e-05	0.00061272893045069	1.34390206417901	PLSCR4
44673_at	-1.16895744554706	5.53067826146276	-3.79644782678535	0.000255821145676643	0.00185932880903072	0.0435528621599319	SIGLEC1
242699_at	-1.16884823145589	4.04711973319362	-2.63479329532463	0.009801781554905	0.0327900699419969	-3.29133297993906	RP11-642D21.1
216110_x_at	-1.1688377155103	3.41314280743577	-2.79823429268214	0.00619907863546551	0.0228639372035741	-2.88237058241373	AC068039.4
242817_at	-1.16860631120985	2.47878453709214	-2.24390234015719	0.0271135075677365	0.0719178273932886	-4.18179543168904	PGLYRP2
228715_at	-1.16848362012361	2.81277160747084	-2.62360341169385	0.01010708362423	0.0336025978278878	-3.31855803864295	ZCCHC12
222838_at	-1.16843108357488	6.94692048598522	-2.14790002469168	0.0342139771432855	0.0858424586314722	-4.38095455082021	SLAMF7
1556558_s_at	-1.16835597576818	2.2208709655346	-2.50058097511464	0.0140764266848914	0.0433125241575939	-3.6112229813538	ENTPD3-AS1
200859_x_at	-1.16804577338143	8.65279945529262	-3.43974632628499	0.000860088511492719	0.00485216101131783	-1.08214125703803	FLNA
206857_s_at	-1.1676207214266	5.68107436883849	-2.69455150280968	0.00830822877302354	0.0288301658666107	-3.14425125613354	FKBP1B
206171_at	-1.16751025876139	4.97294508077556	-3.43195687996214	0.000882393171307031	0.00494836111022403	-1.10577257746322	ADORA3
228307_at	-1.16742910649169	5.03755060429175	-2.29504569233999	0.0238862842133626	0.0652640652949478	-4.07250014917374	EMILIN3
200636_s_at	-1.16724953563615	9.62538510365093	-5.49633144179901	3.13385322045189e-07	8.40564118240068e-06	6.40067163396568	PTPRF
201222_s_at	1.16680507913922	10.2318940555696	6.03123575585992	2.95962255139289e-08	1.29689971917722e-06	8.66547919125287	RAD23B
218552_at	-1.16664685301905	7.71102892357947	-4.37577706640802	3.05186021383051e-05	0.000339261845221808	2.04079788225689	ECHDC2
206417_at	-1.16548687795722	5.03959173251337	-3.37105284830718	0.00107652131638652	0.00578726188416921	-1.289096075335	CNGA1
160020_at	1.1642805592889	6.89329315677428	4.40032876983119	2.77781221277245e-05	0.000314124090737674	2.12970614999155	MMP14
32128_at	1.1642756769995	8.75137405055068	2.3650854694713	0.0200173815842022	0.0570591810368353	-3.9192531541635	CCL18
213427_at	1.16268763566369	7.32247935116003	5.45033229430195	3.82112126069498e-07	9.89683537520895e-06	6.21078621136818	RPP40
213175_s_at	1.16261229243135	11.016550585415	5.82835778703744	7.3249108032341e-08	2.65321623749232e-06	7.794754924551	SNRPB
239250_at	-1.16246861120256	4.63637912250725	-3.14726351236627	0.00218984828583722	0.0101517617777277	-1.94025884160082	ZNF542P
226002_at	-1.16222394855938	7.17477602449555	-6.20368919268926	1.35647847556796e-08	6.96415327824023e-07	9.41590972213871	GAB1
205156_s_at	1.16185285711319	4.75991630902175	2.75262081406163	0.00705804602038403	0.0254163845464092	-2.99861901704043	ASIC1
205572_at	1.1615413545078	5.89356950907215	3.91609537645925	0.000167455967085642	0.00132960736707691	0.439551592652656	ANGPT2
232594_at	-1.16146211601808	6.26294687440674	-5.09169953721395	1.74328653891845e-06	3.37333777761961e-05	4.75991743789608	HSBP1L1
206366_x_at	-1.16115700078311	3.83128840286778	-1.9111257106539	0.0589422139826474	0.129233392075291	-4.83809448094058	XCL1
207717_s_at	-1.15974377506415	8.57814375921065	-3.58896402612751	0.000522827923863544	0.00325993107215196	-0.621484098684434	PKP2
1563179_at	-1.15972477570295	0.589474275201309	-2.20407558225986	0.0298852816945686	0.077403906574558	-4.26537148898292	RP3-400B16.4
225402_at	1.15962766423678	7.4237768181072	3.78078931565165	0.000270242159700609	0.00193429739569183	-0.00760578123416966	TP53RK
227217_at	-1.1595709535172	5.65142012168982	-2.40391410347887	0.0181211190956963	0.0527331562255843	-3.83253210888671	WNK2
205767_at	1.15930465352989	7.30180268170573	1.43351688274792	0.154927259158353	0.268618990631817	-5.6078493344842	EREG
230076_at	-1.15918348874736	5.75249677568791	-3.41316780911232	0.000938455814565088	0.00520466627989483	-1.16260218648106	PITPNM3
239087_at	-1.15908189614641	4.84142307103261	-2.08828289693658	0.0393931243194011	0.0952996238149017	-4.50065292932628	ANKS4B
207165_at	1.15818456149014	8.64605429266119	3.88871721669425	0.00018464175993936	0.00143468550996181	0.348149909841878	HMMR
226430_at	-1.15738800618507	8.85831618427973	-5.41122334091007	4.51995671094692e-07	1.11694799116088e-05	6.04999745675488	RELL1
232935_at	-1.15724574059227	4.59802276913775	-3.18310430193326	0.00195876629873572	0.00927046881856899	-1.83838649282006	AK021977
1556255_a_at	-1.15719020607575	4.08098341389725	-4.77875850348237	6.27339481010525e-06	9.57137179833265e-05	3.54026636322876	LOC400756
202565_s_at	-1.15695094199415	8.41335030477388	-5.18626050719781	1.17417489917791e-06	2.4616846217257e-05	5.13720018462424	SVIL
213325_at	-1.15675511726	7.14933964258167	-2.88952424055311	0.00476031193986839	0.0186043407263615	-2.64486774128504	PVRL3
203400_s_at	-1.15656385432005	1.8030276572157	-1.90854170203426	0.0592791856147368	0.129807502474385	-4.84281226205078	TF
206994_at	1.15634342314881	6.30231600917528	2.61810708989918	0.0102601708728174	0.0339329166645149	-3.33189392251417	CST4
206589_at	-1.15624514908239	4.33940031220625	-1.93928014738159	0.0553742142624405	0.123295554769871	-4.78630854753514	GFI1
234107_s_at	1.15621856437731	8.66876223639654	5.21258963085123	1.05113780273238e-06	2.24431320657052e-05	5.2429383756485	DTD1
227103_s_at	1.15598517880427	6.06517417331425	5.24391645303869	9.21092134913922e-07	2.00934049807416e-05	5.36913209393511	ECE2
208726_s_at	1.15594387071479	11.1609375480779	6.0066365570117	3.30562753352534e-08	1.40363463212284e-06	8.5591877374108	EIF2S2
229567_at	-1.15585902312059	3.90749372328362	-3.86621571069439	0.000200014393411858	0.00152659086900777	0.27337699966785	FITM1
235199_at	-1.15574140151697	6.68648810738856	-3.07737339442088	0.00271510585016769	0.0119846282827021	-2.13621176830288	RNF125
204059_s_at	1.15564593583076	8.20378871729229	2.85458895682538	0.00527016203987467	0.0201164970125569	-2.73651525003823	ME1
231154_x_at	-1.15480813591887	6.47757025584376	-1.8192159988809	0.0719650422127066	0.150624971718181	-5.00225213645963	TINAG
230767_at	-1.15405393831969	3.48524933257881	-3.04158429947671	0.00302725672942442	0.0130342382003267	-2.23516024714869	RP11-416N2.4
220765_s_at	-1.1539731238767	5.74225442089056	-4.66239113732243	9.98621432833837e-06	0.000138356796677732	3.098701581426	LIMS2
220900_at	-1.15359234755754	3.62447468554813	-4.03329152370683	0.000109693948807309	0.000953041258974855	0.835994499080713	RP11-549J18.1
229085_at	-1.15348327926103	2.45372876975212	-2.44064851807791	0.0164759565455249	0.048889809963133	-3.74933830766919	LRRC3B
1562777_at	1.15291863747329	3.72418224791085	3.31502310694017	0.00128991672043213	0.00667268519004598	-1.45546539397511	ERV3-1
220850_at	-1.15291224826817	-0.401770993357474	-1.6791369938843	0.0963454608113933	0.188758964942935	-5.23787937003184	MORC1
208758_at	1.15289924670132	9.58622770333292	6.68650162374579	1.46272534654757e-09	1.16212238142117e-07	11.5615386960879	ATIC
218708_at	1.15241347984622	8.16491058715052	5.06065053132793	1.98322630445307e-06	3.75567252679969e-05	4.63689561496532	NXT1
221795_at	-1.15186997886438	4.16063392146508	-1.42383773973335	0.157703854348104	0.272237397660966	-5.62128737360282	NTRK2
213261_at	-1.15059143981372	6.20707050086136	-7.02219034597653	3.01029952661438e-10	3.51761667164227e-08	13.0868116327509	TRANK1
229065_at	-1.15037108854268	2.55901457661962	-2.54259953317143	0.0125860391660097	0.039674185359354	-3.51264017217913	SLC35F3
204032_at	-1.15025333569397	6.61615195223666	-4.74501104644959	7.18352103222366e-06	0.000106057194945876	3.41151795031087	BCAR3
224663_s_at	-1.14987796811723	7.09857908181401	-4.06103605010601	9.91287616425966e-05	0.000874538444686375	0.931060044221635	CFL2
226625_at	-1.14916425970686	7.14849011239331	-3.22601401935244	0.00171204065302202	0.00836541355061717	-1.71519902731402	TGFBR3
1561951_at	-1.14849004225987	1.48748981045291	-2.1032888744375	0.0380295769675381	0.0927751809691972	-4.47081304735145	SLC5A12
204700_x_at	1.14830531186685	7.592878390793	7.20169531676066	1.28071434655742e-10	1.72370429107201e-08	13.91198209562	DIEXF
1554572_a_at	1.14826280604084	7.22182536090288	5.44770200560673	3.86459944997665e-07	9.95811489041847e-06	6.1999533440525	SUV39H2
231118_at	-1.14689234828176	4.08505330024595	-3.00430913475482	0.0033874591111642	0.0142433915318519	-2.33720413359973	ANKRD35
210946_at	-1.14670495562122	9.0645231983375	-4.6531382468395	1.03594302768419e-05	0.000141961865448286	3.0638815148628	PPAP2A
210607_at	-1.14591704785403	3.58679128505123	-2.96034504535747	0.0038630682125752	0.0158152879512109	-2.45622102543896	FLT3LG
229475_at	-1.14506570663986	2.7801535151276	-1.97426723637731	0.0511966131953126	0.116173076517559	-4.72098070010166	MAEL
224048_at	-1.14501517805015	2.80167245170047	-2.96624974180861	0.00379579176526801	0.0156034265256749	-2.44032080390415	USP44
229245_at	-1.14499919822355	6.29101702866911	-3.0466618335087	0.00298103315831526	0.0129162477472037	-2.22117991330285	PLEKHA6
212185_x_at	-1.14336709625094	10.3204597260661	-3.09759769067752	0.00255219154703649	0.0114295114022662	-2.07987733719704	MT2A
243058_at	-1.14277406612158	4.44486038365662	-2.04380015641158	0.0436854501871947	0.103002145852041	-4.58796116066431	RP1-170O19.14
230875_s_at	1.1426303871051	8.13010025237503	4.23396954191418	5.22302296165907e-05	0.000519339367572881	1.53380611156665	ATP11A
221019_s_at	-1.14259605829197	6.58567621305022	-2.65631162672297	0.00923803014741424	0.0313141593078755	-3.23869766397543	COLEC12
202937_x_at	1.14109960859498	6.92264528501296	4.18286866290272	6.32242092909833e-05	0.000607807226308854	1.35389205898519	RRP7A
225099_at	1.14046320237179	8.12555345038888	5.83583276336919	7.08602480707429e-08	2.59259072674364e-06	7.8265929727875	FBXO45
209635_at	1.14009557023879	7.75022010901658	4.54965963348779	1.55712984706429e-05	0.000196749164414477	2.67745855945268	AP1S1
1553972_a_at	-1.14004980354122	5.51676672371235	-3.03738474408667	0.00306598824253388	0.0131559085590537	-2.24670868805176	CBS
1553004_at	-1.13982704640839	1.50313429429363	-1.94729228295789	0.054392884496566	0.121559427857856	-4.77144347382779	PKD1L1
219144_at	-1.13970756390102	4.32085819096405	-3.8664542904773	0.00019984517431589	0.00152659086900777	0.274168150603395	DUSP26
228900_at	-1.13948328967148	5.02072290372846	-3.02634096086295	0.00317004326538472	0.0135407288700508	-2.27701550680975	SPECC1
200665_s_at	1.13901126596901	11.0628417297932	4.01073661267325	0.000119069709739264	0.00101576502807564	0.75905059719492	SPARC
226661_at	1.13890656242379	6.38847639557125	3.73884214877567	0.000312784217013537	0.00217678175773871	-0.143882535510378	CDCA2
202519_at	-1.13865927210088	8.80288766842958	-4.26192474185341	4.70198737401937e-05	0.000477612922344797	1.63285976190513	MLXIP
238566_at	-1.13851452358227	2.78532547103682	-2.17460744649132	0.0320924102641155	0.0817578151633053	-4.32633997207748	ZNF334
1554241_at	-1.13775556513642	7.84333631169576	-4.02764018111603	0.000111974425408492	0.00096783399576124	0.81668681236919	COCH
209711_at	-1.13758370048149	8.45887662695553	-5.26590245877324	8.39357100105423e-07	1.86890235258333e-05	5.45794569805427	SLC35D1
201138_s_at	1.13726732266084	8.97077788926143	7.57070651269697	2.17217319657448e-11	4.54768593960608e-09	15.6261029401168	SSB
223328_at	1.13695374518465	8.79918845785228	6.21706545287421	1.27636858832743e-08	6.7038258189713e-07	9.47449112486246	ARMC10
1552458_at	-1.13689452427794	1.96705023978336	-1.91487264445715	0.0584564589154365	0.128432103438462	-4.83124297743378	MBD3L1
223836_at	-1.13677545111443	2.90525742188193	-1.99526053716165	0.0488209181398802	0.112135563801203	-4.68126552150674	FGFBP2
222571_at	-1.13653623398427	5.37643580753109	-2.70327379371931	0.00810842702220601	0.0282473836220784	-3.12254625270834	ST6GALNAC6
221731_x_at	1.13570908214637	9.91832623645548	2.91519449670804	0.00441501224943802	0.0175911895219295	-2.57693019813601	VCAN
228554_at	-1.13484699853893	3.88712280939729	-2.56649460311332	0.0118032461501201	0.0378274465580503	-3.45593886019876	PGR
226039_at	-1.13464051623837	8.54902236160951	-4.51230154328953	1.80162700557182e-05	0.00022010839130284	2.53931614488675	MGAT4A
235383_at	-1.13396357134794	7.05626574132593	-2.34541292137274	0.0210436684070807	0.0592477134046197	-3.9627113407994	MYO7B
201327_s_at	1.13231004581956	10.097185093261	7.87502897022743	4.95358178139807e-12	1.45886512194072e-09	17.0549182747833	CCT6A
209160_at	-1.13185200728305	9.37806172488122	-2.09715529165352	0.0385819123369349	0.0937980493203925	-4.48303341642603	AKR1C3
203561_at	1.13183945284316	8.28307408597423	2.93724110772916	0.00413701686852891	0.0166920214872069	-2.51818214797377	FCGR2A
204492_at	1.13174096736319	4.59764358236117	3.5087653543297	0.000684381280468455	0.00402511253288392	-0.870941043049732	ARHGAP11A
206631_at	-1.13138091191936	5.91428857320183	-2.95064669098585	0.00397595984524824	0.0161589697242577	-2.48227968274917	PTGER2
218512_at	1.13105008840235	8.85304032555913	7.45914101276776	3.72263371901504e-11	6.92777539264601e-09	15.1055440039871	WDR12
223253_at	1.13104589547601	8.10373393083935	2.3647775994998	0.0200330947681223	0.0570848526530578	-3.91993574936081	EPDR1
226030_at	-1.1308038463747	6.56956641679089	-5.19251284897833	1.14374180493155e-06	2.41129565979555e-05	5.16228280473834	ACADSB
220174_at	1.13053494206497	5.12568527379866	4.73271315780774	7.5460603240656e-06	0.000110436226529092	3.36474021717649	LRRC8E
201292_at	1.13052164261581	8.94254894339623	4.46382158931575	2.17477289407994e-05	0.000257319675081327	2.36114635782617	TOP2A
207475_at	-1.12998189916524	3.41194710796682	-2.27334364360862	0.025211940269296	0.0682184145789566	-4.11914811803153	FABP2
203956_at	1.12974216112286	8.83689085673589	7.33849810451053	6.65125227129815e-11	1.0713382908966e-08	14.544828490456	MORC2
209016_s_at	1.12966231035573	5.06424036714481	2.63068410875871	0.00991291248759379	0.0330907588244152	-3.30134229310819	KRT7
203658_at	-1.12907278026957	7.30547959809909	-6.10126270299503	2.15829196774883e-08	1.00104901913372e-06	8.96910287548662	SLC25A20
1557891_s_at	-1.12886186209199	2.24762961287779	-2.17237321741956	0.0322653954825585	0.0820875226167235	-4.33093222943391	STXBP5-AS1
214920_at	-1.12871907851447	4.40571246687991	-3.47161991252842	0.000774234084388112	0.00444941082274739	-0.985010919658138	THSD7A
204264_at	-1.12838512091956	7.33130965367158	-5.18889192414746	1.16127134189618e-06	2.43802287015919e-05	5.14775463618973	CPT2
204279_at	1.12836674710066	9.74651927063795	3.41741596542422	0.000925494515228073	0.00514983548266814	-1.14977447359107	PSMB9
227654_at	-1.12801117252711	4.57779968550113	-4.51803436444867	1.76183161358115e-05	0.000217153309428636	2.5604672840297	FAM65C
1560412_at	-1.12742974523334	2.93164105213402	-2.24449006417181	0.0270743503765236	0.0718266028820339	-4.1805520099993	LOC100507506
233999_s_at	1.1263872694834	5.28095039012313	5.81326669249072	7.83157934651182e-08	2.7908564318988e-06	7.73053604567369	TTC26
226415_at	-1.12599933621411	5.20626509178906	-3.80011267836824	0.000252553351311036	0.00184028283868714	0.055548949019582	VAT1L
222607_s_at	1.12594770183561	8.23335065094959	5.55140864647569	2.46903641848424e-07	6.85419060262089e-06	6.62910719371604	DIS3
217388_s_at	1.12420069392933	6.4587003636986	2.68232926990407	0.0085957316067626	0.0296029376834223	-3.17456439477507	KYNU
208696_at	1.12405921782542	10.3372088641425	7.58281869167925	2.04855251184275e-11	4.34927895260812e-09	15.6827294360782	CCT5
205744_at	-1.12368318591999	3.3975364349277	-2.10599834654676	0.0377877690257132	0.092289829924433	-4.46540442021163	DOC2A
218009_s_at	1.12243391587629	8.63655582227418	4.19896822241141	5.95403721746552e-05	0.000579039722684356	1.41041325588451	PRC1
228796_at	-1.12238636801305	2.69916069269665	-2.66805845949675	0.00894283301318224	0.0305200526734815	-3.2098084309086	CPNE4
1566766_a_at	1.12213207897949	6.98448092097174	3.24840274180929	0.00159513964539052	0.00790178607118523	-1.65039884610524	MACC1
216191_s_at	-1.12125928063273	4.45266800422597	-1.92644340887444	0.0569776819010984	0.125861895805562	-4.81000671771624	TRDV3
227946_at	-1.12124964474711	6.49973577426083	-5.00101366029364	2.53770526829788e-06	4.59776072287527e-05	4.40181787838698	OSBPL7
227646_at	-1.12124480392149	6.53376191482097	-3.86246680661396	0.000202691420066502	0.00154233743870896	0.260949978312082	EBF1
227262_at	1.12122253415064	6.36151701475206	3.76970414376143	0.000280915521607153	0.00199177825621177	-0.0437283213213586	HAPLN3
1561985_at	-1.1211503884724	1.77940360610946	-1.95684677961862	0.053241945376084	0.119518851019969	-4.75364286317508	C14orf39
201013_s_at	1.12078011823015	10.2948589298432	6.10359053143156	2.13570358752088e-08	9.93629502416352e-07	8.97922204537964	PAICS
235626_at	-1.1207196601982	6.09296541305245	-3.33091810029427	0.00122566048180963	0.00640402291258177	-1.40849212324041	CAMK1D
212296_at	1.12040058133904	10.0935035335695	8.30590447728436	5.99918052244743e-13	2.58376134843921e-10	19.0960992394412	PSMD14
221868_at	-1.12035434854129	5.41022463306389	-3.47217924937568	0.000772802198238383	0.00444457090280251	-0.983300215496747	PAIP2B
224632_at	1.12026309311822	7.77650174174306	7.54513314714918	2.45806390583735e-11	4.91874095253249e-09	15.506613651533	GPATCH4
1552735_at	-1.12024207866677	4.37012606690712	-2.89061345600861	0.00474517014487627	0.0185547846339468	-2.64199530675623	PCDHGA4
213791_at	-1.11956932691538	4.60040776080347	-2.37728298626022	0.0194035655807612	0.055638072582156	-3.89214585952155	PENK
218726_at	1.11835396022846	6.99433769540889	4.24760577822746	4.96228249795147e-05	0.000499342098625637	1.58206803371202	HJURP
220688_s_at	1.11828281443182	7.81891487457427	5.70366505157663	1.27004812709792e-07	4.13927082811025e-06	7.26651790815023	MRTO4
217764_s_at	1.11817093241816	8.96300980333462	3.10513999154978	0.00249379496935442	0.0112414669162825	-2.05879124330063	RAB31
1564241_at	-1.11793406951926	2.1675217439227	-2.74761390505873	0.00715866373537268	0.0257050255233463	-3.01128032626012	ATP1A4
212378_at	1.11792272939652	8.49190061039566	7.27209921897214	9.14506173776376e-11	1.36487782806981e-08	14.2372593329689	GART
227948_at	-1.11768723769405	7.3877153916088	-5.75483362624126	1.01393795578142e-07	3.3968530086598e-06	7.48262317921409	FGD4
232277_at	1.1174826269287	5.36900467717925	1.78153773620787	0.0779558350291928	0.160292764592832	-5.06736843000499	SLC28A3
218140_x_at	1.11735664750863	9.28602581814584	6.70214566349569	1.35957823600281e-09	1.09595092671157e-07	11.6320583105124	SRPRB
205451_at	-1.11731018291523	4.73360137539877	-4.30970264711945	3.9252165867563e-05	0.000415219051429926	1.80317130784778	FOXO4
213441_x_at	-1.1169966550291	6.35649247771798	-2.08238710737075	0.0399402784865875	0.0962448245721662	-4.51232356797627	SPDEF
203408_s_at	-1.11699125448612	7.88630975847729	-3.0409559519397	0.00303302285549951	0.0130445262616456	-2.23688898754604	SATB1
206403_at	-1.11695170427326	3.51963735640894	-2.65774068937991	0.0092016520441958	0.0311978639033305	-3.23518900681533	ZNF536
213661_at	-1.11691437667534	5.58990033601034	-3.46171659377172	0.000800004157006159	0.00457136567957196	-1.01526435977283	PAMR1
226550_at	1.11686371966867	5.66069030010068	2.74472221095828	0.00721736849440599	0.0258665270291669	-3.01858379330617	SLC9A7
226607_at	-1.11645789296728	6.24924669133765	-3.71421951406517	0.000340645276939209	0.00232558283721994	-0.223349669606373	C20orf194
218574_s_at	1.11615049724444	7.2861568550204	3.86079631219666	0.000203895267492528	0.00154759177350572	0.255415381032971	LMCD1
229584_at	-1.11599907718592	5.36881107740099	-3.39826175457708	0.000985298241371479	0.00539694247472154	-1.20751374359107	LRRK2
235343_at	1.11590596428115	4.93189631343377	4.25824141508803	4.76765963752258e-05	0.000483306666953701	1.61978331258137	VASH2
226017_at	1.11510578272925	7.69048761618553	5.92327850785994	4.80138004273418e-08	1.87989617569286e-06	8.20045239835392	CMTM7
209343_at	-1.11365232572238	4.47426109167816	-2.27612662668783	0.0250384050666335	0.0678097229562403	-4.11318837556272	EFHD1
237389_at	-1.11349477110873	2.7067907831621	-2.07385188877722	0.0407439771657408	0.097720717867363	-4.52916554651915	RP11-676J12.4
212251_at	1.11318133195366	10.003222442669	6.55286847087763	2.72542365804007e-09	1.95633505815696e-07	10.9615678982237	MTDH
223234_at	1.11314470681723	7.32346014972793	5.85817989477167	6.41662075114236e-08	2.40607316424677e-06	7.92188935409467	MAD2L2
241014_at	-1.11229137164747	1.83904084675182	-1.86979249991267	0.0645301115434714	0.138663849095693	-4.91284886631907	FLG-AS1
229669_at	1.11188745086737	5.05965476302664	2.67599254101729	0.00874831853248045	0.0300319882816319	-3.19023390996296	LOC440416
201417_at	1.1117945848402	10.4590161232727	5.06219334334099	1.97057812350297e-06	3.74112023094254e-05	4.642998361659	SOX4
202796_at	-1.11154427140606	6.28049102155173	-3.50627702961077	0.000690078804692721	0.00405229758548425	-0.878611704361942	SYNPO
220840_s_at	1.11126915701939	6.02922695422096	5.11678271685583	1.5703539861337e-06	3.11877680987871e-05	4.85961385586712	C1orf112
1553228_at	-1.11120069124575	2.33187045957485	-1.89580576443619	0.0609638450654166	0.132626497404545	-4.86597861034887	CCDC89
236668_at	-1.11067501799343	4.92936738041234	-4.84688514505987	4.76475252114555e-06	7.68992285907367e-05	3.80186243784105	LOC101926967
208822_s_at	1.11056182932709	9.77405230831973	6.94104543523396	4.42086956488019e-10	4.6601529944758e-08	12.7158829002654	DAP3
226186_at	-1.10984648336564	5.324656366921	-3.34866499480318	0.00115746979875038	0.00612629906824552	-1.35583630342716	TMOD2
200790_at	1.10975045060061	10.8607097630992	5.21602419522303	1.036047463453e-06	2.21523112965823e-05	5.25675348159548	ODC1
214146_s_at	1.10971581890115	4.43356637108855	1.03758484464861	0.302044227324944	0.437117385051479	-6.08557387866889	PPBP
241299_at	-1.1091149690468	2.18292870685372	-1.93231608469351	0.0562393078182867	0.124559407295453	-4.79918310446067	LOC102724611
201557_at	-1.1088644544027	5.92285824242825	-6.08194803535031	2.3550247738158e-08	1.05653700715772e-06	8.88520562732426	VAMP2
202525_at	-1.10882943430566	8.21664139198135	-2.35529069895583	0.0205226800660048	0.0581283125356926	-3.94093093390431	PRSS8
239642_at	-1.10866189002265	3.33335379927703	-3.06929255740758	0.00278285751984804	0.0122121845156984	-2.15863635383195	CTD-2541M15.1
202962_at	-1.10798702516633	7.20955839426131	-4.86259359858934	4.47059506185826e-06	7.26966019012421e-05	3.86249730166183	KIF13B
206150_at	-1.10788367938198	6.24125825236291	-2.91609645940075	0.00440330970743884	0.0175643002196171	-2.57453397179513	CD27
201427_s_at	-1.10713085677046	11.3864881611376	-3.29643027212076	0.00136908277702367	0.00701099752153743	-1.51018529368188	SEPP1
205208_at	-1.10686684025901	5.92170261141041	-2.32930059806149	0.0219186254327533	0.0611401479965439	-3.99806382217815	ALDH1L1
210512_s_at	1.10680098062392	10.5405480764999	5.20166621756191	1.10057345933402e-06	2.33333956765133e-05	5.19903376084088	VEGFA
205738_s_at	-1.1067306801256	3.28896929579387	-1.96566975445598	0.0521975382675044	0.117828732731936	-4.73713374521521	FABP3
201110_s_at	-1.10611840038515	8.9309431827951	-3.00288793837818	0.00340194667184879	0.0142963323477694	-2.34107422223725	THBS1
222392_x_at	1.10565081434347	11.5711644290701	6.07704001918174	2.40776881133839e-08	1.073807901246e-06	8.86390503813022	PERP
210313_at	-1.10511341316292	1.8248758985256	-2.40118442112325	0.0182490108957882	0.053054115765306	-3.83866957053495	LILRA4
225968_at	-1.1050710344005	5.8733771583598	-3.70880850570014	0.000347076302427182	0.00236199917958797	-0.24076070977037	PRICKLE2
206167_s_at	-1.10480556138047	5.87079617034208	-2.78129126554759	0.00650631586197468	0.0237645275753347	-2.92574032333008	ARHGAP6
232629_at	1.10468297461269	4.55089247222881	1.31263487334189	0.192404788616887	0.315148297686727	-5.76939727477511	PROK2
208677_s_at	-1.10432828769456	9.72751159488591	-4.63692893394987	1.10460804273813e-05	0.000149469134975176	3.00298801079818	BSG
201036_s_at	-1.10371518025297	9.62556346689481	-4.53386808529078	1.65628697135673e-05	0.000206679385813174	2.61897536291611	HADH
205110_s_at	-1.1029259896905	5.744014618517	-2.58903880670675	0.011105195209516	0.0360697506115586	-3.40202005595661	FGF13
212850_s_at	1.10249872345222	7.22085679152999	1.63030202449045	0.106282303341409	0.203114564003375	-5.31584730335918	LRP4
202246_s_at	1.10216029351916	9.76054223530204	6.43638256129278	4.67179413949268e-09	3.14386718119253e-07	10.4422597826501	CDK4
228806_at	-1.10173052671424	4.84767365253827	-1.84193791412244	0.0685410111358088	0.145029085045084	-4.96236933906918	RORC
209295_at	1.1016360717589	9.31840722532219	5.2475052841956	9.07238207428773e-07	1.98486338734127e-05	5.38361547734453	TNFRSF10B
221412_at	-1.10151199810263	2.55834653474475	-2.22669053204635	0.0282824699872074	0.0742347122735791	-4.21807970435666	VN1R1
224903_at	1.1014443976085	9.01608832263553	7.01423637146668	3.1260394087167e-10	3.59173541401123e-08	13.050393115261	CIRH1A
214044_at	-1.10074706131514	3.15606046394476	-2.17143439765683	0.0323383253636315	0.0822314299142005	-4.33286061383587	RYR2
238815_at	-1.10068596985906	3.05490032621635	-2.07385963898473	0.0407432411175081	0.097720717867363	-4.52915028220796	LRRTM1
211767_at	1.10064633580826	5.89946064648083	3.19596836496833	0.00188152259152942	0.00899927515118625	-1.80159507117923	GINS4
226010_at	-1.10028581353038	6.74392968813576	-5.25490859621234	8.79299769421002e-07	1.93215229216504e-05	5.41351002976284	SLC25A23
203118_at	-1.10022502261284	7.08173385841418	-4.06849307428636	9.64598390396395e-05	0.000853808346261612	0.956689453648178	PCSK7
204905_s_at	1.09989230052013	8.56004771917916	6.62205726177533	1.97574128344089e-09	1.49659920133608e-07	11.2716570384283	EEF1E1
239294_at	-1.09894504470197	6.13643426374414	-3.66366421874001	0.000405410026662613	0.00267329428780062	-0.385280860538576	PIK3CG
219539_at	1.09848642992999	7.31475950232181	6.85192318782249	6.73195971765281e-10	6.46353890343302e-08	12.3100805850712	GEMIN6
1558525_at	-1.09836120313761	3.24478653844485	-2.4685770273501	0.0153157219661771	0.0462108072294142	-3.68534320755438	AK097453
212779_at	-1.098361148382	8.79416919512293	-7.85328335610663	5.50759131161339e-12	1.56644210247661e-09	16.952427818488	KIAA1109
224458_at	-1.09828670641223	7.05477239352603	-2.36463673547902	0.0200402878838713	0.0570945567116758	-3.92024804027597	TMEM246
205656_at	1.09778107856109	6.66800529140506	4.70317859291942	8.49078942085786e-06	0.000121088135979197	3.25270539160336	PCDH17
206102_at	1.09761326116033	8.39345314305356	3.88542214548538	0.000186820204522809	0.00144416808357785	0.337180651325599	GINS1
237484_at	-1.09757788532996	2.67551159073303	-2.54355385138299	0.0125539023821051	0.0396225972587629	-3.51038450937582	SMCO3
202290_at	1.09747325805504	8.07459324379834	5.70225647755848	1.27793038107418e-07	4.14269302458326e-06	7.26058214967019	PDAP1
224762_at	-1.09738061449047	7.20280813241264	-4.40777901965235	2.69945992527243e-05	0.00030827014328452	2.15675047078937	SERINC2
224215_s_at	-1.09691725755669	6.64087393001964	-3.53242802506231	0.000632375393964154	0.00377821113302246	-0.797787953251309	DLL1
208126_s_at	-1.09671016401514	5.13776588616854	-2.15715589340168	0.0334653209646141	0.0842726776178738	-4.3620963030468	CYP2C18
210357_s_at	1.09661138021642	6.56235693248044	5.01754135824223	2.37046987968535e-06	4.34944486174035e-05	4.4668058177007	SMOX
237753_at	1.09660827880681	4.48141554242201	2.80396475475993	0.00609820520449278	0.0226080534315111	-2.86765155003122	IL21R
224964_s_at	-1.09640144001	7.21993886910984	-4.08882194581242	8.95293516816799e-05	0.000806673907501281	1.02672624520461	GNG2
220544_at	-1.09632043801615	1.40226624398091	-1.96571012984028	0.0521927991702134	0.117828732731936	-4.73705803936022	TSKS
1553912_at	-1.09631747141759	1.53059355976973	-1.78678093300298	0.0770982463582926	0.158790903184069	-5.05838332298227	LINC00955
1561394_s_at	1.09597541366033	3.71266922498098	1.88159922342253	0.0628903692854126	0.135707023290884	-4.89165020984164	KIAA1755
238623_at	1.09593636888662	5.76996431287812	2.19515820641135	0.0305387662996016	0.0787716227241948	-4.28389947199977	RP3-428L16.2
202894_at	1.09495625943095	8.10675730051267	5.09521921406207	1.71794467285818e-06	3.34023853168245e-05	4.77389008796119	EPHB4
226834_at	-1.09482427375512	6.60348463959778	-2.73585474484598	0.00740013437819755	0.0263854562725053	-3.04093916979284	CLMP
238009_at	-1.09370490742102	4.51416308339107	-5.00845220868085	2.461061819573e-06	4.50219003255381e-05	4.4310513290502	SOX5
234573_at	-1.09316171062014	3.44520549630723	-2.36441556188438	0.0200515865667378	0.057115951607522	-3.92073834151683	LOC101929718
231867_at	-1.09277909120725	2.90910891677987	-2.47860967770883	0.0149171147734525	0.0453073923221889	-3.66219811172263	TENM2
222405_at	1.09259991831003	10.3954239499685	6.69181198532294	1.42687222035263e-09	1.1440782898721e-07	11.5854700438407	PTPLAD1
204146_at	1.09216243749739	8.15925447599226	3.71309041807766	0.000341977798588432	0.00233151213745908	-0.226984333486396	RAD51AP1
236079_at	-1.09191587191903	5.6219996841601	-4.58993907937172	1.32953193734546e-05	0.000173668669181503	2.82721965090208	LOC202025
201063_at	1.09182025882365	9.94670749041991	6.13830956483764	1.82519879974062e-08	8.76211678576119e-07	9.13034393451101	RCN1
207714_s_at	1.0916960116135	8.72878224359838	3.07124410401021	0.00276635315675508	0.0121651604375799	-2.15322517219779	SERPINH1
231008_at	1.09151027874818	6.30570882314948	3.02433364617863	0.00318930377100894	0.0135960308382887	-2.28251429703081	UNC5CL
218706_s_at	-1.09125002501824	7.7796009833397	-5.81106405774528	7.90835612488477e-08	2.81156981666304e-06	7.7211694702018	GRAMD3
202175_at	1.09098210720521	7.11195409685456	5.4414968110379	3.96909976495642e-07	1.0157930366206e-05	6.17440798742807	CHPF
229889_at	-1.09013027560621	5.95181692835082	-2.63499874453948	0.00979625498940839	0.032778856317501	-3.29083218463536	LRRC75A
219734_at	-1.09006836570787	6.69222292639588	-2.22924431160522	0.0281062871352038	0.0738623033954082	-4.21271196681759	SIDT1
227250_at	-1.08961900361197	5.93539000709862	-3.52205898350898	0.000654687533821187	0.00388668435736688	-0.829890345473671	KREMEN1
221729_at	1.08868749149489	9.99876617303037	2.8208067759727	0.00581036310243358	0.0217629636511873	-2.82424427681756	COL5A2
1555950_a_at	1.08868377385446	9.98293469073753	2.78573395058843	0.00642443645648403	0.02351674481424	-2.91438983058571	CD55
202680_at	1.08861062387567	8.2564259224831	5.67480296881477	1.44151372441613e-07	4.49883600038277e-06	7.14503527197751	GTF2E2
240155_x_at	-1.08853152871702	6.5579951014267	-3.92429069719556	0.000162616128992317	0.00129972191327157	0.467001583143316	ZNF493
203052_at	1.08703288335655	7.39876878322765	3.35492963082387	0.00113426083282905	0.00602461162581575	-1.33719614617428	C2
1556427_s_at	-1.08702207189464	5.58830793453849	-3.98887218141517	0.000128887644735759	0.00107876310757737	0.684754688136191	LRRN4CL
203208_s_at	1.08641773564374	8.81659061948881	6.67210522066797	1.56446907901377e-09	1.22190709311159e-07	11.4966945233229	MTFR1
214761_at	-1.08621374161709	6.06403112919629	-2.15380826405496	0.033734433223155	0.0848511340573733	-4.36892537687015	ZNF423
213800_at	-1.08604821805266	6.72022188188956	-2.68941096655205	0.00842806781187956	0.0291453760486975	-3.15701504488882	CFH
229097_at	1.0860081025311	7.43534635265353	4.3516186132848	3.34688488231772e-05	0.000365321815467468	1.95363602667967	DIAPH3
209447_at	-1.08556154607323	5.83124150336828	-2.99028341758862	0.00353296570666823	0.0147208130361416	-2.37533155956773	SYNE1
229581_at	1.08554575128532	5.05152295456853	5.61098145490756	1.9054109115309e-07	5.56631086829782e-06	6.87748344432536	ELFN1
239675_at	-1.08537619181492	2.83608072369009	-2.40642576232708	0.0180041469454717	0.0524535197247855	-3.8268794010066	LINC00900
235772_at	-1.08520347720668	4.77121808928684	-4.71534420290231	8.08850524480833e-06	0.000116518507951598	3.29880120332552	PPP3CB-AS1
1569044_at	-1.08498590264851	3.3020740054972	-2.38001120244197	0.019268580591693	0.0553352226784494	-3.88606583187898	CDC42BPG
226062_x_at	-1.08490791197678	7.40376945576667	-5.33256492634263	6.32524753888374e-07	1.48054008386853e-05	5.72846325132043	FAM63A
205404_at	1.08484526974071	6.14021573849969	2.60451557780428	0.0106477694291375	0.034994595859804	-3.36476740750748	HSD11B1
223315_at	-1.08462735546335	6.60385325964662	-3.2994167597004	0.00135606712872314	0.00696231467928222	-1.50141233955994	NTN4
203511_s_at	1.08413803927375	8.37543582343906	6.30292358889016	8.62522429411241e-09	5.11876500037207e-07	9.85174376159711	TRAPPC3
59375_at	-1.08344841952965	7.36642564297377	-3.4872115501172	0.000735242198872657	0.00426758134065167	-0.93724479926642	MYO15B
209841_s_at	-1.08326107994911	4.24279419537424	-3.45554578478657	0.000816468111892681	0.00464958077773717	-1.03408153268898	LRRN3
59437_at	1.08315050041751	4.86098800449413	4.0313589388295	0.000110468749226329	0.000957260560872601	0.829389711925753	C9orf116
228723_at	-1.08313842733678	6.98284890030828	-4.155014982482	7.01207909730037e-05	0.000659389147303218	1.25645865879719	NPTN-IT1
223156_at	1.08244077861829	8.57119366286755	6.09859509437951	2.18446706565995e-08	1.00392245572433e-06	8.95750871620517	MRPS23
203236_s_at	-1.08230909968103	7.64103885727242	-3.62262887257963	0.000466400507901656	0.0029784399105757	-0.515490991360304	LGALS9
203657_s_at	-1.08214054049475	6.00005821439585	-4.07549654781167	9.40160824194815e-05	0.000839572527482976	0.980790098243414	CTSF
202276_at	1.08132443170633	9.66802532577912	5.25327650970363	8.85385690477762e-07	1.9426934349726e-05	5.40691768794567	SHFM1
223631_s_at	-1.08129546278596	8.98892503664911	-2.57185310153797	0.0116338383851672	0.0373840289528907	-3.44316012925556	C19orf33
223503_at	1.08097370135588	4.46705954618064	3.21872974010163	0.00175176838931439	0.00852086373040502	-1.73620457480647	TMEM163
1560257_at	-1.08094870071876	3.13120178849781	-2.17617650846059	0.0319714086228995	0.0815322303470794	-4.32311235163626	LOC101928988
221685_s_at	1.0805260667716	7.30485387936548	5.09238201833048	1.73834429803668e-06	3.36809793683868e-05	4.76262636836334	SPDL1
203661_s_at	-1.08038030957424	4.97541979767729	-4.03031683651888	0.000110888715452308	0.000960101376638768	0.825829159898805	TMOD1
223700_at	1.07915530036773	6.27437582997602	3.45874567021245	0.000807891251871613	0.00460770061699308	-1.02432710196608	MND1
200054_at	1.07912288047786	7.65010655234555	7.05232812250166	2.60902980797705e-10	3.17752092337397e-08	13.2249170223498	ZPR1
1552698_at	-1.07894211290974	3.37272480065547	-2.33173957700329	0.0217841489350666	0.0608776902200952	-3.99272634864454	TUBA3FP
206769_at	-1.07893852612386	3.12783852427974	-1.62912481605478	0.106531663845287	0.203530836603784	-5.31769994856604	TMSB4Y
1559331_x_at	-1.07872377680993	2.92771566777574	-2.0932378706518	0.0389382915048488	0.0944620118442265	-4.49082134421796	CTD-2035E11.5
204149_s_at	-1.07856268738866	6.44369002936192	-3.45530011779987	0.000817130122702213	0.00465159345529198	-1.03483012654975	GSTM4
201697_s_at	1.07826363880866	8.61571657910253	5.56100338558653	2.36831471181049e-07	6.61706995941464e-06	6.66902021711654	DNMT1
220974_x_at	1.07822968498416	7.59160960365837	4.9432495445281	3.21745746415569e-06	5.56830698216796e-05	4.17566903479783	SFXN3
208937_s_at	-1.07793940932169	10.0780551355692	-1.69389723262296	0.0934951784493458	0.184228277117051	-5.21388682965238	ID1
228592_at	-1.07763174709177	5.7455612223721	-1.57533377776375	0.118437005611533	0.220192331350301	-5.40100159294153	MS4A1
234985_at	1.07738858832783	6.64490435373612	3.35837358340649	0.00112168862752913	0.00596624360316661	-1.32693711903734	LDLRAD3
209318_x_at	-1.07619205987019	8.24598613821049	-2.80040548114862	0.00616068099418102	0.0227613003201678	-2.87679675850739	PLAGL1
204192_at	-1.07588589610153	5.84258659653227	-2.35565412726488	0.0205037313760987	0.0580855566177996	-3.94012802412803	CD37
232918_at	1.07551020265346	4.69872079982647	4.06948145055744	9.61113058589533e-05	0.000851723588781812	0.960088931494093	MIR4435-1HG
205348_s_at	-1.0753300229173	4.59083862571995	-2.29958389534747	0.0236169622537587	0.0646787939322187	-4.06269523888094	DYNC1I1
222938_x_at	-1.07451612649677	6.85490202931654	-1.70417207225596	0.0915518979399379	0.181275884611405	-5.19706854110839	ENPP3
204169_at	1.07443029233253	6.98692194939036	5.44936295526531	3.83708820231305e-07	9.90415540439502e-06	6.20679366331366	IMPDH1
226145_s_at	-1.07379542772726	5.30411424373417	-1.86046466701522	0.0658507835957571	0.140840675064119	-4.92950906293976	FRAS1
232449_at	-1.07270563748837	3.31115686278275	-2.71151372236486	0.00792369713541038	0.0277731395927887	-3.1019863642082	BCO2
206092_x_at	1.07262611868429	5.91993990821074	3.29200908261904	0.00138856608319484	0.00708093543236772	-1.52316116432457	RTEL1
212522_at	-1.07224571198621	8.49920759606586	-6.72882706100977	1.20000502243997e-09	9.99385398246415e-08	11.7524647020453	PDE8A
228008_at	1.07224323141834	6.09631979370089	2.62678586586459	0.0100193908582661	0.0333551894429114	-3.31082530051075	ARID3A
214762_at	-1.07210072464408	3.94820442927316	-4.68689529638243	9.05973343406647e-06	0.000128351900173983	3.19112329799964	ATP6V1G2
209605_at	-1.07204091042537	10.0556293388217	-4.44281902816259	2.35868952715025e-05	0.000274886422505093	2.28434859221349	TST
210751_s_at	-1.07187058250118	3.87673382996074	-2.2291160956725	0.0281151096758988	0.0738726099450058	-4.21298159342806	RGN
204435_at	1.07162497851379	8.21166195232276	4.77763359551362	6.30184106580929e-06	9.60505078119405e-05	3.5359657838467	NUPL1
1570484_at	-1.07137997839557	2.04897482140231	-1.83082517414517	0.0701982477367739	0.147788880779906	-4.98193269473073	RP11-669I1.1
219064_at	-1.07107479076985	6.35540142899782	-2.87302218408151	0.00499521510755337	0.0192626944311229	-2.68827514324262	ITIH5
227875_at	-1.07093198887712	5.18125657145724	-1.67220722077651	0.0977077861558011	0.19078331198349	-5.24907534466562	KLHL13
227165_at	1.07061031120888	6.85055738522698	5.57157714397662	2.26198126672813e-07	6.42130049240298e-06	6.71304615983436	SKA3
203110_at	-1.07023047882239	6.08633007727454	-4.58470002180494	1.3572011765218e-05	0.000176976215699738	2.80769297834904	PTK2B
204237_at	-1.07015417755285	7.72137955017559	-2.49982834614815	0.0141045072143605	0.0433635206504732	-3.61297566634083	GULP1
227609_at	1.07010575662279	8.86397009400914	2.89854956717373	0.00463617516051201	0.0182421572355933	-2.62103913581609	EPSTI1
219650_at	1.06956714356138	5.70603210722133	3.13210258524795	0.00229503508169104	0.0105153066326476	-1.98307011728858	ERCC6L
242507_at	-1.06898580130629	3.14093628999563	-2.61950800343734	0.0102209539298027	0.0338558751186343	-3.32849714355677	UBXN7-AS1
200812_at	1.06898410492501	9.87050421823768	7.31252472214098	7.53414937718366e-11	1.13569767711666e-08	14.4244260270526	CCT7
1563162_at	-1.06890175745402	1.17950439934504	-1.67431755344512	0.097291269829905	0.190142435033837	-5.24567044253296	LOC101927508
227623_at	-1.0686677257364	6.0438869061444	-2.63793224708247	0.0097176510266066	0.0325809322898283	-3.28367791008863	CACNA2D1
225285_at	1.06858648868308	7.50236823887406	2.13524463662883	0.0352611001630742	0.0877250080637367	-4.40661996914709	BCAT1
210797_s_at	-1.06844897795523	6.39929333303335	-3.40357890237417	0.000968342366184962	0.00532924163120559	-1.19151095633039	OASL
206990_at	-1.0678433516552	2.88349978986478	-2.83476815962289	0.00558124152181222	0.0210909086738023	-2.78809477786579	TNR
203693_s_at	1.06744016568664	7.11624985013298	6.68619897059602	1.46479535936063e-09	1.16212238142117e-07	11.5601749798326	E2F3
243582_at	-1.06727575233892	6.95827463942662	-3.00670803586669	0.00336313424705563	0.0141608619106471	-2.3306682047261	SH3RF2
201387_s_at	-1.06692038068416	5.92856978785143	-2.51584941702537	0.0135174775288937	0.0419696099424396	-3.5755668090363	UCHL1
1558217_at	-1.06624604117148	4.30419638648152	-1.95739465498779	0.0531765790505156	0.119407679518468	-4.75261970060702	SLFN13
226818_at	-1.06606934885872	7.95067674782777	-3.2145924530395	0.00177471432873973	0.00859917833218344	-1.74811821402883	MPEG1
209695_at	1.06586060557979	6.70772964862326	2.71106923237412	0.0079335635946254	0.0277923629154969	-3.10309680277058	PTP4A3
201692_at	1.06576001962964	8.36332137686981	4.74700695264413	7.12630017809613e-06	0.000105522444876838	3.41911686476143	SIGMAR1
218336_at	1.06559813155584	8.63597035591221	7.54330084600179	2.47992777227325e-11	4.91874095253249e-09	15.4980560933253	PFDN2
234156_at	-1.06519850440809	5.2638789640496	-4.35896138605882	3.25442114854309e-05	0.000357559361466024	1.98009424105349	AK026905
1562052_at	-1.06503649617652	2.69721230877206	-2.21797910858714	0.0288907536007127	0.0754764678989851	-4.23634835082522	LOC101927159
201391_at	1.06475306967724	8.98838407136252	6.28143959592336	9.51575534604429e-09	5.39960495009313e-07	9.75714658553198	TRAP1
1558234_at	-1.06474083574502	1.74557265496825	-1.79953408649209	0.0750448658710041	0.155452289149308	-5.03642560349862	KCNJ2-AS1
242560_at	1.06459085015431	6.83298392131782	3.77182290031907	0.000278844954663919	0.00197989111945545	-0.0368301217763731	FANCD2
218755_at	1.06434586284183	6.87471926887528	4.67392953012074	9.53904984346766e-06	0.000133263797349798	3.14218296681746	KIF20A
204400_at	-1.06408780970101	4.90886691774387	-2.90887692137281	0.00449778554079749	0.0178185595905339	-2.59369660228433	EFS
225475_at	-1.06386363243186	8.40982648898947	-7.77250408770162	8.16166675266515e-12	2.10997283326426e-09	16.5722075554572	MIER1
1568868_at	-1.06326094635394	2.6215781306281	-2.2635530407076	0.0258308711102752	0.0695311698421943	-4.14006264518751	CYP27C1
228388_at	-1.06315495428443	3.9725200831522	-2.33288340548739	0.0217213338947951	0.060747196128041	-3.99022147276005	NFKBIB
224467_s_at	1.06283459883852	7.07805382206887	5.45258043497512	3.78434006962118e-07	9.81844099990872e-06	6.22004735477021	PDCD2L
225307_at	1.06257456056462	8.3782380676934	3.79706592814993	0.000255267202514623	0.00185619768967942	0.0455754841697384	ZNF511
213900_at	-1.06254921769924	4.5272186234678	-4.65944149412915	1.01037495466339e-05	0.000139344849648636	3.0875969105973	FAM189A2
202580_x_at	1.06205559942601	7.13235987987143	3.24653212909452	0.00160461365111855	0.0079408884362971	-1.65582673963777	FOXM1
37996_s_at	-1.06124101191735	5.91070679372032	-5.07056249413734	1.90332576934743e-06	3.65604901784884e-05	4.67612192022797	DMPK
1553997_a_at	1.06070873987754	6.29970150855919	3.13101172723367	0.00230278189248435	0.0105443907191097	-1.9861439952717	ASPHD1
227272_at	-1.06057176799756	5.69643416960279	-3.25592498655105	0.00155756750078547	0.00774110534350153	-1.62854656544349	C15orf52
226760_at	1.06006602448427	8.60108617029353	5.66873880173403	1.48033014456416e-07	4.57789609682953e-06	7.11954905850389	MBTPS2
213535_s_at	1.05977370918419	9.81722886954321	7.73947069864807	9.58362138916761e-12	2.25750036137427e-09	16.4169593686753	UBE2I
203022_at	1.05902883511289	7.7079541901482	4.63373015330721	1.11867037780279e-05	0.000150965418755588	2.9909869428002	RNASEH2A
221610_s_at	-1.05850447527141	8.24457537221194	-4.08059524867492	9.22744286765368e-05	0.000825613185863882	0.998354248511259	STAP2
[truncated: 13,075 more rows]
